# Supplementary material for: Molecular mechanism of oil induced growth inhibition in diatoms using Thalassiosira pseudonana as the model species
Source: Sci Rep. 2021 Oct 6;11:19831. doi: 10.1038/s41598-021-98744-9 (PMC8494926; doi:10.1038/s41598-021-98744-9)
Supplement: Supplementary file 3 — Supplementary Information 3. [file 41598_2021_98744_MOESM3_ESM.xlsx]

## Sheet: Sheet1
GO:0000003	reproduction	THAPSDRAFT_16039	THAPSDRAFT_20798	THAPSDRAFT_2081	THAPSDRAFT_21105	THAPSDRAFT_21882	THAPSDRAFT_22869	THAPSDRAFT_24409	THAPSDRAFT_25513	THAPSDRAFT_260749	RecA_2	TopoII_2	THAPSDRAFT_3257	THAPSDRAFT_32661	THAPSDRAFT_33228	THAPSDRAFT_3349	THAPSDRAFT_34332	THAPSDRAFT_36420	TOP2	THAPSDRAFT_4756	THAPSDRAFT_8748	THAPS_10886
GO:0000011	vacuole inheritance	THAPSDRAFT_24282
GO:0000018	regulation of DNA recombination	THAPSDRAFT_10136	MutS	THAPSDRAFT_32661	THAPSDRAFT_35108
GO:0000027	ribosomal large subunit assembly	THAPSDRAFT_12982	RL20	THAPSDRAFT_21725	RL11A	RL10	RM11	THAPSDRAFT_31047	THAPSDRAFT_31465	RL24	THAPSDRAFT_33589	RL6	RL12	RL30	THAPSDRAFT_42594	RL23a	RL3	RL5
GO:0000028	ribosomal small subunit assembly	RS10	RSP1	THAPSDRAFT_268331	RS19	RS5	RS27	THAPSDRAFT_31084	THAPSDRAFT_34413	THAPSDRAFT_37809	THAPS_23337
GO:0000032	cell wall mannoprotein biosynthetic process	THAPSDRAFT_21617	THAPSDRAFT_21863	THAPSDRAFT_30971	THAPS_10837
GO:0000041	transition metal ion transport	THAPSDRAFT_11488	THAPSDRAFT_11826	THAPSDRAFT_1636	THAPSDRAFT_20810	THAPSDRAFT_22351	THAPSDRAFT_24275	THAPSDRAFT_260789	KE4	THAPSDRAFT_261657	THAPSDRAFT_263800	THAPSDRAFT_264096	THAPSDRAFT_264357	THAPSDRAFT_26530	THAPSDRAFT_268009	THAPSDRAFT_268192	THAPSDRAFT_268980	THAPSDRAFT_27208	THAPSDRAFT_31951	THAPSDRAFT_32375	THAPSDRAFT_33766	THAPSDRAFT_4507	THAPSDRAFT_5671	THAPSDRAFT_8111	THAPSDRAFT_8437	THAPSDRAFT_9391	THAPSDRAFT_bd1441	THAPS_263051
GO:0000045	autophagosome assembly	THAPSDRAFT_1017	THAPSDRAFT_10581	THAPSDRAFT_21712	THAPSDRAFT_2412	THAPSDRAFT_25224	THAPSDRAFT_262070	THAPSDRAFT_264395	THAPSDRAFT_268652	THAPSDRAFT_2791	THAPSDRAFT_34701	THAPSDRAFT_36937	THAPSDRAFT_37942	THAPSDRAFT_4726	THAPSDRAFT_6066	THAPSDRAFT_8428	THAPS_35360
GO:0000050	urea cycle	THAPSDRAFT_24248	THAPSDRAFT_40323	THAPSDRAFT_997	ASSY
GO:0000053	argininosuccinate metabolic process	ASSY
GO:0000054	ribosomal subunit export from nucleus	THAPSDRAFT_23187	THAPSDRAFT_23269	THAPSDRAFT_39470	THAPSDRAFT_669	THAPSDRAFT_bd1807
GO:0000055	ribosomal large subunit export from nucleus	THAPSDRAFT_23187	THAPSDRAFT_23269	THAPSDRAFT_bd1807
GO:0000056	ribosomal small subunit export from nucleus	THAPSDRAFT_23269
GO:0000059	obsolete protein import into nucleus, docking	THAPSDRAFT_12810	THAPSDRAFT_262326	THAPSDRAFT_27599
GO:0000060	obsolete protein import into nucleus, translocation	THAPSDRAFT_12810	THAPSDRAFT_262326	THAPSDRAFT_27599
GO:0000070	mitotic sister chromatid segregation	THAPSDRAFT_11305	CAP1	THAPSDRAFT_1422	THAPSDRAFT_20798	THAPSDRAFT_21105	THAPSDRAFT_21122	THAPSDRAFT_22688	THAPSDRAFT_24409	THAPSDRAFT_25686	THAPSDRAFT_25687	THAPSDRAFT_260749	THAPSDRAFT_260890	THAPSDRAFT_261217	THAPSDRAFT_261219	apc10	THAPSDRAFT_262697	THAPSDRAFT_263798	THAPSDRAFT_3124	THAPSDRAFT_35095	THAPSDRAFT_37040	THAPSDRAFT_4041	THAPSDRAFT_7890	THAPSDRAFT_8748	THAPS_25363	THAPS_35499
GO:0000075	cell cycle checkpoint	THAPSDRAFT_10336	THAPSDRAFT_24120	THAPSDRAFT_25187	THAPSDRAFT_25686	THAPSDRAFT_25687	THAPSDRAFT_260890	THAPSDRAFT_261217	THAPSDRAFT_261219	TopoII_2	THAPSDRAFT_3349	THAPSDRAFT_33772	THAPSDRAFT_36420	TOP2	THAPSDRAFT_3770	THAPSDRAFT_7890	THAPSDRAFT_9881	THAPS_25363	THAPS_6898
GO:0000076	DNA replication checkpoint	THAPSDRAFT_3349	THAPSDRAFT_9881
GO:0000077	DNA damage checkpoint	THAPSDRAFT_10336	THAPSDRAFT_24120	THAPSDRAFT_25187	THAPSDRAFT_3349	THAPSDRAFT_3770	THAPSDRAFT_9881	THAPS_6898
GO:0000079	regulation of cyclin-dependent protein serine/threonine kinase activity	THAPSDRAFT_17337	THAPSDRAFT_17396	THAPSDRAFT_21633	THAPSDRAFT_22189	THAPSDRAFT_264631	THAPSDRAFT_3949
GO:0000082	G1/S transition of mitotic cell cycle	THAPSDRAFT_10336	Cdc45	THAPSDRAFT_3770	THAPSDRAFT_8968
GO:0000086	G2/M transition of mitotic cell cycle	THAPSDRAFT_24120	THAPSDRAFT_3349
GO:0000096	sulfur amino acid metabolic process	THAPSDRAFT_11993	CYS3	THAPSDRAFT_13444	SAT1	THAPSDRAFT_17623	CYS2	CGL1	THAPSDRAFT_270286	THAPSDRAFT_270332	THAPSDRAFT_270338	THAPSDRAFT_27273	THAPSDRAFT_29144	SAT2	ASDH	THAPSDRAFT_35896	THAPSDRAFT_37443	THAPSDRAFT_38512	THAPSDRAFT_40655	THAPSDRAFT_5586	MHMT1	CBL1
GO:0000097	sulfur amino acid biosynthetic process	CYS3	SAT1	THAPSDRAFT_17623	CYS2	THAPSDRAFT_270286	THAPSDRAFT_270332	THAPSDRAFT_270338	THAPSDRAFT_29144	SAT2	ASDH	THAPSDRAFT_35896	THAPSDRAFT_37443	THAPSDRAFT_38512	THAPSDRAFT_40655	MHMT1
GO:0000098	sulfur amino acid catabolic process	THAPSDRAFT_5586
GO:0000103	sulfate assimilation	THAPSDRAFT_1326	THAPSDRAFT_17623	TRX3	THAPSDRAFT_22657	THAPSDRAFT_25121	THAPSDRAFT_25875	THAPSDRAFT_261827	THAPSDRAFT_261935	THAPSDRAFT_263903	THAPSDRAFT_263987	THAPSDRAFT_263992	THAPSDRAFT_264111	THAPSDRAFT_264651	THAPSDRAFT_264663	THAPSDRAFT_264664	THAPSDRAFT_268447	THAPSDRAFT_269714	THAPSDRAFT_270004	Trx-f	THAPSDRAFT_270273	THAPSDRAFT_270310	THAPSDRAFT_29789	THAPSDRAFT_33417	ASK1	THAPSDRAFT_3947	THAPSDRAFT_40293	THAPSDRAFT_41697	THAPS_269213	THAPS_35690
GO:0000105	histidine biosynthetic process	THAPSDRAFT_10559	THAPSDRAFT_26560	THAPSDRAFT_268256	hisH	THAPSDRAFT_33348	THAPSDRAFT_41178	THAPS_269935
GO:0000122	negative regulation of transcription by RNA polymerase II	THAPSDRAFT_20661	THAPSDRAFT_23094	THAPSDRAFT_27435	THAPS_23519	THAPS_7180
GO:0000132	establishment of mitotic spindle orientation	THAPSDRAFT_4041
GO:0000154	rRNA modification	THAPSDRAFT_1150	THAPSDRAFT_11744	THAPSDRAFT_14708	THAPSDRAFT_15992	THAPSDRAFT_1680	THAPSDRAFT_17145	THAPSDRAFT_17292	THAPSDRAFT_20930	THAPSDRAFT_22635	THAPSDRAFT_23202	THAPSDRAFT_24042	THAPSDRAFT_25510	THAPSDRAFT_25689	THAPSDRAFT_261040	THAPSDRAFT_261539	THAPSDRAFT_264063	THAPSDRAFT_264345	THAPSDRAFT_28300	THAPSDRAFT_31415	THAPSDRAFT_31516	THAPSDRAFT_34735	THAPSDRAFT_36108	THAPSDRAFT_36539	THAPSDRAFT_36986	THAPSDRAFT_38466	THAPSDRAFT_4046	THAPSDRAFT_4048	THAPSDRAFT_508	THAPSDRAFT_8503	THAPSDRAFT_9442	THAPSDRAFT_9705	THAPS_15424	THAPS_263142	THAPS_269210
GO:0000160	phosphorelay signal transduction system	THAPSDRAFT_21249	THAPSDRAFT_22848	THAPSDRAFT_261064	THAPSDRAFT_261932	THAPSDRAFT_263389	THAPSDRAFT_264268	THAPSDRAFT_264726	THAPSDRAFT_33288	THAPSDRAFT_38647	THAPSDRAFT_4666
GO:0000162	tryptophan biosynthetic process	THAPSDRAFT_24501	trpAB	THAPSDRAFT_264407	THAPSDRAFT_268301	THAPSDRAFT_36525	THAPSDRAFT_5806
GO:0000165	MAPK cascade	THAPSDRAFT_11592	THAPSDRAFT_263979
GO:0000184	nuclear-transcribed mRNA catabolic process, nonsense-mediated decay	THAPSDRAFT_18841	THAPSDRAFT_262352
GO:0000209	protein polyubiquitination	THAPSDRAFT_11876	THAPSDRAFT_18388	THAPSDRAFT_1852	THAPSDRAFT_1945	THAPSDRAFT_21140	THAPSDRAFT_22149	THAPSDRAFT_22731	THAPSDRAFT_22784	THAPSDRAFT_24902	THAPSDRAFT_261916	ubc1	THAPSDRAFT_31758	THAPSDRAFT_33851	THAPSDRAFT_34838	THAPSDRAFT_36045	UBC2	THAPSDRAFT_5424	THAPSDRAFT_6133	THAPSDRAFT_6558	THAPSDRAFT_9032	THAPS_10985	THAPS_17910	THAPS_23618	THAPS_6796
GO:0000226	microtubule cytoskeleton organization	THAPSDRAFT_1783	THAPSDRAFT_22120	THAPSDRAFT_22312	THAPSDRAFT_260758	THAPSDRAFT_262619	THAPSDRAFT_2653	TUB4	THAPSDRAFT_34518	THAPSDRAFT_4041	THAPSDRAFT_4829	THAPSDRAFT_6459	THAPSDRAFT_7586	THAPSDRAFT_7939	THAPSDRAFT_bd1173	THAPS_10929	THAPS_23432	THAPS_6875
GO:0000244	spliceosomal tri-snRNP complex assembly	THAPSDRAFT_22978	THAPSDRAFT_26140	THAPSDRAFT_2958	THAPSDRAFT_41117	THAPSDRAFT_4866	THAPSDRAFT_5776	THAPSDRAFT_5777	THAPSDRAFT_6052	THAPSDRAFT_991	THAPSDRAFT_993	THAPS_6656
GO:0000245	spliceosomal complex assembly	THAPSDRAFT_20799	THAPSDRAFT_21026	THAPSDRAFT_21280	THAPSDRAFT_263000	THAPSDRAFT_27556	THAPSDRAFT_37564	THAPSDRAFT_40978	THAPSDRAFT_41106	THAPSDRAFT_4853	THAPSDRAFT_6600	THAPSDRAFT_9321	THAPSDRAFT_bd1124	THAPSDRAFT_bd1125	THAPSDRAFT_bd1193	THAPSDRAFT_bd756	THAPS_19743	THAPS_6727
GO:0000255	allantoin metabolic process	THAPSDRAFT_23865	THAPSDRAFT_262034	THAPSDRAFT_39767
GO:0000256	allantoin catabolic process	THAPSDRAFT_23865	THAPSDRAFT_262034
GO:0000266	mitochondrial fission	THAPSDRAFT_9003
GO:0000271	polysaccharide biosynthetic process	THAPSDRAFT_12695	THAPSDRAFT_262361	PGM2	THAPSDRAFT_270348	THAPSDRAFT_3105	UGDH2
GO:0000272	polysaccharide catabolic process	THAPSDRAFT_13556	THAPSDRAFT_1554	THAPS_10885
GO:0000278	mitotic cell cycle	THAPSDRAFT_10336	THAPSDRAFT_11305	THAPSDRAFT_1215	CAP1	THAPSDRAFT_1422	THAPSDRAFT_14971	THAPSDRAFT_15791	THAPSDRAFT_20798	THAPSDRAFT_21105	THAPSDRAFT_21122	THAPSDRAFT_21447	THAPSDRAFT_2157	THAPSDRAFT_22120	THAPSDRAFT_22688	THAPSDRAFT_24120	THAPSDRAFT_24126	THAPSDRAFT_24409	THAPSDRAFT_25686	THAPSDRAFT_25687	THAPSDRAFT_260749	THAPSDRAFT_260890	THAPSDRAFT_261217	THAPSDRAFT_261219	apc10	THAPSDRAFT_262619	THAPSDRAFT_262697	TopoII_2	THAPSDRAFT_263798	THAPSDRAFT_263979	Cdc45	THAPSDRAFT_269874	THAPSDRAFT_3124	THAPSDRAFT_3349	THAPSDRAFT_33772	THAPSDRAFT_35095	THAPSDRAFT_36420	TOP2	THAPSDRAFT_37040	THAPSDRAFT_3770	THAPSDRAFT_37795	THAPSDRAFT_4041	THAPSDRAFT_4898	THAPSDRAFT_6459	THAPSDRAFT_7890	THAPSDRAFT_8748	THAPSDRAFT_8849	THAPSDRAFT_8968	THAPSDRAFT_9881
GO:0000280	nuclear division	THAPSDRAFT_11305	CAP1	THAPSDRAFT_1422	THAPSDRAFT_14971	THAPSDRAFT_16039	THAPSDRAFT_20798	THAPSDRAFT_2081	THAPSDRAFT_21105	THAPSDRAFT_21122	THAPSDRAFT_21882	THAPSDRAFT_22688	THAPSDRAFT_22869	THAPSDRAFT_24409	THAPSDRAFT_25513	THAPSDRAFT_25686	THAPSDRAFT_25687	THAPSDRAFT_260749	THAPSDRAFT_260890	THAPSDRAFT_261217	THAPSDRAFT_261219	RecA_2	apc10	THAPSDRAFT_262619	THAPSDRAFT_262697	TopoII_2	THAPSDRAFT_263798	THAPSDRAFT_3124	THAPSDRAFT_3257	THAPSDRAFT_32661	THAPSDRAFT_35095	THAPSDRAFT_36420	TOP2	THAPSDRAFT_37040	THAPSDRAFT_4041	THAPSDRAFT_4756	THAPSDRAFT_6459	THAPSDRAFT_7890	THAPSDRAFT_8748	THAPS_10886	THAPS_25363	THAPS_35499
GO:0000281	mitotic cytokinesis	THAPSDRAFT_263798
GO:0000288	nuclear-transcribed mRNA catabolic process, deadenylation-dependent decay	THAPSDRAFT_10095	THAPSDRAFT_20763	THAPSDRAFT_21706	THAPSDRAFT_21742	THAPSDRAFT_22284	THAPSDRAFT_22907	THAPSDRAFT_23018	THAPSDRAFT_24323	THAPSDRAFT_263371	THAPSDRAFT_268896	THAPSDRAFT_29496	THAPSDRAFT_37472	THAPSDRAFT_37963	THAPSDRAFT_4253	THAPSDRAFT_4340	THAPSDRAFT_6383	THAPSDRAFT_9746	THAPS_19826	THAPS_20268
GO:0000289	nuclear-transcribed mRNA poly(A) tail shortening	THAPSDRAFT_268896	THAPSDRAFT_29496	THAPSDRAFT_6383
GO:0000290	deadenylation-dependent decapping of nuclear-transcribed mRNA	THAPSDRAFT_22284	THAPSDRAFT_22907	THAPSDRAFT_263371	THAPSDRAFT_4253	THAPS_19826
GO:0000291	nuclear-transcribed mRNA catabolic process, exonucleolytic	THAPSDRAFT_10095	THAPSDRAFT_17841	THAPSDRAFT_20763	THAPSDRAFT_21706	THAPSDRAFT_21742	THAPSDRAFT_23018	THAPSDRAFT_24323	THAPSDRAFT_25487	THAPSDRAFT_40733	THAPSDRAFT_4340	THAPSDRAFT_6383
GO:0000301	retrograde transport, vesicle recycling within Golgi	THAPSDRAFT_11085	THAPSDRAFT_20643	THAPSDRAFT_22577
GO:0000302	response to reactive oxygen species	THAPSDRAFT_11615	THAPSDRAFT_31785
GO:0000338	protein deneddylation	THAPSDRAFT_5185
GO:0000349	generation of catalytic spliceosome for first transesterification step	THAPSDRAFT_28004
GO:0000350	generation of catalytic spliceosome for second transesterification step	THAPSDRAFT_35907	THAPS_6727
GO:0000375	RNA splicing, via transesterification reactions	THAPSDRAFT_10683	THAPSDRAFT_11166	THAPSDRAFT_11666	THAPSDRAFT_13335	THAPSDRAFT_13794	THAPSDRAFT_1696	THAPSDRAFT_1841	THAPSDRAFT_18841	THAPSDRAFT_19374	THAPSDRAFT_20086	THAPSDRAFT_20404	THAPSDRAFT_20799	THAPSDRAFT_21026	THAPSDRAFT_21280	THAPSDRAFT_21860	THAPSDRAFT_22253	THAPSDRAFT_22618	THAPSDRAFT_22716	THAPSDRAFT_22978	THAPSDRAFT_23777	THAPSDRAFT_24395	THAPSDRAFT_24763	THAPSDRAFT_25701	THAPSDRAFT_25866	THAPSDRAFT_260891	THAPSDRAFT_261201	THAPSDRAFT_26140	THAPSDRAFT_262371	THAPSDRAFT_262381	THAPSDRAFT_263000	THAPSDRAFT_268084	THAPSDRAFT_268839	THAPSDRAFT_269556	THAPSDRAFT_269780	THAPSDRAFT_270037	THAPSDRAFT_27556	THAPSDRAFT_28004	THAPSDRAFT_2958	THAPSDRAFT_31132	THAPSDRAFT_31564	THAPSDRAFT_31822	THAPSDRAFT_31859	THAPSDRAFT_31993	THAPSDRAFT_32211	THAPSDRAFT_32217	THAPSDRAFT_32314	THAPSDRAFT_34293	THAPSDRAFT_34672
GO:0000377	RNA splicing, via transesterification reactions with bulged adenosine as nucleophile	THAPSDRAFT_10683	THAPSDRAFT_11166	THAPSDRAFT_11666	THAPSDRAFT_13794	THAPSDRAFT_1696	THAPSDRAFT_1841	THAPSDRAFT_18841	THAPSDRAFT_19374	THAPSDRAFT_20086	THAPSDRAFT_20404	THAPSDRAFT_20799	THAPSDRAFT_21026	THAPSDRAFT_21280	THAPSDRAFT_21860	THAPSDRAFT_22253	THAPSDRAFT_22618	THAPSDRAFT_22716	THAPSDRAFT_22978	THAPSDRAFT_23777	THAPSDRAFT_24395	THAPSDRAFT_24763	THAPSDRAFT_25701	THAPSDRAFT_25866	THAPSDRAFT_260891	THAPSDRAFT_261201	THAPSDRAFT_26140	THAPSDRAFT_262371	THAPSDRAFT_262381	THAPSDRAFT_263000	THAPSDRAFT_268084	THAPSDRAFT_268839	THAPSDRAFT_269556	THAPSDRAFT_269780	THAPSDRAFT_270037	THAPSDRAFT_27556	THAPSDRAFT_28004	THAPSDRAFT_2958	THAPSDRAFT_31132	THAPSDRAFT_31564	THAPSDRAFT_31822	THAPSDRAFT_31859	THAPSDRAFT_31993	THAPSDRAFT_32211	THAPSDRAFT_32217	THAPSDRAFT_32314	THAPSDRAFT_34293	THAPSDRAFT_34672	THAPSDRAFT_35116
GO:0000379	tRNA-type intron splice site recognition and cleavage	THAPSDRAFT_6380
GO:0000380	alternative mRNA splicing, via spliceosome	THAPSDRAFT_18841
GO:0000381	regulation of alternative mRNA splicing, via spliceosome	THAPSDRAFT_18841
GO:0000387	spliceosomal snRNP assembly	THAPSDRAFT_21280	THAPSDRAFT_22978	THAPSDRAFT_26140	THAPSDRAFT_2958	THAPSDRAFT_34293	THAPSDRAFT_34672	THAPSDRAFT_37430	THAPSDRAFT_41117	THAPSDRAFT_4866	THAPSDRAFT_5760	THAPSDRAFT_5776	THAPSDRAFT_5777	THAPSDRAFT_6052	THAPSDRAFT_6522	THAPSDRAFT_6600	THAPSDRAFT_9321	THAPSDRAFT_991	THAPSDRAFT_993	THAPSDRAFT_bd1124	THAPSDRAFT_bd1125	THAPSDRAFT_bd756	THAPS_19743	THAPS_6656
GO:0000389	mRNA 3'-splice site recognition	THAPSDRAFT_21026	THAPS_6727
GO:0000393	spliceosomal conformational changes to generate catalytic conformation	THAPSDRAFT_28004	THAPSDRAFT_35907	THAPS_6727
GO:0000394	RNA splicing, via endonucleolytic cleavage and ligation	THAPSDRAFT_22847	THAPSDRAFT_22854	THAPSDRAFT_267957	THAPSDRAFT_41953	THAPSDRAFT_6380
GO:0000395	mRNA 5'-splice site recognition	THAPSDRAFT_21280
GO:0000398	mRNA splicing, via spliceosome	THAPSDRAFT_10683	THAPSDRAFT_11166	THAPSDRAFT_11666	THAPSDRAFT_13794	THAPSDRAFT_1696	THAPSDRAFT_1841	THAPSDRAFT_18841	THAPSDRAFT_19374	THAPSDRAFT_20086	THAPSDRAFT_20404	THAPSDRAFT_20799	THAPSDRAFT_21026	THAPSDRAFT_21280	THAPSDRAFT_21860	THAPSDRAFT_22253	THAPSDRAFT_22618	THAPSDRAFT_22716	THAPSDRAFT_22978	THAPSDRAFT_23777	THAPSDRAFT_24395	THAPSDRAFT_24763	THAPSDRAFT_25701	THAPSDRAFT_25866	THAPSDRAFT_260891	THAPSDRAFT_261201	THAPSDRAFT_26140	THAPSDRAFT_262371	THAPSDRAFT_262381	THAPSDRAFT_263000	THAPSDRAFT_268084	THAPSDRAFT_268839	THAPSDRAFT_269556	THAPSDRAFT_269780	THAPSDRAFT_270037	THAPSDRAFT_27556	THAPSDRAFT_28004	THAPSDRAFT_2958	THAPSDRAFT_31132	THAPSDRAFT_31564	THAPSDRAFT_31822	THAPSDRAFT_31859	THAPSDRAFT_31993	THAPSDRAFT_32211	THAPSDRAFT_32217	THAPSDRAFT_32314	THAPSDRAFT_34293	THAPSDRAFT_34672	THAPSDRAFT_35116
GO:0000413	protein peptidyl-prolyl isomerization	THAPSDRAFT_1160	THAPSDRAFT_1418	THAPSDRAFT_14384	THAPSDRAFT_1584	THAPSDRAFT_16679	THAPSDRAFT_18469	THAPSDRAFT_19106	THAPSDRAFT_1969	THAPSDRAFT_1989	THAPSDRAFT_20024	THAPSDRAFT_20504	THAPSDRAFT_21070	THAPSDRAFT_21071	THAPSDRAFT_21647	THAPSDRAFT_21661	THAPSDRAFT_21689	THAPSDRAFT_22424	THAPSDRAFT_22677	THAPSDRAFT_25115	THAPSDRAFT_262613	THAPSDRAFT_268902	THAPSDRAFT_2702	THAPSDRAFT_2732	THAPSDRAFT_27852	THAPSDRAFT_28199	THAPSDRAFT_2874	THAPSDRAFT_29244	THAPSDRAFT_3034	THAPSDRAFT_30976	THAPSDRAFT_31034	THAPSDRAFT_31535	THAPSDRAFT_31598	PPI1	THAPSDRAFT_32093	THAPSDRAFT_33153	THAPSDRAFT_33855	THAPSDRAFT_34104	THAPSDRAFT_34265	THAPSDRAFT_34742	THAPSDRAFT_34864	THAPSDRAFT_3581	THAPSDRAFT_36243	THAPSDRAFT_36431	THAPSDRAFT_36775	THAPSDRAFT_37367	THAPSDRAFT_37464	THAPSDRAFT_37911	THAPSDRAFT_37920
GO:0000422	autophagy of mitochondrion	THAPSDRAFT_1017	THAPSDRAFT_10581	THAPSDRAFT_21712	THAPSDRAFT_2412	THAPSDRAFT_262157	THAPSDRAFT_268652	THAPSDRAFT_34701	THAPSDRAFT_37942	THAPSDRAFT_3956	THAPSDRAFT_4726	THAPSDRAFT_5865	THAPS_35360
GO:0000447	endonucleolytic cleavage in ITS1 to separate SSU-rRNA from 5.8S rRNA and LSU-rRNA from tricistronic rRNA transcript (SSU-rRNA, 5.8S rRNA, LSU-rRNA)	RSP1	RS21	THAPSDRAFT_34413	THAPSDRAFT_bd1807
GO:0000448	cleavage in ITS2 between 5.8S rRNA and LSU-rRNA of tricistronic rRNA transcript (SSU-rRNA, 5.8S rRNA, LSU-rRNA)	THAPSDRAFT_34412
GO:0000451	rRNA 2'-O-methylation	THAPSDRAFT_25510	THAPSDRAFT_264345	THAPSDRAFT_38466	THAPS_263142
GO:0000453	enzyme-directed rRNA 2'-O-methylation	THAPSDRAFT_25510	THAPSDRAFT_264345	THAPSDRAFT_38466	THAPS_263142
GO:0000455	enzyme-directed rRNA pseudouridine synthesis	THAPSDRAFT_1150	THAPSDRAFT_23202	THAPSDRAFT_24042	THAPSDRAFT_261040	THAPSDRAFT_261539	THAPSDRAFT_264063	THAPS_269210
GO:0000459	exonucleolytic trimming involved in rRNA processing	THAPSDRAFT_10095	THAPSDRAFT_21706	THAPSDRAFT_21742	THAPSDRAFT_23018	THAPSDRAFT_24323	THAPSDRAFT_4340
GO:0000460	maturation of 5.8S rRNA	THAPSDRAFT_10095	THAPSDRAFT_17292	THAPSDRAFT_21706	THAPSDRAFT_21742	RSP1	RS21	THAPSDRAFT_22985	THAPSDRAFT_23018	THAPSDRAFT_24323	THAPSDRAFT_25689	THAPSDRAFT_31465	THAPSDRAFT_34412	THAPSDRAFT_34413	THAPSDRAFT_38776	THAPSDRAFT_4340	THAPSDRAFT_5906	THAPSDRAFT_bd1807
GO:0000461	endonucleolytic cleavage to generate mature 3'-end of SSU-rRNA from (SSU-rRNA, 5.8S rRNA, LSU-rRNA)	RSP1	RS21
GO:0000462	maturation of SSU-rRNA from tricistronic rRNA transcript (SSU-rRNA, 5.8S rRNA, LSU-rRNA)	RSP1	THAPSDRAFT_21966	RS21	THAPSDRAFT_24777	THAPSDRAFT_24907	THAPSDRAFT_25120	THAPSDRAFT_268331	THAPSDRAFT_268543	GPB1	RS24	THAPSDRAFT_269352	RS8	THAPSDRAFT_31084	THAPSDRAFT_31150	THAPSDRAFT_34413	THAPSDRAFT_34596	THAPSDRAFT_35194	THAPSDRAFT_36434	THAPSDRAFT_38662	RS16	THAPSDRAFT_bd1807	THAPS_6835
GO:0000463	maturation of LSU-rRNA from tricistronic rRNA transcript (SSU-rRNA, 5.8S rRNA, LSU-rRNA)	THAPSDRAFT_17292	THAPSDRAFT_21725	THAPSDRAFT_22985	THAPSDRAFT_25689	RL7	THAPSDRAFT_34412	THAPSDRAFT_34881	THAPSDRAFT_36406	THAPSDRAFT_38776	RL35
GO:0000466	maturation of 5.8S rRNA from tricistronic rRNA transcript (SSU-rRNA, 5.8S rRNA, LSU-rRNA)	THAPSDRAFT_10095	THAPSDRAFT_17292	THAPSDRAFT_21706	THAPSDRAFT_21742	RSP1	RS21	THAPSDRAFT_22985	THAPSDRAFT_23018	THAPSDRAFT_24323	THAPSDRAFT_25689	THAPSDRAFT_34412	THAPSDRAFT_34413	THAPSDRAFT_38776	THAPSDRAFT_4340	THAPSDRAFT_bd1807
GO:0000467	exonucleolytic trimming to generate mature 3'-end of 5.8S rRNA from tricistronic rRNA transcript (SSU-rRNA, 5.8S rRNA, LSU-rRNA)	THAPSDRAFT_10095	THAPSDRAFT_21706	THAPSDRAFT_21742	THAPSDRAFT_23018	THAPSDRAFT_24323	THAPSDRAFT_4340
GO:0000469	cleavage involved in rRNA processing	THAPSDRAFT_10095	THAPSDRAFT_21706	THAPSDRAFT_21742	RSP1	RS21	THAPSDRAFT_23018	THAPSDRAFT_24323	THAPSDRAFT_29705	THAPSDRAFT_34412	THAPSDRAFT_34413	THAPSDRAFT_4340	THAPSDRAFT_bd1807	THAPS_6835	THAPS_7265
GO:0000470	maturation of LSU-rRNA	THAPSDRAFT_17292	THAPSDRAFT_21725	THAPSDRAFT_22985	THAPSDRAFT_25689	RL7	THAPSDRAFT_31465	THAPSDRAFT_34412	THAPSDRAFT_34881	THAPSDRAFT_36406	THAPSDRAFT_38776	RL35
GO:0000472	endonucleolytic cleavage to generate mature 5'-end of SSU-rRNA from (SSU-rRNA, 5.8S rRNA, LSU-rRNA)	THAPSDRAFT_34413
GO:0000478	endonucleolytic cleavage involved in rRNA processing	RSP1	RS21	THAPSDRAFT_29705	THAPSDRAFT_34412	THAPSDRAFT_34413	THAPSDRAFT_bd1807
GO:0000479	endonucleolytic cleavage of tricistronic rRNA transcript (SSU-rRNA, 5.8S rRNA, LSU-rRNA)	RSP1	RS21	THAPSDRAFT_29705	THAPSDRAFT_34412	THAPSDRAFT_34413	THAPSDRAFT_bd1807
GO:0000480	endonucleolytic cleavage in 5'-ETS of tricistronic rRNA transcript (SSU-rRNA, 5.8S rRNA, LSU-rRNA)	THAPSDRAFT_34413
GO:0000481	maturation of 5S rRNA	THAPSDRAFT_5760
GO:0000491	small nucleolar ribonucleoprotein complex assembly	THAPSDRAFT_21943	THAPSDRAFT_6165
GO:0000493	box H/ACA snoRNP assembly	THAPSDRAFT_21943	THAPSDRAFT_6165
GO:0000494	box C/D snoRNA 3'-end processing	THAPSDRAFT_9442
GO:0000495	box H/ACA snoRNA 3'-end processing	THAPSDRAFT_508
GO:0000707	meiotic DNA recombinase assembly	THAPSDRAFT_2081	RecA_2	THAPS_10886
GO:0000712	resolution of meiotic recombination intermediates	THAPSDRAFT_22869	TopoII_2	THAPSDRAFT_36420	TOP2
GO:0000719	photoreactive repair	THAPSDRAFT_10414	THAPSDRAFT_40995
GO:0000723	telomere maintenance	THAPSDRAFT_11902	THAPSDRAFT_21220	THAPSDRAFT_25187	THAPSDRAFT_263010	THAPSDRAFT_9195	THAPS_38060
GO:0000724	double-strand break repair via homologous recombination	THAPSDRAFT_1743	THAPSDRAFT_2081	THAPSDRAFT_21846	THAPSDRAFT_22869	THAPSDRAFT_24126	RecA_2	Cdc45	THAPSDRAFT_3349	THAPSDRAFT_35108	THAPSDRAFT_6581	THAPSDRAFT_9851	THAPS_10886	RecA_1	BRAC2	THAPS_6964
GO:0000725	recombinational repair	THAPSDRAFT_1743	THAPSDRAFT_2081	THAPSDRAFT_21846	THAPSDRAFT_22869	THAPSDRAFT_24126	RecA_2	Cdc45	THAPSDRAFT_3349	THAPSDRAFT_35108	THAPSDRAFT_6581	THAPSDRAFT_9851	THAPS_10886	RecA_1	BRAC2	THAPS_6964
GO:0000726	non-recombinational repair	THAPSDRAFT_21220	THAPSDRAFT_263010	THAPSDRAFT_bd439	THAPS_38060
GO:0000727	double-strand break repair via break-induced replication	THAPSDRAFT_21846	THAPSDRAFT_24126	Cdc45
GO:0000730	DNA recombinase assembly	THAPSDRAFT_2081	RecA_2	THAPS_10886	RecA_1
GO:0000731	DNA synthesis involved in DNA repair	pcna	THAPSDRAFT_263717	THAPSDRAFT_264222
GO:0000737	DNA catabolic process, endonucleolytic	THAPSDRAFT_263510	THAPSDRAFT_42646
GO:0000819	sister chromatid segregation	THAPSDRAFT_11305	CAP1	THAPSDRAFT_1422	THAPSDRAFT_20798	THAPSDRAFT_21105	THAPSDRAFT_21122	THAPSDRAFT_22688	THAPSDRAFT_24409	THAPSDRAFT_25686	THAPSDRAFT_25687	THAPSDRAFT_260749	THAPSDRAFT_260890	THAPSDRAFT_261217	THAPSDRAFT_261219	apc10	THAPSDRAFT_262697	TopoII_2	THAPSDRAFT_263720	THAPSDRAFT_263798	THAPSDRAFT_3124	THAPSDRAFT_35095	THAPSDRAFT_36420	TOP2	THAPSDRAFT_37040	THAPSDRAFT_4041	THAPSDRAFT_7890	THAPSDRAFT_8748	THAPSDRAFT_9851	THAPS_25363	THAPS_35499
GO:0000902	cell morphogenesis	THAPSDRAFT_10440	THAPSDRAFT_1238	THAPSDRAFT_1537	THAPSDRAFT_262607	THAPSDRAFT_262729	THAPSDRAFT_268606	THAPSDRAFT_7921
GO:0000910	cytokinesis	THAPSDRAFT_263798	THAPSDRAFT_35207	THAPSDRAFT_3944	THAPSDRAFT_5942	THAPSDRAFT_7586	THAPSDRAFT_7921	THAPSDRAFT_9023	THAPSDRAFT_bd1173
GO:0000917	division septum assembly	THAPSDRAFT_35207	THAPSDRAFT_3944	THAPSDRAFT_5942	THAPSDRAFT_9023
GO:0000918	division septum site selection	THAPSDRAFT_5942
GO:0000956	nuclear-transcribed mRNA catabolic process	THAPSDRAFT_10095	THAPSDRAFT_10266	THAPSDRAFT_10683	THAPSDRAFT_17841	THAPSDRAFT_18841	THAPSDRAFT_20763	THAPSDRAFT_20800	THAPSDRAFT_21706	THAPSDRAFT_21742	THAPSDRAFT_22284	THAPSDRAFT_22907	THAPSDRAFT_23018	THAPSDRAFT_24323	THAPSDRAFT_25487	THAPSDRAFT_262352	THAPSDRAFT_263371	THAPSDRAFT_268896	THAPSDRAFT_29496	THAPSDRAFT_31404	THAPSDRAFT_31564	THAPSDRAFT_35907	THAPSDRAFT_37472	THAPSDRAFT_37962	THAPSDRAFT_37963	THAPSDRAFT_40733	THAPSDRAFT_4253	THAPSDRAFT_4340	THAPSDRAFT_6383	THAPSDRAFT_9746	THAPSDRAFT_bd1124	THAPSDRAFT_bd1125	THAPS_19826	THAPS_20268
GO:0000959	mitochondrial RNA metabolic process	THAPSDRAFT_22036
GO:0000963	mitochondrial RNA processing	THAPSDRAFT_22036
GO:0000966	RNA 5'-end processing	THAPSDRAFT_34413	THAPSDRAFT_900
GO:0000967	rRNA 5'-end processing	THAPSDRAFT_34413
GO:0000972	transcription-dependent tethering of RNA polymerase II gene DNA at nuclear periphery	THAPSDRAFT_24525	THAPSDRAFT_269064	THAPSDRAFT_9148
GO:0000973	posttranscriptional tethering of RNA polymerase II gene DNA at nuclear periphery	THAPSDRAFT_24525	THAPSDRAFT_269064	THAPSDRAFT_9148
GO:0001101	response to acid chemical	THAPSDRAFT_261527	THAPSDRAFT_28523
GO:0001188	RNA polymerase I preinitiation complex assembly	THAPSDRAFT_20971
GO:0001192	maintenance of transcriptional fidelity during DNA-templated transcription elongation	THAPSDRAFT_39536
GO:0001193	maintenance of transcriptional fidelity during DNA-templated transcription elongation from RNA polymerase II promoter	THAPSDRAFT_39536
GO:0001508	action potential	THAPSDRAFT_21277	THAPSDRAFT_22023	THAPSDRAFT_22071	THAPSDRAFT_2434
GO:0001510	RNA methylation	THAPSDRAFT_11744	THAPSDRAFT_14708	THAPSDRAFT_15992	THAPSDRAFT_1680	THAPSDRAFT_17145	THAPSDRAFT_17292	THAPSDRAFT_20737	THAPSDRAFT_20930	THAPSDRAFT_21305	THAPSDRAFT_22807	THAPSDRAFT_22808	THAPSDRAFT_23316	THAPSDRAFT_23686	THAPSDRAFT_24350	THAPSDRAFT_25473	THAPSDRAFT_25510	THAPSDRAFT_25689	THAPSDRAFT_261852	THAPSDRAFT_262325	THAPSDRAFT_264345	THAPSDRAFT_268027	THAPSDRAFT_268350	THAPSDRAFT_268358	THAPSDRAFT_269065	THAPSDRAFT_31415	THAPSDRAFT_33718	THAPSDRAFT_34735	THAPSDRAFT_36108	THAPSDRAFT_36539	THAPSDRAFT_36986	THAPSDRAFT_38466	THAPSDRAFT_39062	THAPSDRAFT_39812	THAPSDRAFT_4046	THAPSDRAFT_4048	THAPSDRAFT_5079	THAPSDRAFT_6370	THAPSDRAFT_6607	THAPSDRAFT_7453	THAPSDRAFT_8503	THAPSDRAFT_9442	THAPSDRAFT_9705	THAPS_10979	THAPS_17271	THAPS_263142	THAPS_35297
GO:0001522	pseudouridine synthesis	THAPSDRAFT_1150	THAPSDRAFT_11542	THAPSDRAFT_20653	THAPSDRAFT_21770	THAPSDRAFT_21943	THAPSDRAFT_22276	THAPSDRAFT_22316	THAPSDRAFT_22356	THAPSDRAFT_23106	THAPSDRAFT_23202	THAPSDRAFT_24042	THAPSDRAFT_24382	THAPSDRAFT_25094	THAPSDRAFT_25486	THAPSDRAFT_25560	THAPSDRAFT_25634	THAPSDRAFT_261040	THAPSDRAFT_261539	THAPSDRAFT_261746	THAPSDRAFT_263801	THAPSDRAFT_264063	THAPSDRAFT_264420	THAPSDRAFT_268327	THAPSDRAFT_268412	THAPSDRAFT_268614	THAPSDRAFT_268629	THAPSDRAFT_269764	THAPSDRAFT_269765	THAPSDRAFT_3026	THAPSDRAFT_31627	THAPSDRAFT_33985	THAPSDRAFT_36506	THAPSDRAFT_36511	THAPSDRAFT_37374	THAPSDRAFT_42169	THAPSDRAFT_4334	THAPSDRAFT_508	THAPSDRAFT_5216	THAPSDRAFT_8521	THAPSDRAFT_8680	THAPS_10976	THAPS_23513	THAPS_269210
GO:0001578	microtubule bundle formation	THAPSDRAFT_22312	THAPSDRAFT_34518	THAPSDRAFT_4829	THAPSDRAFT_7939	THAPS_10929	THAPS_23432	THAPS_6875
GO:0001666	response to hypoxia	THAPSDRAFT_268740	THAPSDRAFT_3704	THAPSDRAFT_8274
GO:0001682	tRNA 5'-leader removal	THAPSDRAFT_900
GO:0001731	formation of translation preinitiation complex	THAPSDRAFT_21491	THAPSDRAFT_22170	THAPSDRAFT_27083	THAPSDRAFT_35933	THAPSDRAFT_41122	THAPSDRAFT_41952	THAPSDRAFT_7975	THAPS_7322
GO:0001732	formation of cytoplasmic translation initiation complex	THAPSDRAFT_2157
GO:0001845	phagolysosome assembly	THAPS_18148
GO:0001927	exocyst assembly	THAPSDRAFT_1471	THAPSDRAFT_6121
GO:0001932	regulation of protein phosphorylation	THAPSDRAFT_11592	THAPSDRAFT_15791	THAPSDRAFT_17337	THAPSDRAFT_17396	THAPSDRAFT_21633	THAPSDRAFT_22189	THAPSDRAFT_22399	THAPSDRAFT_24514	THAPSDRAFT_263872	THAPSDRAFT_263979	THAPSDRAFT_264631	THAPSDRAFT_268652	THAPSDRAFT_269874	THAPSDRAFT_32704	THAPSDRAFT_32880	THAPSDRAFT_35085	THAPSDRAFT_36223	THAPSDRAFT_3949	THAPSDRAFT_bd1464	THAPS_263067
GO:0001933	negative regulation of protein phosphorylation	THAPSDRAFT_24514
GO:0001934	positive regulation of protein phosphorylation	THAPSDRAFT_11592	THAPSDRAFT_15791	THAPSDRAFT_17337	THAPSDRAFT_17396	THAPSDRAFT_21633	THAPSDRAFT_263979	THAPSDRAFT_268652	THAPSDRAFT_269874	THAPSDRAFT_3949	THAPS_263067
GO:0002084	protein depalmitoylation	THAPSDRAFT_18091	THAPSDRAFT_262807	THAPSDRAFT_34746	THAPSDRAFT_3640	THAPSDRAFT_6090	THAPSDRAFT_bd168
GO:0002097	tRNA wobble base modification	THAPSDRAFT_22918	THAPSDRAFT_25824	THAPSDRAFT_261602	IKI3	THAPSDRAFT_268238	THAPSDRAFT_269988	THAPSDRAFT_34714	THAPSDRAFT_35049	THAPSDRAFT_37327	THAPSDRAFT_5796	THAPSDRAFT_9040
GO:0002098	tRNA wobble uridine modification	THAPSDRAFT_22918	THAPSDRAFT_25824	THAPSDRAFT_261602	IKI3	THAPSDRAFT_268238	THAPSDRAFT_269988	THAPSDRAFT_35049	THAPSDRAFT_37327	THAPSDRAFT_5796	THAPSDRAFT_9040
GO:0002100	tRNA wobble adenosine to inosine editing	THAPSDRAFT_34714
GO:0002128	tRNA nucleoside ribose methylation	THAPSDRAFT_25473	THAPSDRAFT_262325	THAPSDRAFT_6607
GO:0002143	tRNA wobble position uridine thiolation	THAPSDRAFT_261602	THAPSDRAFT_269988	THAPSDRAFT_35049	THAPSDRAFT_37327
GO:0002181	cytoplasmic translation	THAPSDRAFT_20788	THAPSDRAFT_21475	THAPSDRAFT_21491	THAPSDRAFT_2157	THAPSDRAFT_22170	THAPSDRAFT_23679	THAPSDRAFT_25242	RL9	RL26	RL8	THAPSDRAFT_27083	THAPSDRAFT_27101	RL7	RL35A	THAPSDRAFT_33476	RL36	THAPSDRAFT_34303	THAPSDRAFT_35933	THAPSDRAFT_36406	RL6	RL15	THAPSDRAFT_41122	THAPSDRAFT_41952	RL22	THAPSDRAFT_7975	THAPS_17271	THAPS_7322
GO:0002182	cytoplasmic translational elongation	THAPSDRAFT_20788	THAPSDRAFT_23679	THAPSDRAFT_33476
GO:0002183	cytoplasmic translational initiation	THAPSDRAFT_21491	THAPSDRAFT_2157	THAPSDRAFT_22170	THAPSDRAFT_27083	THAPSDRAFT_35933	THAPSDRAFT_41122	THAPSDRAFT_41952	THAPSDRAFT_7975	THAPS_7322
GO:0002184	cytoplasmic translational termination	THAPSDRAFT_34303
GO:0002262	myeloid cell homeostasis	THAPSDRAFT_5992
GO:0002376	immune system process	THAPSDRAFT_5992
GO:0002520	immune system development	THAPSDRAFT_5992
GO:0002790	peptide secretion	THAPSDRAFT_264699	THAPSDRAFT_33676	THAPSDRAFT_5563	THAPSDRAFT_7353	THAPSDRAFT_bd2028
GO:0002791	regulation of peptide secretion	THAPSDRAFT_264699	THAPSDRAFT_7353
GO:0002792	negative regulation of peptide secretion	THAPSDRAFT_264699	THAPSDRAFT_7353
GO:0002938	tRNA guanine ribose methylation	THAPSDRAFT_25473	THAPSDRAFT_262325
GO:0002943	tRNA dihydrouridine synthesis	THAPSDRAFT_15336	THAPSDRAFT_17511	THAPSDRAFT_2552	THAPSDRAFT_32996	THAPSDRAFT_34959	THAPSDRAFT_39038	THAPSDRAFT_5557	THAPSDRAFT_8501
GO:0002949	tRNA threonylcarbamoyladenosine modification	THAPSDRAFT_2332	THAPSDRAFT_268744	THAPSDRAFT_5323	THAPSDRAFT_bd74
GO:0003032	detection of oxygen	THAPSDRAFT_268740	THAPSDRAFT_3704	THAPSDRAFT_8274
GO:0003333	amino acid transmembrane transport	THAPSDRAFT_11325	THAPSDRAFT_1218	THAPSDRAFT_13922	THAPSDRAFT_14347	THAPSDRAFT_20633	THAPSDRAFT_20889	THAPSDRAFT_23142	THAPSDRAFT_23295	THAPSDRAFT_24096	THAPSDRAFT_260998	THAPSDRAFT_262016	THAPSDRAFT_262078	THAPSDRAFT_262236	THAPSDRAFT_262936	THAPSDRAFT_263385	THAPSDRAFT_263788	THAPSDRAFT_264918	THAPSDRAFT_26635	THAPSDRAFT_268147	THAPSDRAFT_268823	THAPSDRAFT_270139	THAPSDRAFT_31085	THAPSDRAFT_34333	THAPSDRAFT_681	THAPSDRAFT_bd463	THAPS_23586	THAPS_264534	THAPS_264537
GO:0003341	cilium movement	THAPSDRAFT_1555	THAPSDRAFT_22312	THAPSDRAFT_262729
GO:0003352	regulation of cilium movement	THAPSDRAFT_262729
GO:0005975	carbohydrate metabolic process	THAPSDRAFT_10378	THAPSDRAFT_10379	THAPSDRAFT_11075	THAPSDRAFT_11076	THAPSDRAFT_11097	THAPSDRAFT_11617	THAPSDRAFT_11618	THAPSDRAFT_11656	THAPSDRAFT_11661	ALDO4	THAPSDRAFT_11963	THAPSDRAFT_12695	THAPSDRAFT_12729	THAPSDRAFT_13556	PF2K1	THAPSDRAFT_14637	THAPSDRAFT_1554	THAPSDRAFT_15858	THAPSDRAFT_16304	THAPSDRAFT_16912	THAPSDRAFT_17302	THAPSDRAFT_17651	THAPSDRAFT_17735	THAPSDRAFT_20349	MDH1	THAPSDRAFT_21104	THAPSDRAFT_21306	THAPSDRAFT_2133	THAPSDRAFT_21346	THAPSDRAFT_21666	ALDO2	PFK2	PYK2	THAPSDRAFT_23753	THAPSDRAFT_23865	THAPSDRAFT_23958	THAPSDRAFT_24348	THAPSDRAFT_24506	THAPSDRAFT_24693	THAPSDRAFT_24880	PGK5	GYK2	THAPSDRAFT_256250	THAPSDRAFT_25753	THAPSDRAFT_260786	THAPSDRAFT_260829	THAPSDRAFT_260919	THAPSDRAFT_260958
GO:0005976	polysaccharide metabolic process	THAPSDRAFT_12695	THAPSDRAFT_13556	THAPSDRAFT_1554	THAPSDRAFT_262361	PGM2	THAPSDRAFT_270348	THAPSDRAFT_3105	UGDH2	THAPS_10885
GO:0005977	glycogen metabolic process	PGM2	THAPSDRAFT_270348
GO:0005978	glycogen biosynthetic process	PGM2	THAPSDRAFT_270348
GO:0005984	disaccharide metabolic process	THAPSDRAFT_12729	THAPSDRAFT_261448	THAPSDRAFT_31108
GO:0005991	trehalose metabolic process	THAPSDRAFT_12729	THAPSDRAFT_261448	THAPSDRAFT_31108
GO:0005992	trehalose biosynthetic process	THAPSDRAFT_12729	THAPSDRAFT_261448	THAPSDRAFT_31108
GO:0005996	monosaccharide metabolic process	THAPSDRAFT_11075	THAPSDRAFT_11076	PF2K1	THAPSDRAFT_16304	THAPSDRAFT_17651	THAPSDRAFT_17735	THAPSDRAFT_20349	THAPSDRAFT_24506	THAPSDRAFT_24693	THAPSDRAFT_260829	THAPSDRAFT_260919	THAPSDRAFT_261924	THAPSDRAFT_263035	PGAM4	PGM2	THAPSDRAFT_269908	THAPSDRAFT_270301	THAPSDRAFT_270302	THAPSDRAFT_270306	THAPSDRAFT_270348	PGAM2	THAPSDRAFT_28239	gapC3	GAPD4	PGAM1	GAPD1	THAPSDRAFT_34514	GAPD2	TPI3	GPI1	GPI3	GALE2	TPI1	PCK1	THAPSDRAFT_7885	THAPS_263310	TPI2	GALE1	THAPS_38051	RPE1	tpi
GO:0006000	fructose metabolic process	PF2K1	THAPS_38051
GO:0006002	fructose 6-phosphate metabolic process	GFA_2	PFK2	GFA_1	PFK1	THAPSDRAFT_39696	THAPSDRAFT_42123	THAPSDRAFT_8952	THAPSDRAFT_9152
GO:0006003	fructose 2,6-bisphosphate metabolic process	PF2K1	THAPS_38051
GO:0006006	glucose metabolic process	THAPSDRAFT_11075	THAPSDRAFT_11076	THAPSDRAFT_17651	THAPSDRAFT_17735	THAPSDRAFT_24506	THAPSDRAFT_260919	THAPSDRAFT_263035	PGAM4	PGM2	THAPSDRAFT_269908	THAPSDRAFT_270301	THAPSDRAFT_270302	THAPSDRAFT_270348	PGAM2	THAPSDRAFT_28239	gapC3	GAPD4	PGAM1	GAPD1	THAPSDRAFT_34514	GAPD2	TPI3	GPI1	GPI3	TPI1	PCK1	THAPSDRAFT_7885	TPI2	tpi
GO:0006011	UDP-glucose metabolic process	THAPSDRAFT_262059
GO:0006012	galactose metabolic process	THAPSDRAFT_24693	THAPSDRAFT_260829	PGM2	THAPSDRAFT_270348	GALE2	GALE1
GO:0006013	mannose metabolic process	THAPSDRAFT_20349	THAPS_263310
GO:0006014	D-ribose metabolic process	THAPSDRAFT_16304
GO:0006020	inositol metabolic process	THAPSDRAFT_16912	THAPSDRAFT_17302	THAPSDRAFT_263776	THAPSDRAFT_269590	THAPSDRAFT_30924	THAPSDRAFT_31382	THAPSDRAFT_31846	THAPSDRAFT_34390	THAPSDRAFT_36788	THAPSDRAFT_bd899	THAPS_17443
GO:0006021	inositol biosynthetic process	THAPSDRAFT_30924	THAPSDRAFT_36788
GO:0006022	aminoglycan metabolic process	THAPSDRAFT_11963	THAPSDRAFT_22215	THAPSDRAFT_22237	THAPSDRAFT_22468	THAPSDRAFT_22708	THAPSDRAFT_22855	THAPSDRAFT_22908	THAPSDRAFT_22939	THAPSDRAFT_23700	THAPSDRAFT_24519	THAPSDRAFT_24523	THAPSDRAFT_25573	THAPSDRAFT_25842	THAPSDRAFT_261660	THAPSDRAFT_261895	THAPSDRAFT_262025	THAPSDRAFT_262153	CHT2	THAPSDRAFT_262517	THAPSDRAFT_262644	THAPSDRAFT_262645	THAPSDRAFT_262907	THAPSDRAFT_263396	THAPSDRAFT_263622	THAPSDRAFT_263859	THAPSDRAFT_264576	THAPSDRAFT_264577	THAPSDRAFT_264582	THAPSDRAFT_264601	THAPSDRAFT_264602	THAPSDRAFT_2647	CHT1_1	THAPSDRAFT_268366	THAPSDRAFT_268966	THAPSDRAFT_270115	CHT1_2	UGDH1	THAPSDRAFT_4386	THAPSDRAFT_5769	THAPSDRAFT_5857	THAPSDRAFT_6372	THAPSDRAFT_6603	THAPSDRAFT_bd1770	THAPSDRAFT_bd909	THAPSDRAFT_bd911	THAPS_25422	THAPS_263096	THAPS_263097
GO:0006023	aminoglycan biosynthetic process	THAPSDRAFT_22468	THAPSDRAFT_263396	THAPSDRAFT_270115	UGDH1
GO:0006024	glycosaminoglycan biosynthetic process	THAPSDRAFT_22468	THAPSDRAFT_263396	THAPSDRAFT_270115	UGDH1
GO:0006026	aminoglycan catabolic process	THAPSDRAFT_11963	THAPSDRAFT_23700	THAPSDRAFT_261660	THAPSDRAFT_261895	THAPSDRAFT_262025	THAPSDRAFT_262153	CHT2	THAPSDRAFT_262517	THAPSDRAFT_262645	THAPSDRAFT_263622	THAPSDRAFT_263859	THAPSDRAFT_264576	THAPSDRAFT_264577	THAPSDRAFT_264582	THAPSDRAFT_264601	THAPSDRAFT_264602	THAPSDRAFT_2647	CHT1_1	THAPSDRAFT_268366	THAPSDRAFT_268966	THAPSDRAFT_bd911	THAPS_263096	THAPS_263097	THAPS_263184	THAPS_263297	THAPS_6636
GO:0006029	proteoglycan metabolic process	THAPSDRAFT_22468	THAPSDRAFT_263396	THAPSDRAFT_270115	THAPSDRAFT_31247
GO:0006030	chitin metabolic process	THAPSDRAFT_11963	THAPSDRAFT_22215	THAPSDRAFT_22237	THAPSDRAFT_22708	THAPSDRAFT_22855	THAPSDRAFT_22908	THAPSDRAFT_22939	THAPSDRAFT_23700	THAPSDRAFT_24519	THAPSDRAFT_24523	THAPSDRAFT_25573	THAPSDRAFT_25842	THAPSDRAFT_261660	THAPSDRAFT_261895	THAPSDRAFT_262025	THAPSDRAFT_262153	CHT2	THAPSDRAFT_262517	THAPSDRAFT_262644	THAPSDRAFT_262645	THAPSDRAFT_262907	THAPSDRAFT_263622	THAPSDRAFT_263859	THAPSDRAFT_264576	THAPSDRAFT_264577	THAPSDRAFT_264582	THAPSDRAFT_264601	THAPSDRAFT_264602	THAPSDRAFT_2647	CHT1_1	THAPSDRAFT_268366	THAPSDRAFT_268966	CHT1_2	THAPSDRAFT_4386	THAPSDRAFT_5769	THAPSDRAFT_5857	THAPSDRAFT_6372	THAPSDRAFT_6603	THAPSDRAFT_bd1770	THAPSDRAFT_bd909	THAPSDRAFT_bd911	THAPS_25422	THAPS_263096	THAPS_263097	THAPS_263184	THAPS_263297	THAPS_269264	THAPS_6636
GO:0006032	chitin catabolic process	THAPSDRAFT_11963	THAPSDRAFT_23700	THAPSDRAFT_261660	THAPSDRAFT_261895	THAPSDRAFT_262025	THAPSDRAFT_262153	CHT2	THAPSDRAFT_262517	THAPSDRAFT_262645	THAPSDRAFT_263622	THAPSDRAFT_263859	THAPSDRAFT_264576	THAPSDRAFT_264577	THAPSDRAFT_264582	THAPSDRAFT_264601	THAPSDRAFT_264602	THAPSDRAFT_2647	CHT1_1	THAPSDRAFT_268366	THAPSDRAFT_268966	THAPSDRAFT_bd911	THAPS_263096	THAPS_263097	THAPS_263184	THAPS_263297	THAPS_6636
GO:0006040	amino sugar metabolic process	GFA_2	THAPSDRAFT_11963	THAPSDRAFT_14875	THAPSDRAFT_22215	THAPSDRAFT_22237	THAPSDRAFT_22708	THAPSDRAFT_22855	THAPSDRAFT_22908	THAPSDRAFT_22939	THAPSDRAFT_23700	THAPSDRAFT_24519	GFA_1	THAPSDRAFT_24523	THAPSDRAFT_25573	THAPSDRAFT_25842	THAPSDRAFT_260958	THAPSDRAFT_261660	THAPSDRAFT_261895	THAPSDRAFT_262025	THAPSDRAFT_262153	CHT2	THAPSDRAFT_262517	THAPSDRAFT_262644	THAPSDRAFT_262645	THAPSDRAFT_262907	THAPSDRAFT_263622	THAPSDRAFT_263859	THAPSDRAFT_264576	THAPSDRAFT_264577	THAPSDRAFT_264582	THAPSDRAFT_264601	THAPSDRAFT_264602	THAPSDRAFT_2647	CHT1_1	THAPSDRAFT_268366	THAPSDRAFT_268966	CHT1_2	THAPSDRAFT_36631	THAPSDRAFT_37041	THAPSDRAFT_39696	THAPSDRAFT_42123	THAPSDRAFT_4386	THAPSDRAFT_5769	THAPSDRAFT_5857	THAPSDRAFT_6372	THAPSDRAFT_6603	THAPSDRAFT_8952	THAPSDRAFT_9152
GO:0006044	N-acetylglucosamine metabolic process	THAPSDRAFT_37041
GO:0006046	N-acetylglucosamine catabolic process	THAPSDRAFT_37041
GO:0006047	UDP-N-acetylglucosamine metabolic process	GFA_2	THAPSDRAFT_14875	GFA_1	THAPSDRAFT_260958	THAPSDRAFT_36631	THAPSDRAFT_39696	THAPSDRAFT_42123	THAPSDRAFT_8952	THAPSDRAFT_9152
GO:0006048	UDP-N-acetylglucosamine biosynthetic process	THAPSDRAFT_260958	THAPSDRAFT_36631
GO:0006056	mannoprotein metabolic process	THAPSDRAFT_21617	THAPSDRAFT_21863	THAPSDRAFT_30971	THAPS_10837
GO:0006057	mannoprotein biosynthetic process	THAPSDRAFT_21617	THAPSDRAFT_21863	THAPSDRAFT_30971	THAPS_10837
GO:0006065	UDP-glucuronate biosynthetic process	UGDH2	UGDH1
GO:0006066	alcohol metabolic process	THAPSDRAFT_14875	THAPSDRAFT_16378	THAPSDRAFT_16912	THAPSDRAFT_17302	THAPSDRAFT_21640	THAPSDRAFT_22768	GYK2	THAPSDRAFT_261937	ECR1	THAPSDRAFT_263776	THAPSDRAFT_26523	THAPSDRAFT_268488	THAPSDRAFT_268548	THAPSDRAFT_269159	THAPSDRAFT_26931	THAPSDRAFT_269590	THAPSDRAFT_30924	THAPSDRAFT_31382	THAPSDRAFT_31846	THAPSDRAFT_33330	THAPSDRAFT_34390	TPI3	THAPSDRAFT_36788	THAPSDRAFT_37098	TPI1	THAPSDRAFT_8655	THAPSDRAFT_8726	THAPSDRAFT_bd899	THAPS_17443	TPI2	GYK	THAPS_35684	tpi
GO:0006067	ethanol metabolic process	THAPSDRAFT_26523	THAPSDRAFT_268548
GO:0006069	ethanol oxidation	THAPSDRAFT_26523	THAPSDRAFT_268548
GO:0006071	glycerol metabolic process	GYK2	TPI3	TPI1	TPI2	GYK	THAPS_35684	tpi
GO:0006072	glycerol-3-phosphate metabolic process	GYK2	THAPSDRAFT_260786	THAPSDRAFT_31003	THAPSDRAFT_40073	THAPSDRAFT_41505	GYK
GO:0006073	cellular glucan metabolic process	THAPSDRAFT_12695	THAPSDRAFT_13556	THAPSDRAFT_1554	THAPSDRAFT_262361	PGM2	THAPSDRAFT_270348	THAPSDRAFT_3105
GO:0006074	(1->3)-beta-D-glucan metabolic process	THAPSDRAFT_12695	THAPSDRAFT_1554
GO:0006075	(1->3)-beta-D-glucan biosynthetic process	THAPSDRAFT_12695
GO:0006076	(1->3)-beta-D-glucan catabolic process	THAPSDRAFT_1554
GO:0006077	(1->6)-beta-D-glucan metabolic process	THAPSDRAFT_262361	THAPSDRAFT_3105
GO:0006078	(1->6)-beta-D-glucan biosynthetic process	THAPSDRAFT_262361	THAPSDRAFT_3105
GO:0006081	cellular aldehyde metabolic process	ALD3	THAPSDRAFT_21593	THAPSDRAFT_24348	THAPSDRAFT_260906	THAPSDRAFT_26293	THAPSDRAFT_268293	THAPSDRAFT_268548	THAPSDRAFT_270376	GcpE	THAPSDRAFT_31785	THAPSDRAFT_31921	THAPSDRAFT_32096	THAPSDRAFT_35022	TPI3	TPI1	THAPSDRAFT_42612	DXR1	TPI2	THAPS_35420	THAPS_35523	THAPS_6979	tpi
GO:0006082	organic acid metabolic process	THAPSDRAFT_10129	THAPSDRAFT_10559	THAPSDRAFT_11075	THAPSDRAFT_11076	THAPSDRAFT_11182	THAPSDRAFT_11228	DPHA1	THAPSDRAFT_11343	CSN1	ALDO4	THAPSDRAFT_11993	THAPSDRAFT_12234	CYS3	THAPSDRAFT_1310	THAPSDRAFT_13444	MTS1	THAPSDRAFT_13806	THAPSDRAFT_14147	HDC	THAPSDRAFT_14772	THAPSDRAFT_14979	CTS1	THAPSDRAFT_15976	SAT1	THAPSDRAFT_17623	THAPSDRAFT_17651	DHPS_1	THAPSDRAFT_17735	THAPSDRAFT_1882	THAPSDRAFT_20571	THAPSDRAFT_20593	THAPSDRAFT_20607	THAPSDRAFT_20613	MDH1	THAPSDRAFT_20928	AGPR	THAPSDRAFT_21539	THAPSDRAFT_21620	THAPSDRAFT_21640	ALDO2	THAPSDRAFT_21813	THAPSDRAFT_21978	THAPSDRAFT_22150	PFK2	PYK2	KCS1	THAPSDRAFT_22511	THAPSDRAFT_22725
GO:0006083	acetate metabolic process	ACS2_2	ACAS2
GO:0006084	acetyl-CoA metabolic process	THAPSDRAFT_15226	ACS2_2	THAPSDRAFT_32983	ACAS2	THAPSDRAFT_41005	PDHB1
GO:0006085	acetyl-CoA biosynthetic process	ACS2_2	THAPSDRAFT_32983	ACAS2	THAPSDRAFT_41005	PDHB1
GO:0006086	acetyl-CoA biosynthetic process from pyruvate	THAPSDRAFT_32983	THAPSDRAFT_41005	PDHB1
GO:0006089	lactate metabolic process	THAPSDRAFT_268293	THAPSDRAFT_268453	THAPSDRAFT_31785	THAPSDRAFT_32096	THAPS_6979
GO:0006090	pyruvate metabolic process	THAPSDRAFT_11075	THAPSDRAFT_11076	ALDO4	THAPSDRAFT_17651	THAPSDRAFT_17735	ALDO2	PFK2	PYK2	PPS1	PGK5	THAPSDRAFT_260919	GLK1	THAPSDRAFT_263035	PGAM4	PYK4	PGK4	THAPSDRAFT_269908	THAPSDRAFT_270288	THAPSDRAFT_270301	THAPSDRAFT_270302	THAPSDRAFT_270376	THAPSDRAFT_270396	PGAM2	THAPSDRAFT_28239	gapC3	GAPD4	PGAM1	GcpE	PFK1	GAPD1	THAPSDRAFT_31810	THAPSDRAFT_32983	GAPD2	TPI3	GPI1	PGK1	GPI3	ENO1	PYK1	ENO2	TPI1	THAPSDRAFT_41005	PGK3	THAPSDRAFT_4875	PDK1_2	THAPSDRAFT_7885	PDHB1	DXR1
GO:0006091	generation of precursor metabolites and energy	THAPSDRAFT_10219	THAPSDRAFT_11117	THAPSDRAFT_11118	Lhcr8	CSN1	FCP3	THAPSDRAFT_11661	ALDO4	Lhcx6	IDH1	THAPSDRAFT_174	THAPSDRAFT_17651	THAPSDRAFT_17735	MDH1	Lhcf7	ALDO2	PFK2	PYK2	THAPSDRAFT_22396	FUM1	Lhcr10	THAPSDRAFT_22842	THAPSDRAFT_23249	Lhcr12	Lhcr11	THAPSDRAFT_23808	Lhcr9	Lhcr1	THAPSDRAFT_24123	THAPSDRAFT_24653	THAPSDRAFT_24769	PGK5	THAPSDRAFT_25572	THAPSDRAFT_26002	Lhca2	Lhcf2	THAPSDRAFT_260919	THAPSDRAFT_261275	GLK1	THAPSDRAFT_261904	Lhcr3	THAPSDRAFT_26293	THAPSDRAFT_263035	PGAM4	THAPSDRAFT_264051	PYK4	THAPSDRAFT_264714	THAPSDRAFT_264905
GO:0006094	gluconeogenesis	THAPSDRAFT_11075	THAPSDRAFT_11076	THAPSDRAFT_17651	THAPSDRAFT_17735	THAPSDRAFT_24506	THAPSDRAFT_260919	THAPSDRAFT_263035	PGAM4	THAPSDRAFT_269908	THAPSDRAFT_270301	THAPSDRAFT_270302	PGAM2	PGAM1	TPI3	GPI1	GPI3	TPI1	PCK1	THAPSDRAFT_7885	TPI2	tpi
GO:0006096	glycolytic process	ALDO4	THAPSDRAFT_17651	THAPSDRAFT_17735	ALDO2	PFK2	PYK2	PGK5	THAPSDRAFT_260919	GLK1	THAPSDRAFT_263035	PGAM4	PYK4	PGK4	THAPSDRAFT_270288	THAPSDRAFT_270301	THAPSDRAFT_270302	THAPSDRAFT_270396	PGAM2	THAPSDRAFT_28239	gapC3	GAPD4	PGAM1	PFK1	GAPD1	THAPSDRAFT_31810	GAPD2	TPI3	GPI1	PGK1	GPI3	ENO1	PYK1	ENO2	TPI1	PGK3	THAPSDRAFT_4875	THAPSDRAFT_7885	THAPS_270304	TPI2	tpi
GO:0006097	glyoxylate cycle	THAPSDRAFT_24348	THAPSDRAFT_26293	THAPSDRAFT_35022	THAPS_35523
GO:0006098	pentose-phosphate shunt	THAPSDRAFT_11661	THAPSDRAFT_17651	THAPSDRAFT_17735	THAPSDRAFT_260919	THAPSDRAFT_263035	PGAM4	THAPSDRAFT_270306	THAPSDRAFT_270308	THAPSDRAFT_270309	TAL1_1	PGAM2	PGAM1	RPI2	PGD1	THAPSDRAFT_34514	TPI3	THAPSDRAFT_3900	TPI1	THAPSDRAFT_5080	THAPSDRAFT_7885	TPI2	RPE1	tpi
GO:0006099	tricarboxylic acid cycle	CSN1	IDH1	MDH1	THAPSDRAFT_22842	THAPSDRAFT_24123	THAPSDRAFT_25572	THAPSDRAFT_26293	PPC1	acnB	THAPSDRAFT_269718	SCS1	SDH1	PPC2	THAPSDRAFT_36971	SCS2	THAPSDRAFT_42475	THAPSDRAFT_9849
GO:0006101	citrate metabolic process	CSN1
GO:0006102	isocitrate metabolic process	THAPSDRAFT_21640
GO:0006104	succinyl-CoA metabolic process	THAPSDRAFT_25572	SCS2
GO:0006105	succinate metabolic process	THAPSDRAFT_25572	SCS2
GO:0006106	fumarate metabolic process	THAPSDRAFT_24123
GO:0006108	malate metabolic process	MDH1	THAPSDRAFT_24123	MAO1	THAPS_41425
GO:0006109	regulation of carbohydrate metabolic process	THAPSDRAFT_17651	THAPSDRAFT_17735	THAPSDRAFT_260919	THAPSDRAFT_263035	PGAM4	PGAM2	PGAM1	THAPSDRAFT_7885
GO:0006112	energy reserve metabolic process	PGM2	THAPSDRAFT_270348
GO:0006119	oxidative phosphorylation	THAPSDRAFT_26002	THAPSDRAFT_261904	THAPSDRAFT_264051	THAPSDRAFT_264905	THAPSDRAFT_3229	THAPSDRAFT_41169	THAPSDRAFT_41530	THAPSDRAFT_9849	THAPS_6704
GO:0006120	mitochondrial electron transport, NADH to ubiquinone	THAPSDRAFT_26002	THAPS_6704
GO:0006121	mitochondrial electron transport, succinate to ubiquinone	THAPSDRAFT_9849
GO:0006122	mitochondrial electron transport, ubiquinol to cytochrome c	THAPSDRAFT_261904	THAPSDRAFT_264051	THAPSDRAFT_3229	THAPSDRAFT_41169	THAPSDRAFT_41530
GO:0006123	mitochondrial electron transport, cytochrome c to oxygen	THAPSDRAFT_41530
GO:0006139	nucleobase-containing compound metabolic process	THAPSDRAFT_10095	THAPSDRAFT_10109	THAPSDRAFT_10129	THAPSDRAFT_10136	THAPSDRAFT_10173	THAPSDRAFT_10266	THAPSDRAFT_10348	THAPSDRAFT_10349	THAPSDRAFT_10360	THAPSDRAFT_10402	THAPSDRAFT_10414	THAPSDRAFT_10416	THAPSDRAFT_10547	GFA_2	THAPSDRAFT_10613	THAPSDRAFT_10615	THAPSDRAFT_10673	THAPSDRAFT_10683	THAPSDRAFT_1075	THAPSDRAFT_10752	THAPSDRAFT_11078	THAPSDRAFT_11111	THAPSDRAFT_11148	THAPSDRAFT_11155	THAPSDRAFT_11166	THAPSDRAFT_11174	THAPSDRAFT_11179	THAPSDRAFT_11208	THAPSDRAFT_11244	THAPSDRAFT_11295	THAPSDRAFT_11296	THAPSDRAFT_11342	THAPSDRAFT_11354	THAPSDRAFT_11498	THAPSDRAFT_1150	THAPSDRAFT_11515	THAPSDRAFT_11542	THAPSDRAFT_11606	THAPSDRAFT_11623	THAPSDRAFT_11643	THAPSDRAFT_1165	THAPSDRAFT_11666	THAPSDRAFT_11667	THAPSDRAFT_1173	THAPSDRAFT_11744	ALDO4	THAPSDRAFT_11801	THAPSDRAFT_11824
GO:0006144	purine nucleobase metabolic process	THAPSDRAFT_20580	THAPSDRAFT_21670	THAPSDRAFT_22993	THAPSDRAFT_269004	THAPSDRAFT_270071	THAPSDRAFT_270389	THAPSDRAFT_39075	THAPSDRAFT_39767	THAPS_23371
GO:0006145	purine nucleobase catabolic process	THAPSDRAFT_270071
GO:0006152	purine nucleoside catabolic process	THAPSDRAFT_262250	THAPSDRAFT_37724	THAPS_23371
GO:0006154	adenosine catabolic process	THAPSDRAFT_37724	THAPS_23371
GO:0006163	purine nucleotide metabolic process	ALDO4	NDK1	THAPSDRAFT_13021	THAPSDRAFT_15226	THAPSDRAFT_17651	THAPSDRAFT_17735	THAPSDRAFT_20580	THAPSDRAFT_21670	ALDO2	PFK2	PYK2	THAPSDRAFT_22993	THAPSDRAFT_23691	THAPSDRAFT_24575	THAPSDRAFT_24864	PGK5	THAPSDRAFT_25572	THAPSDRAFT_260919	GLK1	THAPSDRAFT_261678	THAPSDRAFT_262204	THAPSDRAFT_262719	THAPSDRAFT_263035	THAPSDRAFT_263361	PGAM4	THAPSDRAFT_263505	THAPSDRAFT_263925	THAPSDRAFT_263953	PYK4	THAPSDRAFT_268688	PGK4	atpA	ACS2_2	THAPSDRAFT_270288	THAPSDRAFT_270301	THAPSDRAFT_270302	THAPSDRAFT_270389	THAPSDRAFT_270396	PGAM2	THAPSDRAFT_28239	gapC3	THAPSDRAFT_28330	GAPD4	PGAM1	THAPSDRAFT_29359	THAPSDRAFT_30301	NDK3	PFK1
GO:0006164	purine nucleotide biosynthetic process	NDK1	THAPSDRAFT_13021	THAPSDRAFT_20580	THAPSDRAFT_21670	THAPSDRAFT_22993	THAPSDRAFT_24575	THAPSDRAFT_24864	THAPSDRAFT_261678	THAPSDRAFT_262719	THAPSDRAFT_263361	THAPSDRAFT_263505	THAPSDRAFT_263953	THAPSDRAFT_268688	atpA	ACS2_2	THAPSDRAFT_270389	THAPSDRAFT_28330	THAPSDRAFT_29359	THAPSDRAFT_30301	NDK3	THAPSDRAFT_32983	THAPSDRAFT_33376	THAPSDRAFT_34093	ACAS2	THAPSDRAFT_37493	NDK4	THAPSDRAFT_3817	THAPSDRAFT_39075	THAPSDRAFT_40156	THAPSDRAFT_40223	THAPSDRAFT_40728	THAPSDRAFT_41005	PURA	THAPSDRAFT_4523	THAPSDRAFT_5026	NDK2	THAPSDRAFT_6416	THAPSDRAFT_7937	THAPSDRAFT_8258	PDHB1	THAPSDRAFT_8820	THAPSDRAFT_8821	THAPSDRAFT_9284	atpD	atpA	THAPSDRAFT_bd1290	atpF	THAPSDRAFT_bd1378
GO:0006165	nucleoside diphosphate phosphorylation	ALDO4	NDK1	THAPSDRAFT_17651	THAPSDRAFT_17735	ALDO2	PFK2	PYK2	PGK5	THAPSDRAFT_260919	GLK1	THAPSDRAFT_263035	PGAM4	PYK4	PGK4	THAPSDRAFT_270288	THAPSDRAFT_270301	THAPSDRAFT_270302	THAPSDRAFT_270396	PGAM2	THAPSDRAFT_28239	gapC3	GAPD4	PGAM1	NDK3	PFK1	GAPD1	THAPSDRAFT_31810	GAPD2	TPI3	GPI1	PGK1	GPI3	ENO1	PYK1	ENO2	TPI1	PGK3	THAPSDRAFT_4875	NDK2	THAPSDRAFT_7885	THAPS_270304	TPI2	tpi
GO:0006166	purine ribonucleoside salvage	THAPSDRAFT_34077	AK2
GO:0006167	AMP biosynthetic process	PURA	ADL
GO:0006171	cAMP biosynthetic process	THAPSDRAFT_24575	THAPSDRAFT_261678	THAPSDRAFT_262719	THAPSDRAFT_263361	THAPSDRAFT_263505	THAPSDRAFT_263953	THAPSDRAFT_4523	THAPSDRAFT_7937	THAPSDRAFT_9284
GO:0006177	GMP biosynthetic process	THAPSDRAFT_268688	THAPSDRAFT_40223
GO:0006182	cGMP biosynthetic process	THAPSDRAFT_8258	THAPSDRAFT_8820	THAPSDRAFT_8821
GO:0006183	GTP biosynthetic process	NDK1	NDK3	NDK4	NDK2
GO:0006188	IMP biosynthetic process	THAPSDRAFT_13021	THAPSDRAFT_20580	THAPSDRAFT_21670	THAPSDRAFT_22993	THAPSDRAFT_270389	THAPSDRAFT_30301	THAPSDRAFT_34093	THAPSDRAFT_37493	THAPSDRAFT_39075	ADL
GO:0006189	'de novo' IMP biosynthetic process	THAPSDRAFT_20580	THAPSDRAFT_21670	THAPSDRAFT_22993	THAPSDRAFT_270389	THAPSDRAFT_30301	THAPSDRAFT_34093	THAPSDRAFT_37493	THAPSDRAFT_39075	ADL
GO:0006190	inosine salvage	THAPSDRAFT_34077
GO:0006195	purine nucleotide catabolic process	THAPSDRAFT_23691	THAPSDRAFT_262204	THAPSDRAFT_8386
GO:0006203	dGTP catabolic process	THAPSDRAFT_23691	THAPSDRAFT_262204	THAPSDRAFT_8386
GO:0006206	pyrimidine nucleobase metabolic process	THAPSDRAFT_24248	THAPSDRAFT_24488	THAPSDRAFT_262575	THAPSDRAFT_264316	THAPSDRAFT_27776	THAPSDRAFT_2946	THAPSDRAFT_31001	THAPSDRAFT_32684	PYR	THAPSDRAFT_38510	THAPSDRAFT_40323	THAPSDRAFT_41166	PRK1
GO:0006207	'de novo' pyrimidine nucleobase biosynthetic process	THAPSDRAFT_24248	THAPSDRAFT_262575	THAPSDRAFT_264316	THAPSDRAFT_2946	PYR	THAPSDRAFT_40323
GO:0006213	pyrimidine nucleoside metabolic process	THAPSDRAFT_24488	THAPSDRAFT_31001	THAPSDRAFT_32684	THAPSDRAFT_38510	THAPSDRAFT_41166	PRK1
GO:0006220	pyrimidine nucleotide metabolic process	NDK1	THAPSDRAFT_14364	THAPSDRAFT_19058	THAPSDRAFT_2441	THAPSDRAFT_24488	THAPSDRAFT_262575	THAPSDRAFT_263499	THAPSDRAFT_264316	THAPSDRAFT_269080	THAPSDRAFT_28317	THAPSDRAFT_2946	THAPSDRAFT_30747	NDK3	THAPSDRAFT_32684	PYR	THAPSDRAFT_37071	NDK4	THAPSDRAFT_38510	THAPSDRAFT_41166	PRK1	NDK2	TMS1	THAPS_35527	THAPS_42740
GO:0006221	pyrimidine nucleotide biosynthetic process	NDK1	THAPSDRAFT_14364	THAPSDRAFT_19058	THAPSDRAFT_2441	THAPSDRAFT_24488	THAPSDRAFT_262575	THAPSDRAFT_263499	THAPSDRAFT_264316	THAPSDRAFT_269080	THAPSDRAFT_28317	THAPSDRAFT_2946	THAPSDRAFT_30747	NDK3	THAPSDRAFT_32684	PYR	THAPSDRAFT_37071	NDK4	THAPSDRAFT_38510	THAPSDRAFT_41166	PRK1	NDK2	TMS1	THAPS_35527
GO:0006222	UMP biosynthetic process	THAPSDRAFT_24488	THAPSDRAFT_262575	THAPSDRAFT_264316	THAPSDRAFT_32684	THAPSDRAFT_38510	THAPSDRAFT_41166	PRK1
GO:0006226	dUMP biosynthetic process	THAPSDRAFT_28317
GO:0006227	dUDP biosynthetic process	THAPSDRAFT_2441
GO:0006228	UTP biosynthetic process	NDK1	NDK3	NDK4	NDK2
GO:0006231	dTMP biosynthetic process	TMS1
GO:0006233	dTDP biosynthetic process	THAPSDRAFT_2441
GO:0006235	dTTP biosynthetic process	THAPSDRAFT_2441
GO:0006241	CTP biosynthetic process	NDK1	THAPSDRAFT_269080	NDK3	NDK4	NDK2	THAPS_35527
GO:0006244	pyrimidine nucleotide catabolic process	THAPSDRAFT_28317
GO:0006259	DNA metabolic process	THAPSDRAFT_10136	THAPSDRAFT_10414	THAPSDRAFT_10673	THAPSDRAFT_10752	THAPSDRAFT_11174	THAPSDRAFT_11354	THAPSDRAFT_11902	THAPSDRAFT_11913	THAPSDRAFT_12078	THAPSDRAFT_1294	THAPSDRAFT_1566	THAPSDRAFT_16039	THAPSDRAFT_1622	THAPSDRAFT_17008	THAPSDRAFT_1732	THAPSDRAFT_1743	THAPSDRAFT_18104	THAPSDRAFT_18530	THAPSDRAFT_20248	THAPSDRAFT_2081	THAPSDRAFT_20825	THAPSDRAFT_20919	THAPSDRAFT_21220	THAPSDRAFT_21447	THAPSDRAFT_21705	THAPSDRAFT_2182	THAPSDRAFT_21832	THAPSDRAFT_21846	THAPSDRAFT_21882	THAPSDRAFT_22269	THAPSDRAFT_22520	THAPSDRAFT_22869	THAPSDRAFT_23856	THAPSDRAFT_24004	THAPSDRAFT_24019	THAPSDRAFT_24120	THAPSDRAFT_24126	THAPSDRAFT_24355	THAPSDRAFT_24744	THAPSDRAFT_24795	THAPSDRAFT_25187	THAPSDRAFT_25447	THAPSDRAFT_25513	THAPSDRAFT_25613	THAPSDRAFT_25662	THAPSDRAFT_25866	THAPSDRAFT_25879	THAPSDRAFT_2595
GO:0006260	DNA replication	THAPSDRAFT_10673	THAPSDRAFT_11585	THAPSDRAFT_1294	THAPSDRAFT_1622	THAPSDRAFT_20248	THAPSDRAFT_20431	THAPSDRAFT_21846	THAPSDRAFT_22513	THAPSDRAFT_23058	THAPSDRAFT_24126	THAPSDRAFT_24300	THAPSDRAFT_24409	THAPSDRAFT_24795	ORC2	pcna	rfC_2	THAPSDRAFT_262348	THAPSDRAFT_262487	RPA2_2	THAPSDRAFT_262526	THAPSDRAFT_263033	THAPSDRAFT_263415	THAPSDRAFT_263717	THAPSDRAFT_263934	THAPSDRAFT_264222	Cdc45	THAPSDRAFT_26545	Lig1	THAPSDRAFT_268553	DHC2	THAPSDRAFT_268687	RIR1_2	THAPSDRAFT_269123	Fen1	THAPSDRAFT_270013	THAPSDRAFT_29936	THAPSDRAFT_30533	THAPSDRAFT_31609	THAPSDRAFT_34975	DPO1	THAPSDRAFT_35968	THAPSDRAFT_36438	RIR1_1	THAPSDRAFT_37328	THAPSDRAFT_37362	THAPSDRAFT_37795	THAPSDRAFT_3787	rfC_3
GO:0006261	DNA-dependent DNA replication	THAPSDRAFT_10673	THAPSDRAFT_1622	THAPSDRAFT_20248	THAPSDRAFT_21846	THAPSDRAFT_24126	THAPSDRAFT_24300	THAPSDRAFT_24795	pcna	rfC_2	THAPSDRAFT_262348	THAPSDRAFT_262487	THAPSDRAFT_262526	THAPSDRAFT_263033	THAPSDRAFT_263717	THAPSDRAFT_263934	Cdc45	THAPSDRAFT_26545	Lig1	THAPSDRAFT_268687	THAPSDRAFT_269123	THAPSDRAFT_270013	THAPSDRAFT_29936	THAPSDRAFT_31609	THAPSDRAFT_34975	DPO1	THAPSDRAFT_37328	THAPSDRAFT_37362	THAPSDRAFT_37795	THAPSDRAFT_3787	rfC_3	rfC2	THAPSDRAFT_7942	rfC_1	THAPSDRAFT_8849	dnab	THAPSDRAFT_bd439	THAPS_7206
GO:0006265	DNA topological change	THAPSDRAFT_25879	TopoII_2	top3a	THAPSDRAFT_36420	TOP2	DNA_TopoIV	TopoII_1	THAPSDRAFT_40335	THAPSDRAFT_42646	THAPSDRAFT_9771	THAPSDRAFT_9772
GO:0006266	DNA ligation	THAPSDRAFT_10673	LigaseIV	Lig1
GO:0006267	pre-replicative complex assembly involved in nuclear cell cycle DNA replication	Cdc45
GO:0006268	DNA unwinding involved in DNA replication	dnab
GO:0006269	DNA replication, synthesis of RNA primer	THAPSDRAFT_1622	THAPSDRAFT_37328	dnab
GO:0006270	DNA replication initiation	THAPSDRAFT_21846	THAPSDRAFT_24126	THAPSDRAFT_262526	Cdc45	THAPSDRAFT_26545	THAPSDRAFT_269123	THAPSDRAFT_29936	THAPSDRAFT_31609	THAPSDRAFT_34975	THAPSDRAFT_37362	THAPSDRAFT_3787	THAPSDRAFT_7942	THAPSDRAFT_bd439
GO:0006271	DNA strand elongation involved in DNA replication	THAPSDRAFT_10673	THAPSDRAFT_20248	pcna	THAPSDRAFT_262348	Lig1	THAPSDRAFT_37795	THAPSDRAFT_bd439
GO:0006272	leading strand elongation	pcna	THAPSDRAFT_bd439
GO:0006273	lagging strand elongation	THAPSDRAFT_10673	THAPSDRAFT_20248	THAPSDRAFT_262348	Lig1	THAPSDRAFT_bd439
GO:0006274	DNA replication termination	THAPSDRAFT_8849
GO:0006275	regulation of DNA replication	THAPSDRAFT_24409	pcna	THAPS_7206
GO:0006278	RNA-dependent DNA biosynthetic process	THAPSDRAFT_11902
GO:0006281	DNA repair	THAPSDRAFT_10136	THAPSDRAFT_10414	THAPSDRAFT_10673	THAPSDRAFT_10752	THAPSDRAFT_11174	THAPSDRAFT_11354	THAPSDRAFT_1294	THAPSDRAFT_1566	THAPSDRAFT_16039	THAPSDRAFT_17008	THAPSDRAFT_1743	THAPSDRAFT_18104	THAPSDRAFT_18530	THAPSDRAFT_2081	THAPSDRAFT_20825	THAPSDRAFT_20919	THAPSDRAFT_21220	THAPSDRAFT_21447	THAPSDRAFT_21705	THAPSDRAFT_2182	THAPSDRAFT_21832	THAPSDRAFT_21846	THAPSDRAFT_21882	THAPSDRAFT_22269	THAPSDRAFT_22520	THAPSDRAFT_22869	THAPSDRAFT_23856	THAPSDRAFT_24004	THAPSDRAFT_24019	THAPSDRAFT_24120	THAPSDRAFT_24126	THAPSDRAFT_24355	THAPSDRAFT_24744	THAPSDRAFT_24795	THAPSDRAFT_25187	THAPSDRAFT_25447	THAPSDRAFT_25613	THAPSDRAFT_25662	THAPSDRAFT_25866	THAPSDRAFT_2598	THAPSDRAFT_260943	THAPSDRAFT_261045	THAPSDRAFT_261368	THAPSDRAFT_261481	RecA_2	pcna	MutS	Fpg
GO:0006282	regulation of DNA repair	THAPSDRAFT_35108
GO:0006283	transcription-coupled nucleotide-excision repair	THAPSDRAFT_3179	THAPSDRAFT_39536
GO:0006284	base-excision repair	THAPSDRAFT_10752	THAPSDRAFT_11174	THAPSDRAFT_18104	THAPSDRAFT_24355	THAPSDRAFT_24744	Fpg	THAPSDRAFT_31979	UNG	DPO1	THAPSDRAFT_36366	THAPSDRAFT_9650	OGG	THAPS_35464	THAPS_38171
GO:0006287	base-excision repair, gap-filling	DPO1
GO:0006289	nucleotide-excision repair	THAPSDRAFT_21705	THAPSDRAFT_2182	THAPSDRAFT_22269	THAPSDRAFT_22869	THAPSDRAFT_24004	THAPSDRAFT_24744	THAPSDRAFT_260943	Fpg	Rad23	ERCC2	THAPSDRAFT_3179	THAPSDRAFT_3349	THAPSDRAFT_33946	THAPSDRAFT_33970	DPO1	THAPSDRAFT_39536	THAPSDRAFT_8733	OGG	THAPS_7151
GO:0006290	pyrimidine dimer repair	THAPSDRAFT_10414	THAPSDRAFT_40995
GO:0006296	nucleotide-excision repair, DNA incision, 5'-to lesion	THAPSDRAFT_22869
GO:0006297	nucleotide-excision repair, DNA gap filling	DPO1
GO:0006298	mismatch repair	THAPSDRAFT_10136	THAPSDRAFT_16039	THAPSDRAFT_17008	THAPSDRAFT_18530	THAPSDRAFT_21882	THAPSDRAFT_261368	pcna	MutS	THAPSDRAFT_263509	THAPSDRAFT_264783	THAPSDRAFT_264816	THAPSDRAFT_32661	THAPSDRAFT_5283	THAPSDRAFT_7542	THAPSDRAFT_8733	THAPS_6683
GO:0006301	postreplication repair	pcna	THAPSDRAFT_263717	THAPSDRAFT_264222	THAPSDRAFT_32661	THAPSDRAFT_34838	UBC2	THAPSDRAFT_9707
GO:0006302	double-strand break repair	THAPSDRAFT_1743	THAPSDRAFT_2081	THAPSDRAFT_21220	THAPSDRAFT_21846	THAPSDRAFT_22869	THAPSDRAFT_24120	THAPSDRAFT_24126	RecA_2	THAPSDRAFT_263010	Cdc45	THAPSDRAFT_3349	THAPSDRAFT_34332	THAPSDRAFT_35108	THAPSDRAFT_3702	THAPSDRAFT_6581	THAPSDRAFT_9851	THAPSDRAFT_bd439	THAPS_10886	RecA_1	BRAC2	THAPS_38060	THAPS_6964
GO:0006303	double-strand break repair via nonhomologous end joining	THAPSDRAFT_21220	THAPSDRAFT_263010	THAPSDRAFT_bd439	THAPS_38060
GO:0006304	DNA modification	THAPSDRAFT_20825	THAPSDRAFT_21832	THAPSDRAFT_261481
GO:0006307	DNA dealkylation involved in DNA repair	THAPSDRAFT_20825	THAPSDRAFT_21832	THAPSDRAFT_261481
GO:0006308	DNA catabolic process	THAPSDRAFT_11913	THAPSDRAFT_263510	THAPSDRAFT_42646	THAPS_16675	THAPS_23491
GO:0006310	DNA recombination	THAPSDRAFT_10136	THAPSDRAFT_1294	THAPSDRAFT_16039	THAPSDRAFT_1743	THAPSDRAFT_2081	THAPSDRAFT_21220	THAPSDRAFT_21846	THAPSDRAFT_21882	THAPSDRAFT_22520	THAPSDRAFT_22869	THAPSDRAFT_24126	THAPSDRAFT_25447	THAPSDRAFT_25513	RecA_2	MutS	DHC1_1	RPA2_2	THAPSDRAFT_263010	THAPSDRAFT_263415	TopoII_2	Cdc45	LigaseIV	THAPSDRAFT_264792	Lig1	DHC2	THAPSDRAFT_3257	THAPSDRAFT_32661	THAPSDRAFT_3349	THAPSDRAFT_35108	THAPSDRAFT_36420	TOP2	THAPSDRAFT_3702	THAPSDRAFT_4756	THAPSDRAFT_5334	THAPSDRAFT_6581	THAPSDRAFT_8909	THAPSDRAFT_9851	THAPSDRAFT_bd1221	THAPS_10886	THAPS_15593	RecA_1	BRAC2	THAPS_6964
GO:0006311	meiotic gene conversion	THAPSDRAFT_32661
GO:0006312	mitotic recombination	THAPSDRAFT_2081	RecA_2	THAPS_10886	RecA_1
GO:0006323	DNA packaging	THAPSDRAFT_11746	CAP1	THAPSDRAFT_1422	THAPSDRAFT_20798	THAPSDRAFT_2085	THAPSDRAFT_20903	THAPSDRAFT_27352	THAPSDRAFT_3124	THAPSDRAFT_3184	THAPSDRAFT_34210	THAPSDRAFT_37309	THAPSDRAFT_37357	THAPSDRAFT_8748	H4_1	THAPSDRAFT_9991	THAPSDRAFT_9992	THAPSDRAFT_9993	THAPSDRAFT_bd1850	THAPS_23522	THAPS_35229	H4_2	THAPS_35330	THAPS_35611	THAPS_38073	THAPS_6947
GO:0006325	chromatin organization	THAPSDRAFT_11746	THAPSDRAFT_12403	THAPSDRAFT_12500	THAPSDRAFT_1397	THAPSDRAFT_1615	THAPSDRAFT_1744	THAPSDRAFT_19793	THAPSDRAFT_20692	THAPSDRAFT_2085	THAPSDRAFT_20903	THAPSDRAFT_20919	THAPSDRAFT_21409	THAPSDRAFT_21447	THAPSDRAFT_22580	THAPSDRAFT_23094	THAPSDRAFT_24152	THAPSDRAFT_24331	THAPSDRAFT_24429	THAPSDRAFT_24729	THAPSDRAFT_24752	THAPSDRAFT_24768	THAPSDRAFT_25187	THAPSDRAFT_25214	THAPSDRAFT_25613	THAPSDRAFT_25688	THAPSDRAFT_25810	THAPSDRAFT_260856	THAPSDRAFT_262700	ZFP14	ubc1	Cdc45	THAPSDRAFT_268117	THAPSDRAFT_268118	THAPSDRAFT_268346	ZFP16	ACT5	THAPSDRAFT_269666	THAPSDRAFT_270065	THAPSDRAFT_2703	THAPSDRAFT_27352	THAPSDRAFT_27435	THAPSDRAFT_28185	THAPSDRAFT_2951	THAPSDRAFT_30969	THAPSDRAFT_3184	THAPSDRAFT_32098	THAPSDRAFT_33270	THAPSDRAFT_34210
GO:0006333	chromatin assembly or disassembly	THAPSDRAFT_11746	THAPSDRAFT_2085	THAPSDRAFT_20903	THAPSDRAFT_21447	THAPSDRAFT_27352	THAPSDRAFT_3184	THAPSDRAFT_34210	THAPSDRAFT_37309	THAPSDRAFT_37357	H4_1	THAPSDRAFT_9991	THAPSDRAFT_9992	THAPSDRAFT_9993	THAPSDRAFT_bd1850	THAPS_35229	H4_2	THAPS_35330	THAPS_35372	THAPS_35611	THAPS_38073	THAPS_6947
GO:0006334	nucleosome assembly	THAPSDRAFT_11746	THAPSDRAFT_2085	THAPSDRAFT_20903	THAPSDRAFT_27352	THAPSDRAFT_3184	THAPSDRAFT_34210	THAPSDRAFT_37309	THAPSDRAFT_37357	H4_1	THAPSDRAFT_9991	THAPSDRAFT_9992	THAPSDRAFT_9993	THAPSDRAFT_bd1850	THAPS_35229	H4_2	THAPS_35330	THAPS_35611	THAPS_38073	THAPS_6947
GO:0006337	nucleosome disassembly	THAPSDRAFT_21447
GO:0006338	chromatin remodeling	THAPSDRAFT_12403	THAPSDRAFT_12500	THAPSDRAFT_1615	THAPSDRAFT_20692	THAPSDRAFT_20919	THAPSDRAFT_21447	THAPSDRAFT_24752	THAPSDRAFT_260856	ACT5	THAPSDRAFT_2951	THAPSDRAFT_30969	THAPSDRAFT_35129	THAPSDRAFT_38764	THAPSDRAFT_9771	THAPSDRAFT_9772
GO:0006342	chromatin silencing	THAPSDRAFT_1397	THAPSDRAFT_19793	THAPSDRAFT_22580	THAPSDRAFT_262700	Cdc45	THAPSDRAFT_268117	THAPSDRAFT_33270	THAPSDRAFT_37431	THAPS_35407	THAPS_6948
GO:0006348	chromatin silencing at telomere	THAPSDRAFT_1397	THAPSDRAFT_22580	THAPSDRAFT_262700	Cdc45
GO:0006351	transcription, DNA-templated	THAPSDRAFT_10173	THAPSDRAFT_10348	THAPSDRAFT_10349	THAPSDRAFT_10360	THAPSDRAFT_10613	THAPSDRAFT_1075	THAPSDRAFT_11078	THAPSDRAFT_11111	THAPSDRAFT_11148	THAPSDRAFT_11155	THAPSDRAFT_11244	THAPSDRAFT_11295	THAPSDRAFT_11296	THAPSDRAFT_11342	THAPSDRAFT_11498	THAPSDRAFT_11515	THAPSDRAFT_11623	THAPSDRAFT_11643	THAPSDRAFT_11667	THAPSDRAFT_1173	THAPSDRAFT_11943	THAPSDRAFT_12066	THAPSDRAFT_12076	THAPSDRAFT_12116	THAPSDRAFT_12153	THAPSDRAFT_1216	THAPSDRAFT_1397	THAPSDRAFT_1615	RP3A	RPB1	THAPSDRAFT_17337	THAPSDRAFT_17396	THAPSDRAFT_1785	THAPSDRAFT_19059	THAPSDRAFT_19289	THAPSDRAFT_1943	THAPSDRAFT_19793	THAPSDRAFT_19937	THAPSDRAFT_20267	THAPSDRAFT_20365	THAPSDRAFT_20469	THAPSDRAFT_20626	THAPSDRAFT_20661	THAPSDRAFT_20692	THAPSDRAFT_20777	THAPSDRAFT_20778	THAPSDRAFT_20866	THAPSDRAFT_20971
GO:0006352	DNA-templated transcription, initiation	THAPSDRAFT_10349	THAPSDRAFT_11498	THAPSDRAFT_20971	THAPSDRAFT_21004	THAPSDRAFT_21165	THAPSDRAFT_2130	THAPSDRAFT_24133	RPT3	THAPSDRAFT_24867	rpoD_1	RPC25	THAPSDRAFT_263375	TF2D2	RPT1	THAPSDRAFT_269097	rpoD_3	RPT4	THAPSDRAFT_3021	RPT6	THAPSDRAFT_33682	rpoD_2	THAPSDRAFT_33970	THAPSDRAFT_36345	THAPSDRAFT_3718	THAPSDRAFT_37306	RPT2	THAPSDRAFT_39536	THAPSDRAFT_40966	RPT5	THAPSDRAFT_6383	THAPSDRAFT_8432	THAPSDRAFT_8527	THAPSDRAFT_9746	THAPS_23582	THAPS_6760	THAPS_7253
GO:0006353	DNA-templated transcription, termination	THAPSDRAFT_23085	THAPSDRAFT_37100	THAPSDRAFT_39698
GO:0006354	DNA-templated transcription, elongation	THAPSDRAFT_20267	THAPSDRAFT_21004	THAPSDRAFT_24729	SUPT6H	THAPSDRAFT_2703	THAPSDRAFT_2897	THAPSDRAFT_32339	THAPSDRAFT_39536	THAPSDRAFT_4757	THAPSDRAFT_6532	THAPSDRAFT_9040	THAPS_23469
GO:0006355	regulation of transcription, DNA-templated	THAPSDRAFT_10173	THAPSDRAFT_10348	THAPSDRAFT_10360	THAPSDRAFT_10613	THAPSDRAFT_1075	THAPSDRAFT_11078	THAPSDRAFT_11148	THAPSDRAFT_11155	THAPSDRAFT_11244	THAPSDRAFT_11295	THAPSDRAFT_11296	THAPSDRAFT_11498	THAPSDRAFT_11515	THAPSDRAFT_11623	THAPSDRAFT_11643	THAPSDRAFT_11667	THAPSDRAFT_1173	THAPSDRAFT_12066	THAPSDRAFT_12076	THAPSDRAFT_12116	THAPSDRAFT_12153	THAPSDRAFT_1397	THAPSDRAFT_1615	THAPSDRAFT_17337	THAPSDRAFT_17396	THAPSDRAFT_1785	THAPSDRAFT_19059	THAPSDRAFT_19289	THAPSDRAFT_1943	THAPSDRAFT_19793	THAPSDRAFT_19937	THAPSDRAFT_20267	THAPSDRAFT_20365	THAPSDRAFT_20626	THAPSDRAFT_20661	THAPSDRAFT_20692	THAPSDRAFT_20777	THAPSDRAFT_20778	THAPSDRAFT_20866	THAPSDRAFT_21004	THAPSDRAFT_21110	THAPSDRAFT_21138	THAPSDRAFT_2130	THAPSDRAFT_21432	THAPSDRAFT_21447	THAPSDRAFT_21513	THAPSDRAFT_21633	THAPSDRAFT_21791
GO:0006356	regulation of transcription by RNA polymerase I	THAPSDRAFT_35194
GO:0006357	regulation of transcription by RNA polymerase II	THAPSDRAFT_12076	THAPSDRAFT_17337	THAPSDRAFT_17396	THAPSDRAFT_19937	THAPSDRAFT_20267	THAPSDRAFT_20661	THAPSDRAFT_21004	THAPSDRAFT_21447	THAPSDRAFT_21633	THAPSDRAFT_23094	THAPSDRAFT_24004	THAPSDRAFT_24007	bZIP5	RPT3	THAPSDRAFT_260943	THAPSDRAFT_261479	THAPSDRAFT_262607	RPT1	THAPSDRAFT_268118	SUPT6H	RPT4	THAPSDRAFT_27435	THAPSDRAFT_2897	THAPSDRAFT_3021	THAPSDRAFT_30969	THAPSDRAFT_31785	RPT6	THAPSDRAFT_3298	THAPSDRAFT_3404	RPT2	THAPSDRAFT_3949	THAPSDRAFT_4757	RPT5	THAPSDRAFT_6307	THAPSDRAFT_6532	THAPSDRAFT_6581	THAPSDRAFT_7370	THAPSDRAFT_8432	THAPSDRAFT_8552	THAPSDRAFT_9040	THAPSDRAFT_9912	THAPS_23519	THAPS_23582	THAPS_6961	THAPS_7180
GO:0006359	regulation of transcription by RNA polymerase III	THAPSDRAFT_22823	RPC6	THAPS_7253
GO:0006360	transcription by RNA polymerase I	THAPSDRAFT_20469	THAPSDRAFT_20971	THAPSDRAFT_21933	THAPSDRAFT_22163	THAPSDRAFT_262598	THAPSDRAFT_263565	RPB5	THAPSDRAFT_35194	RPA2_1	Rpb8	THAPSDRAFT_39698	RPA1	THAPSDRAFT_42412
GO:0006361	transcription initiation from RNA polymerase I promoter	THAPSDRAFT_20971
GO:0006363	termination of RNA polymerase I transcription	THAPSDRAFT_39698
GO:0006364	rRNA processing	THAPSDRAFT_10095	THAPSDRAFT_1150	THAPSDRAFT_11744	THAPSDRAFT_11801	THAPSDRAFT_11824	THAPSDRAFT_11949	THAPSDRAFT_12859	THAPSDRAFT_14597	THAPSDRAFT_14708	THAPSDRAFT_15992	THAPSDRAFT_1680	THAPSDRAFT_17145	THAPSDRAFT_17292	THAPSDRAFT_17654	THAPSDRAFT_17841	THAPSDRAFT_20930	THAPSDRAFT_21397	THAPSDRAFT_21580	THAPSDRAFT_21706	THAPSDRAFT_21725	THAPSDRAFT_21742	RSP1	THAPSDRAFT_21966	THAPSDRAFT_22212	THAPSDRAFT_22334	RS21	THAPSDRAFT_22635	THAPSDRAFT_22985	THAPSDRAFT_23018	THAPSDRAFT_23202	THAPSDRAFT_24042	THAPSDRAFT_24323	THAPSDRAFT_24777	THAPSDRAFT_24904	THAPSDRAFT_24907	THAPSDRAFT_25120	THAPSDRAFT_25487	THAPSDRAFT_25510	THAPSDRAFT_25689	THAPSDRAFT_25795	THAPSDRAFT_25869	THAPSDRAFT_261040	THAPSDRAFT_261539	THAPSDRAFT_262381	THAPSDRAFT_262722	THAPSDRAFT_262775	THAPSDRAFT_262862	THAPSDRAFT_264063
GO:0006366	transcription by RNA polymerase II	THAPSDRAFT_10349	THAPSDRAFT_11078	THAPSDRAFT_12076	THAPSDRAFT_1216	RP3A	RPB1	THAPSDRAFT_17337	THAPSDRAFT_17396	THAPSDRAFT_19937	THAPSDRAFT_20267	THAPSDRAFT_20469	THAPSDRAFT_20661	THAPSDRAFT_21004	THAPSDRAFT_21447	THAPSDRAFT_21633	THAPSDRAFT_23085	THAPSDRAFT_23094	THAPSDRAFT_24004	THAPSDRAFT_24007	THAPSDRAFT_24133	bZIP5	RPT3	THAPSDRAFT_24729	THAPSDRAFT_260943	THAPSDRAFT_261479	THAPSDRAFT_262598	THAPSDRAFT_262607	RPT1	THAPSDRAFT_268118	RPB5	SUPT6H	RPT4	THAPSDRAFT_2703	THAPSDRAFT_27435	THAPSDRAFT_2897	THAPSDRAFT_3021	THAPSDRAFT_30969	THAPSDRAFT_31785	RPT6	THAPSDRAFT_3298	THAPSDRAFT_33970	THAPSDRAFT_3404	RpbY	Rpb8	RPT2	THAPSDRAFT_3949	THAPSDRAFT_39536	RPB21
GO:0006367	transcription initiation from RNA polymerase II promoter	THAPSDRAFT_10349	THAPSDRAFT_21004	THAPSDRAFT_24133	RPT3	RPT1	RPT4	THAPSDRAFT_3021	RPT6	THAPSDRAFT_33970	RPT2	THAPSDRAFT_39536	RPT5	THAPSDRAFT_6383	THAPSDRAFT_8432	THAPSDRAFT_8527	THAPSDRAFT_9746	THAPS_23582
GO:0006368	transcription elongation from RNA polymerase II promoter	THAPSDRAFT_20267	THAPSDRAFT_21004	THAPSDRAFT_24729	SUPT6H	THAPSDRAFT_2703	THAPSDRAFT_39536	THAPSDRAFT_4757	THAPSDRAFT_6532	THAPSDRAFT_9040	THAPS_23469
GO:0006369	termination of RNA polymerase II transcription	THAPSDRAFT_23085
GO:0006370	7-methylguanosine mRNA capping	THAPSDRAFT_23316	THAPSDRAFT_4709	THAPS_10934	THAPS_10979
GO:0006376	mRNA splice site selection	THAPSDRAFT_20799	THAPSDRAFT_21026	THAPSDRAFT_21280	THAPSDRAFT_4853	THAPS_6727
GO:0006378	mRNA polyadenylation	THAPSDRAFT_13920	THAPSDRAFT_23085	THAPSDRAFT_264081	THAPSDRAFT_38469	THAPS_29013
GO:0006379	mRNA cleavage	THAPSDRAFT_20911	THAPSDRAFT_23085	THAPSDRAFT_264081	THAPSDRAFT_38469	THAPSDRAFT_39536	THAPSDRAFT_39698
GO:0006382	adenosine to inosine editing	THAPSDRAFT_34714
GO:0006383	transcription by RNA polymerase III	THAPSDRAFT_11342	THAPSDRAFT_11498	THAPSDRAFT_20469	THAPSDRAFT_2130	THAPSDRAFT_22031	THAPSDRAFT_22823	THAPSDRAFT_262598	RPC25	THAPSDRAFT_263565	RPC6	RPC2	RPB5	THAPSDRAFT_269018	RPC1	THAPSDRAFT_37100	THAPSDRAFT_3718	Rpb8	THAPSDRAFT_42412	THAPS_7253
GO:0006384	transcription initiation from RNA polymerase III promoter	RPC25	THAPSDRAFT_3718	THAPS_7253
GO:0006386	termination of RNA polymerase III transcription	THAPSDRAFT_37100
GO:0006388	tRNA splicing, via endonucleolytic cleavage and ligation	THAPSDRAFT_22847	THAPSDRAFT_22854	THAPSDRAFT_267957	THAPSDRAFT_41953	THAPSDRAFT_6380
GO:0006396	RNA processing	THAPSDRAFT_10095	THAPSDRAFT_10402	THAPSDRAFT_10547	THAPSDRAFT_10683	THAPSDRAFT_11166	THAPSDRAFT_11179	THAPSDRAFT_1150	THAPSDRAFT_11542	THAPSDRAFT_11606	THAPSDRAFT_11666	THAPSDRAFT_11744	THAPSDRAFT_11801	THAPSDRAFT_11824	THAPSDRAFT_11949	THAPSDRAFT_12061	THAPSDRAFT_12570	MTS2_1	THAPSDRAFT_12859	THAPSDRAFT_13335	THAPSDRAFT_13794	THAPSDRAFT_13920	THAPSDRAFT_14597	THAPSDRAFT_14708	THAPSDRAFT_15336	THAPSDRAFT_15992	THAPSDRAFT_1680	THAPSDRAFT_1696	THAPSDRAFT_17145	THAPSDRAFT_17292	THAPSDRAFT_17492	THAPSDRAFT_17511	THAPSDRAFT_17654	THAPSDRAFT_17841	THAPSDRAFT_1841	THAPSDRAFT_18557	THAPSDRAFT_18841	THAPSDRAFT_19374	THAPSDRAFT_20086	THAPSDRAFT_20404	THAPSDRAFT_20681	THAPSDRAFT_20799	THAPSDRAFT_20911	THAPSDRAFT_20930	THAPSDRAFT_21026	THAPSDRAFT_21280	THAPSDRAFT_21397	THAPSDRAFT_21439	THAPSDRAFT_21580
GO:0006397	mRNA processing	THAPSDRAFT_10683	THAPSDRAFT_11166	THAPSDRAFT_11666	THAPSDRAFT_13794	THAPSDRAFT_13920	THAPSDRAFT_1696	THAPSDRAFT_1841	THAPSDRAFT_18841	THAPSDRAFT_19374	THAPSDRAFT_20086	THAPSDRAFT_20404	THAPSDRAFT_20799	THAPSDRAFT_20911	THAPSDRAFT_21026	THAPSDRAFT_21280	THAPSDRAFT_21860	THAPSDRAFT_22253	THAPSDRAFT_22303	THAPSDRAFT_22487	THAPSDRAFT_22618	THAPSDRAFT_22716	THAPSDRAFT_22978	THAPSDRAFT_23085	THAPSDRAFT_23279	THAPSDRAFT_23316	THAPSDRAFT_23777	THAPSDRAFT_24395	THAPSDRAFT_24763	THAPSDRAFT_25701	THAPSDRAFT_25866	THAPSDRAFT_260891	THAPSDRAFT_261201	THAPSDRAFT_26140	THAPSDRAFT_262371	THAPSDRAFT_262381	THAPSDRAFT_263000	THAPSDRAFT_264081	THAPSDRAFT_268084	THAPSDRAFT_268839	THAPSDRAFT_269556	THAPSDRAFT_269780	THAPSDRAFT_270037	THAPSDRAFT_27556	THAPSDRAFT_28004	THAPSDRAFT_29496	THAPSDRAFT_2958	THAPSDRAFT_31132	THAPSDRAFT_31564
GO:0006398	mRNA 3'-end processing by stem-loop binding and cleavage	THAPS_10869
GO:0006399	tRNA metabolic process	THAPSDRAFT_10095	THAPSDRAFT_10129	THAPSDRAFT_10547	THAPSDRAFT_11179	THAPSDRAFT_11542	THAPSDRAFT_11606	THAPSDRAFT_12061	MTS2_1	MTS1	THAPSDRAFT_13806	THAPSDRAFT_14708	CTS1	THAPSDRAFT_15336	THAPSDRAFT_15976	THAPSDRAFT_15992	THAPSDRAFT_17492	THAPSDRAFT_17511	THAPSDRAFT_20930	THAPSDRAFT_21706	THAPSDRAFT_21709	THAPSDRAFT_21715	THAPSDRAFT_21742	THAPSDRAFT_21770	THAPSDRAFT_22036	THAPSDRAFT_22462	THAPSDRAFT_22685	THAPSDRAFT_22725	THAPSDRAFT_22770	THAPSDRAFT_22807	THAPSDRAFT_22808	THAPSDRAFT_22847	THAPSDRAFT_22854	THAPSDRAFT_22918	THAPSDRAFT_23018	THAPSDRAFT_2332	THAPSDRAFT_24163	THAPSDRAFT_24323	ASA	MTS2_2	THAPSDRAFT_25094	THAPSDRAFT_25473	THAPSDRAFT_25486	THAPSDRAFT_2552	THAPSDRAFT_25560	THAPSDRAFT_25634	THAPSDRAFT_25799	THAPSDRAFT_25824	THAPSDRAFT_25960
GO:0006400	tRNA modification	THAPSDRAFT_10547	THAPSDRAFT_11179	MTS2_1	THAPSDRAFT_14708	THAPSDRAFT_15336	THAPSDRAFT_15992	THAPSDRAFT_17492	THAPSDRAFT_17511	THAPSDRAFT_20930	THAPSDRAFT_21709	THAPSDRAFT_21770	THAPSDRAFT_22807	THAPSDRAFT_22808	THAPSDRAFT_22918	THAPSDRAFT_2332	THAPSDRAFT_25094	THAPSDRAFT_25473	THAPSDRAFT_25486	THAPSDRAFT_2552	THAPSDRAFT_25560	THAPSDRAFT_25824	THAPSDRAFT_261602	THAPSDRAFT_261746	THAPSDRAFT_261852	THAPSDRAFT_262325	THAPSDRAFT_262699	IKI3	THAPSDRAFT_263801	THAPSDRAFT_263872	THAPSDRAFT_268027	THAPSDRAFT_268238	THAPSDRAFT_268412	THAPSDRAFT_268629	THAPSDRAFT_268744	THAPSDRAFT_269065	THAPSDRAFT_269764	THAPSDRAFT_269765	THAPSDRAFT_269988	THAPSDRAFT_3026	THAPSDRAFT_31256	THAPSDRAFT_31627	THAPSDRAFT_32996	THAPSDRAFT_33718	THAPSDRAFT_33985	THAPSDRAFT_34714	THAPSDRAFT_34735	MTF1	THAPSDRAFT_34959
GO:0006401	RNA catabolic process	THAPSDRAFT_10095	THAPSDRAFT_10266	THAPSDRAFT_10683	THAPSDRAFT_12859	THAPSDRAFT_17008	THAPSDRAFT_17841	THAPSDRAFT_18530	THAPSDRAFT_18841	THAPSDRAFT_20763	THAPSDRAFT_20800	THAPSDRAFT_21580	THAPSDRAFT_21706	THAPSDRAFT_21742	THAPSDRAFT_22284	THAPSDRAFT_22907	THAPSDRAFT_23018	THAPSDRAFT_24323	THAPSDRAFT_25485	THAPSDRAFT_25487	THAPSDRAFT_2595	THAPSDRAFT_262352	CDP1	THAPSDRAFT_263371	THAPSDRAFT_263495	THAPSDRAFT_268644	THAPSDRAFT_268896	THAPSDRAFT_29496	THAPSDRAFT_31145	THAPSDRAFT_31404	THAPSDRAFT_31564	THAPSDRAFT_32744	THAPSDRAFT_34661	THAPSDRAFT_35907	THAPSDRAFT_37472	THAPSDRAFT_37962	THAPSDRAFT_37963	THAPSDRAFT_4066	THAPSDRAFT_40733	THAPSDRAFT_4253	THAPSDRAFT_4340	THAPSDRAFT_4574	THAPSDRAFT_6383	THAPSDRAFT_7542	THAPSDRAFT_9746	THAPSDRAFT_bd1124	THAPSDRAFT_bd1125	THAPS_19826	THAPS_20268
GO:0006402	mRNA catabolic process	THAPSDRAFT_10095	THAPSDRAFT_10266	THAPSDRAFT_10683	THAPSDRAFT_12859	THAPSDRAFT_17841	THAPSDRAFT_18841	THAPSDRAFT_20763	THAPSDRAFT_20800	THAPSDRAFT_21706	THAPSDRAFT_21742	THAPSDRAFT_22284	THAPSDRAFT_22907	THAPSDRAFT_23018	THAPSDRAFT_24323	THAPSDRAFT_25487	THAPSDRAFT_262352	CDP1	THAPSDRAFT_263371	THAPSDRAFT_263495	THAPSDRAFT_268644	THAPSDRAFT_268896	THAPSDRAFT_29496	THAPSDRAFT_31404	THAPSDRAFT_31564	THAPSDRAFT_32744	THAPSDRAFT_35907	THAPSDRAFT_37472	THAPSDRAFT_37962	THAPSDRAFT_37963	THAPSDRAFT_40733	THAPSDRAFT_4253	THAPSDRAFT_4340	THAPSDRAFT_4574	THAPSDRAFT_6383	THAPSDRAFT_9746	THAPSDRAFT_bd1124	THAPSDRAFT_bd1125	THAPS_19826	THAPS_20268
GO:0006403	RNA localization	THAPSDRAFT_11666	THAPSDRAFT_1255	THAPSDRAFT_21706	THAPSDRAFT_21791	RSP1	THAPSDRAFT_2222	THAPSDRAFT_22826	THAPSDRAFT_23187	THAPSDRAFT_23269	THAPSDRAFT_23279	THAPSDRAFT_24395	THAPSDRAFT_24525	THAPSDRAFT_25284	THAPSDRAFT_25869	THAPSDRAFT_269064	THAPSDRAFT_269556	THAPSDRAFT_35907	THAPSDRAFT_38925	THAPSDRAFT_39470	THAPSDRAFT_39864	THAPSDRAFT_42380	THAPSDRAFT_4340	THAPSDRAFT_669	THAPSDRAFT_9148	THAPSDRAFT_9746	THAPSDRAFT_bd1807	THAPS_41333
GO:0006405	RNA export from nucleus	THAPSDRAFT_1255	THAPSDRAFT_21791	RSP1	THAPSDRAFT_2222	THAPSDRAFT_22826	THAPSDRAFT_23187	THAPSDRAFT_23269	THAPSDRAFT_23279	THAPSDRAFT_24525	THAPSDRAFT_25284	THAPSDRAFT_25869	THAPSDRAFT_269064	THAPSDRAFT_269556	THAPSDRAFT_38925	THAPSDRAFT_39470	THAPSDRAFT_39864	THAPSDRAFT_42380	THAPSDRAFT_669	THAPSDRAFT_9148	THAPSDRAFT_9746	THAPSDRAFT_bd1807	THAPS_41333
GO:0006406	mRNA export from nucleus	THAPSDRAFT_1255	THAPSDRAFT_21791	THAPSDRAFT_2222	THAPSDRAFT_23269	THAPSDRAFT_23279	THAPSDRAFT_25284	THAPSDRAFT_269064	THAPSDRAFT_269556	THAPSDRAFT_39864	THAPSDRAFT_42380	THAPSDRAFT_9746	THAPS_41333
GO:0006407	rRNA export from nucleus	RSP1	THAPSDRAFT_38925
GO:0006409	tRNA export from nucleus	THAPSDRAFT_22826	THAPSDRAFT_25869
GO:0006412	translation	THAPSDRAFT_10063	THAPSDRAFT_10493	THAPSDRAFT_105	THAPSDRAFT_10731	THAPSDRAFT_11220	THAPSDRAFT_12104	THAPSDRAFT_13117	MTS1	THAPSDRAFT_13806	CTS1	RS1	THAPSDRAFT_15976	THAPSDRAFT_16136	THAPSDRAFT_16184	THAPSDRAFT_16772	THAPSDRAFT_17747	THAPSDRAFT_1889	RL28	RT15	RL20	RS26	THAPSDRAFT_20069	THAPSDRAFT_20420	THAPSDRAFT_20602	THAPSDRAFT_20731	THAPSDRAFT_20763	THAPSDRAFT_20788	THAPSDRAFT_21069	THAPSDRAFT_21363	THAPSDRAFT_21475	THAPSDRAFT_21491	THAPSDRAFT_21498	THAPSDRAFT_2157	THAPSDRAFT_21858	RSP1	THAPSDRAFT_22170	THAPSDRAFT_22240	RS21	THAPSDRAFT_22465	RL13e	THAPSDRAFT_225	RS11	RL4e	THAPSDRAFT_22725	THAPSDRAFT_22770	THAPSDRAFT_2278	RPL1	THAPSDRAFT_2317
GO:0006413	translational initiation	THAPSDRAFT_105	THAPSDRAFT_10731	THAPSDRAFT_11220	THAPSDRAFT_12104	THAPSDRAFT_21475	THAPSDRAFT_21491	THAPSDRAFT_2157	THAPSDRAFT_22170	THAPSDRAFT_261287	THAPSDRAFT_261607	THAPSDRAFT_264824	THAPSDRAFT_26743	THAPSDRAFT_27083	THAPSDRAFT_28441	THAPSDRAFT_30939	infC	MTF1	THAPSDRAFT_35084	THAPSDRAFT_35933	THAPSDRAFT_36456	THAPSDRAFT_36502	THAPSDRAFT_37187	THAPSDRAFT_38225	THAPSDRAFT_39740	THAPSDRAFT_40798	THAPSDRAFT_41122	THAPSDRAFT_41952	THAPSDRAFT_6056	THAPSDRAFT_6383	THAPSDRAFT_649	THAPSDRAFT_7975	THAPSDRAFT_9716	THAPSDRAFT_9746	THAPS_29049	THAPS_595	THAPS_7322
GO:0006414	translational elongation	THAPSDRAFT_1889	THAPSDRAFT_20069	THAPSDRAFT_20788	THAPSDRAFT_21858	THAPSDRAFT_23679	THAPSDRAFT_23855	THAPSDRAFT_25629	THAPSDRAFT_269616	THAPSDRAFT_2892	THAPSDRAFT_33476	THAPSDRAFT_34560	THAPSDRAFT_3858	ief5	THAPSDRAFT_9318	THAPSDRAFT_bd1861
GO:0006415	translational termination	THAPSDRAFT_16136	THAPSDRAFT_22240	THAPSDRAFT_225	THAPSDRAFT_32507	THAPSDRAFT_33161	THAPSDRAFT_34303	THAPSDRAFT_34560	THAPSDRAFT_34785	ief5	THAPS_11034
GO:0006417	regulation of translation	THAPSDRAFT_12104	THAPSDRAFT_20763	THAPSDRAFT_20788	THAPSDRAFT_21491	THAPSDRAFT_21498	THAPSDRAFT_2157	THAPSDRAFT_21858	THAPSDRAFT_22170	THAPSDRAFT_23679	CDP1	THAPSDRAFT_264824	THAPSDRAFT_26743	RS9	THAPSDRAFT_270116	THAPSDRAFT_27083	THAPSDRAFT_33476	THAPSDRAFT_34560	THAPSDRAFT_35933	THAPSDRAFT_36186	THAPSDRAFT_37472	THAPSDRAFT_37963	ief5	THAPSDRAFT_6056	THAPSDRAFT_6383	THAPSDRAFT_9746	THAPS_20268	THAPS_23354	THAPS_23539
GO:0006418	tRNA aminoacylation for protein translation	MTS1	THAPSDRAFT_13806	CTS1	THAPSDRAFT_15976	THAPSDRAFT_22725	THAPSDRAFT_22770	THAPSDRAFT_24163	ASA	MTS2_2	THAPSDRAFT_25960	THAPSDRAFT_260900	THAPSDRAFT_261027	CTS2	LEUS	THAPSDRAFT_26191	THAPSDRAFT_262926	THAPSDRAFT_264365	ITS2	THAPSDRAFT_268068	THAPSDRAFT_268398	THAPSDRAFT_269399	THAPSDRAFT_2921	THAPSDRAFT_29232	THAPSDRAFT_3189	THAPSDRAFT_32053	THAPSDRAFT_33044	THAPSDRAFT_33046	THAPSDRAFT_3461	ITS1	ALATS1	THAPSDRAFT_38909	THAPSDRAFT_39255	THAPSDRAFT_39606	ITS3	THAPSDRAFT_40028	THAPSDRAFT_40034	THAPSDRAFT_40463	ALATS2	THAPSDRAFT_42000	THAPSDRAFT_42213	THAPSDRAFT_42226	THAPSDRAFT_42621	THAPSDRAFT_42971	TPS1	THAPSDRAFT_5078	THAPS_10818	VTS1	THAPS_6988
GO:0006419	alanyl-tRNA aminoacylation	ALATS1	ALATS2
GO:0006420	arginyl-tRNA aminoacylation	THAPSDRAFT_40028	THAPSDRAFT_42213
GO:0006421	asparaginyl-tRNA aminoacylation	THAPSDRAFT_26191	THAPSDRAFT_40463
GO:0006422	aspartyl-tRNA aminoacylation	THAPSDRAFT_268068	THAPS_6988
GO:0006423	cysteinyl-tRNA aminoacylation	CTS1	CTS2
GO:0006424	glutamyl-tRNA aminoacylation	THAPSDRAFT_38909	THAPSDRAFT_42226
GO:0006425	glutaminyl-tRNA aminoacylation	THAPSDRAFT_13806	THAPSDRAFT_260900
GO:0006426	glycyl-tRNA aminoacylation	THAPSDRAFT_268398	THAPSDRAFT_39255
GO:0006427	histidyl-tRNA aminoacylation	THAPSDRAFT_42621	THAPSDRAFT_5078
GO:0006428	isoleucyl-tRNA aminoacylation	ITS2	ITS1
GO:0006429	leucyl-tRNA aminoacylation	LEUS	ITS3
GO:0006430	lysyl-tRNA aminoacylation	THAPSDRAFT_29232	THAPSDRAFT_33044
GO:0006431	methionyl-tRNA aminoacylation	MTS1	MTS2_2
GO:0006432	phenylalanyl-tRNA aminoacylation	THAPSDRAFT_24163	THAPSDRAFT_25960	THAPSDRAFT_262926	THAPSDRAFT_33046	THAPS_10818
GO:0006433	prolyl-tRNA aminoacylation	THAPSDRAFT_264365	THAPSDRAFT_32053
GO:0006434	seryl-tRNA aminoacylation	THAPSDRAFT_269399	THAPSDRAFT_39606
GO:0006435	threonyl-tRNA aminoacylation	THAPSDRAFT_22770	THAPSDRAFT_40034
GO:0006436	tryptophanyl-tRNA aminoacylation	THAPSDRAFT_3461	TPS1
GO:0006437	tyrosyl-tRNA aminoacylation	THAPSDRAFT_42000
GO:0006438	valyl-tRNA aminoacylation	THAPSDRAFT_42971	VTS1
GO:0006446	regulation of translational initiation	THAPSDRAFT_12104	THAPSDRAFT_21491	THAPSDRAFT_22170	THAPSDRAFT_264824	THAPSDRAFT_26743	THAPSDRAFT_27083	THAPSDRAFT_35933	THAPSDRAFT_6056	THAPSDRAFT_6383	THAPSDRAFT_9746
GO:0006448	regulation of translational elongation	THAPSDRAFT_20788	THAPSDRAFT_21858	THAPSDRAFT_23679	THAPSDRAFT_33476	ief5
GO:0006449	regulation of translational termination	ief5
GO:0006450	regulation of translational fidelity	THAPSDRAFT_10129	THAPSDRAFT_11693	RS9	THAPSDRAFT_268744
GO:0006452	translational frameshifting	ief5
GO:0006457	protein folding	THAPSDRAFT_10440	THAPSDRAFT_11508	THAPSDRAFT_1160	THAPSDRAFT_13459	THAPSDRAFT_1357	THAPSDRAFT_13653	THAPSDRAFT_1418	THAPSDRAFT_14384	THAPSDRAFT_1500	THAPSDRAFT_1528	THAPSDRAFT_1584	THAPSDRAFT_16679	THAPSDRAFT_1817	THAPSDRAFT_18469	THAPSDRAFT_1861	THAPSDRAFT_19106	THAPSDRAFT_1969	THAPSDRAFT_19701	THAPSDRAFT_1989	TRX3	THAPSDRAFT_20014	THAPSDRAFT_20016	THAPSDRAFT_20024	THAPSDRAFT_20504	THAPSDRAFT_20714	THAPSDRAFT_20715	THAPSDRAFT_20753	THAPSDRAFT_21070	THAPSDRAFT_21071	THAPSDRAFT_21647	THAPSDRAFT_21661	THAPSDRAFT_21686	THAPSDRAFT_21689	THAPSDRAFT_21837	THAPSDRAFT_21965	THAPSDRAFT_22424	THAPSDRAFT_22497	THAPSDRAFT_22657	THAPSDRAFT_22677	THAPSDRAFT_22710	THAPSDRAFT_22766	THAPSDRAFT_23102	THAPSDRAFT_23278	THAPSDRAFT_24084	THAPSDRAFT_24233	THAPSDRAFT_24914	THAPSDRAFT_24931	THAPSDRAFT_24932
GO:0006464	cellular protein modification process	THAPSDRAFT_10006	THAPSDRAFT_10047	THAPSDRAFT_1005	THAPSDRAFT_10063	THAPSDRAFT_10092	THAPSDRAFT_1011	THAPSDRAFT_1017	THAPSDRAFT_10185	THAPSDRAFT_10219	THAPSDRAFT_10241	THAPSDRAFT_10457	THAPSDRAFT_10474	THAPSDRAFT_10547	GFA_2	THAPSDRAFT_10581	THAPSDRAFT_10619	THAPSDRAFT_10753	THAPSDRAFT_1077	THAPSDRAFT_11091	THAPSDRAFT_11106	THAPSDRAFT_11180	THAPSDRAFT_11185	Lhcr8	THAPSDRAFT_11283	THAPSDRAFT_11287	THAPSDRAFT_1134	THAPSDRAFT_11433	THAPSDRAFT_11480	FCP3	THAPSDRAFT_11592	THAPSDRAFT_1160	THAPSDRAFT_11779	THAPSDRAFT_11876	THAPSDRAFT_1193	THAPSDRAFT_11996	THAPSDRAFT_1203	THAPSDRAFT_1205	Lhcx6	THAPSDRAFT_12132	THAPSDRAFT_1215	THAPSDRAFT_12943	THAPSDRAFT_12983	THAPSDRAFT_13427	THAPSDRAFT_1397	THAPSDRAFT_14004	THAPSDRAFT_14030	THAPSDRAFT_1418	THAPSDRAFT_1429
GO:0006465	signal peptide processing	THAPSDRAFT_11842	THAPSDRAFT_19301	THAPSDRAFT_260832	THAPSDRAFT_263724	THAPSDRAFT_26418	TPP1	THAPSDRAFT_34186	THAPSDRAFT_9852	THAPS_23402
GO:0006468	protein phosphorylation	THAPSDRAFT_10457	THAPSDRAFT_10753	THAPSDRAFT_11091	THAPSDRAFT_11180	THAPSDRAFT_11287	THAPSDRAFT_11433	THAPSDRAFT_11480	THAPSDRAFT_11592	THAPSDRAFT_1193	THAPSDRAFT_1205	THAPSDRAFT_12983	THAPSDRAFT_13427	THAPSDRAFT_14004	THAPSDRAFT_14030	THAPSDRAFT_14322	THAPSDRAFT_14378	THAPSDRAFT_14490	THAPSDRAFT_14492	THAPSDRAFT_14638	THAPSDRAFT_1479	THAPSDRAFT_15285	THAPSDRAFT_15351	THAPSDRAFT_1553	THAPSDRAFT_15791	THAPSDRAFT_15887	THAPSDRAFT_15916	THAPSDRAFT_16265	THAPSDRAFT_16287	THAPSDRAFT_16303	THAPSDRAFT_1644	THAPSDRAFT_16584	THAPSDRAFT_16613	THAPSDRAFT_16828	THAPSDRAFT_16961	THAPSDRAFT_17024	THAPSDRAFT_17036	THAPSDRAFT_17337	THAPSDRAFT_17396	THAPSDRAFT_17480	THAPSDRAFT_17585	THAPSDRAFT_1849	THAPSDRAFT_1850	THAPSDRAFT_19048	THAPSDRAFT_19099	THAPSDRAFT_2024	THAPSDRAFT_20696	THAPSDRAFT_20732	THAPSDRAFT_21108
GO:0006469	negative regulation of protein kinase activity	THAPSDRAFT_24514
GO:0006470	protein dephosphorylation	THAPSDRAFT_1011	THAPSDRAFT_11185	THAPSDRAFT_1134	THAPSDRAFT_1203	THAPSDRAFT_14971	THAPSDRAFT_15472	THAPSDRAFT_17006	THAPSDRAFT_17095	THAPSDRAFT_20791	THAPSDRAFT_24314	THAPSDRAFT_24588	THAPSDRAFT_25446	THAPSDRAFT_260939	THAPSDRAFT_261925	THAPSDRAFT_262201	THAPSDRAFT_262261	THAPSDRAFT_262924	THAPSDRAFT_264034	THAPSDRAFT_264061	THAPSDRAFT_264143	THAPSDRAFT_264295	THAPSDRAFT_264321	THAPSDRAFT_2649	THAPSDRAFT_268467	THAPSDRAFT_269724	THAPSDRAFT_270027	THAPSDRAFT_30960	THAPSDRAFT_31200	THAPSDRAFT_31499	THAPSDRAFT_31637	THAPSDRAFT_31862	THAPSDRAFT_33871	THAPSDRAFT_34379	THAPSDRAFT_3570	THAPSDRAFT_36303	THAPSDRAFT_37710	THAPSDRAFT_38780	THAPSDRAFT_39232	THAPSDRAFT_4452	THAPSDRAFT_bd176	THAPS_6961
GO:0006473	protein acetylation	THAPSDRAFT_12943	THAPSDRAFT_1397	THAPSDRAFT_20683	THAPSDRAFT_20692	THAPSDRAFT_20919	THAPSDRAFT_22548	THAPSDRAFT_22580	THAPSDRAFT_24331	THAPSDRAFT_24752	THAPSDRAFT_25231	THAPSDRAFT_2540	THAPSDRAFT_25613	THAPSDRAFT_263515	ZFP14	ZFP16	THAPSDRAFT_269576	THAPSDRAFT_30969	THAPSDRAFT_33075	THAPSDRAFT_3450	THAPSDRAFT_36275	THAPSDRAFT_36884	THAPSDRAFT_37183	THAPSDRAFT_37928	THAPSDRAFT_38370	THAPSDRAFT_385	THAPSDRAFT_3901	THAPSDRAFT_6581	THAPSDRAFT_7886	THAPSDRAFT_9040	THAPSDRAFT_968	THAPSDRAFT_bd1876	THAPSDRAFT_bd755	THAPSDRAFT_bd803	THAPS_23568
GO:0006474	N-terminal protein amino acid acetylation	THAPSDRAFT_12943	THAPSDRAFT_20683	THAPSDRAFT_22548	THAPSDRAFT_25231	THAPSDRAFT_2540	THAPSDRAFT_263515	THAPSDRAFT_269576	THAPSDRAFT_33075	THAPSDRAFT_3450	THAPSDRAFT_36884	THAPSDRAFT_37183	THAPSDRAFT_38370	THAPSDRAFT_385	THAPSDRAFT_7886	THAPSDRAFT_968	THAPSDRAFT_bd1876	THAPSDRAFT_bd755	THAPSDRAFT_bd803	THAPS_23568
GO:0006475	internal protein amino acid acetylation	THAPSDRAFT_1397	THAPSDRAFT_20692	THAPSDRAFT_20919	THAPSDRAFT_22580	THAPSDRAFT_24331	THAPSDRAFT_24752	THAPSDRAFT_25613	ZFP14	ZFP16	THAPSDRAFT_30969	THAPSDRAFT_36275	THAPSDRAFT_37183	THAPSDRAFT_37928	THAPSDRAFT_385	THAPSDRAFT_3901	THAPSDRAFT_6581	THAPSDRAFT_9040
GO:0006476	protein deacetylation	THAPSDRAFT_23094	THAPSDRAFT_268118	THAPSDRAFT_27435	THAPSDRAFT_32098	THAPSDRAFT_35956	THAPSDRAFT_41025	THAPS_23519	THAPS_7180
GO:0006477	protein sulfation	THAPSDRAFT_268904
GO:0006478	peptidyl-tyrosine sulfation	THAPSDRAFT_268904
GO:0006479	protein methylation	THAPSDRAFT_1005	THAPSDRAFT_10092	THAPSDRAFT_10185	THAPSDRAFT_11106	THAPSDRAFT_11283	THAPSDRAFT_11779	THAPSDRAFT_1429	met	THAPSDRAFT_1744	THAPSDRAFT_1951	THAPSDRAFT_2063	THAPSDRAFT_20870	THAPSDRAFT_21130	THAPSDRAFT_21248	THAPSDRAFT_21409	THAPSDRAFT_23725	THAPSDRAFT_24152	THAPSDRAFT_24429	THAPSDRAFT_24623	THAPSDRAFT_25496	THAPSDRAFT_25721	THAPSDRAFT_2581	THAPSDRAFT_25810	THAPSDRAFT_261490	THAPSDRAFT_262700	THAPSDRAFT_268346	THAPSDRAFT_270065	THAPSDRAFT_28185	THAPSDRAFT_33310	THAPSDRAFT_33511	THAPSDRAFT_3384	THAPSDRAFT_36108	THAPSDRAFT_36539	THAPSDRAFT_3690	THAPSDRAFT_4138	THAPSDRAFT_5135	THAPSDRAFT_7446	THAPSDRAFT_8054	THAPSDRAFT_9252	THAPSDRAFT_9442	THAPSDRAFT_9884	THAPSDRAFT_bd1709	THAPSDRAFT_bd1828	THAPSDRAFT_bd874	THAPS_25436	THAPS_6693	THAPS_6797
GO:0006480	N-terminal protein amino acid methylation	THAPSDRAFT_33511
GO:0006481	C-terminal protein methylation	THAPSDRAFT_33310
GO:0006486	protein glycosylation	THAPSDRAFT_10047	THAPSDRAFT_10241	THAPSDRAFT_10474	GFA_2	THAPSDRAFT_10619	THAPSDRAFT_14643	THAPSDRAFT_14875	THAPSDRAFT_1600	THAPSDRAFT_16378	THAPSDRAFT_17966	THAPSDRAFT_18047	THAPSDRAFT_1971	THAPSDRAFT_20292	THAPSDRAFT_21617	THAPSDRAFT_21863	GFA_1	THAPSDRAFT_24627	THAPSDRAFT_25537	THAPSDRAFT_25576	THAPSDRAFT_261059	THAPSDRAFT_261140	STT3b	THAPSDRAFT_262287	THAPSDRAFT_262459	THAPSDRAFT_263396	THAPSDRAFT_263534	THAPSDRAFT_264240	THAPSDRAFT_269159	THAPSDRAFT_269403	THAPSDRAFT_269773	THAPSDRAFT_270115	Tpt1	Tpt3	THAPSDRAFT_30971	THAPSDRAFT_32774	THAPSDRAFT_33330	THAPSDRAFT_39696	THAPSDRAFT_4160	THAPSDRAFT_42123	THAPSDRAFT_4660	THAPSDRAFT_5034	THAPSDRAFT_5389	THAPSDRAFT_5510	THAPSDRAFT_6217	Tpt2	THAPSDRAFT_7828	THAPSDRAFT_7904	THAPSDRAFT_8445
GO:0006487	protein N-linked glycosylation	THAPSDRAFT_10241	THAPSDRAFT_10474	GFA_2	THAPSDRAFT_14875	THAPSDRAFT_16378	THAPSDRAFT_17966	THAPSDRAFT_18047	THAPSDRAFT_21617	THAPSDRAFT_21863	GFA_1	THAPSDRAFT_25537	STT3b	THAPSDRAFT_262459	THAPSDRAFT_263534	THAPSDRAFT_269159	THAPSDRAFT_33330	THAPSDRAFT_39696	THAPSDRAFT_4160	THAPSDRAFT_42123	THAPSDRAFT_5389	THAPSDRAFT_7828	THAPSDRAFT_7904	THAPSDRAFT_8445	THAPSDRAFT_8952	THAPSDRAFT_914	THAPSDRAFT_9152	THAPSDRAFT_972	THAPSDRAFT_bd624	THAPS_10837
GO:0006488	dolichol-linked oligosaccharide biosynthetic process	THAPSDRAFT_10241	THAPSDRAFT_14875	THAPSDRAFT_17966	THAPSDRAFT_262459	THAPSDRAFT_5389	THAPSDRAFT_972
GO:0006490	oligosaccharide-lipid intermediate biosynthetic process	THAPSDRAFT_10241	THAPSDRAFT_14875	THAPSDRAFT_17966	THAPSDRAFT_262459	THAPSDRAFT_263534	THAPSDRAFT_5389	THAPSDRAFT_972
GO:0006491	N-glycan processing	THAPSDRAFT_10395	THAPSDRAFT_10497	THAPSDRAFT_10498	THAPSDRAFT_24671	THAPSDRAFT_25557	THAPSDRAFT_268640	THAPSDRAFT_30950	THAPSDRAFT_34968	OAM1	THAPSDRAFT_4159	THAPS_264481
GO:0006493	protein O-linked glycosylation	THAPSDRAFT_10047	THAPSDRAFT_16378	THAPSDRAFT_20292	THAPSDRAFT_24627	THAPSDRAFT_261140	THAPSDRAFT_262287	THAPSDRAFT_264240	THAPSDRAFT_269159	THAPSDRAFT_269773	THAPSDRAFT_30971	THAPSDRAFT_33330	THAPSDRAFT_5034	THAPSDRAFT_6217	THAPS_10774	THAPS_25320
GO:0006497	protein lipidation	THAPSDRAFT_1017	THAPSDRAFT_10581	THAPSDRAFT_11996	THAPSDRAFT_16378	THAPSDRAFT_181	THAPSDRAFT_20292	THAPSDRAFT_21130	THAPSDRAFT_23029	THAPSDRAFT_2412	THAPSDRAFT_25444	THAPSDRAFT_262157	THAPSDRAFT_269121	THAPSDRAFT_269159	MNT1	THAPSDRAFT_33330	THAPSDRAFT_34701	THAPSDRAFT_37942	THAPSDRAFT_42624	THAPSDRAFT_6533	THAPSDRAFT_bd686	THAPS_35745	THAPS_6874
GO:0006498	N-terminal protein lipidation	MNT1
GO:0006499	N-terminal protein myristoylation	MNT1
GO:0006501	C-terminal protein lipidation	THAPSDRAFT_10581	THAPSDRAFT_2412	THAPSDRAFT_262157	THAPSDRAFT_34701
GO:0006505	GPI anchor metabolic process	THAPSDRAFT_11996	THAPSDRAFT_16378	THAPSDRAFT_181	THAPSDRAFT_20292	THAPSDRAFT_21130	THAPSDRAFT_23029	THAPSDRAFT_25444	THAPSDRAFT_262296	THAPSDRAFT_263656	THAPSDRAFT_269121	THAPSDRAFT_269159	THAPSDRAFT_33330	THAPSDRAFT_42624	THAPSDRAFT_4277	THAPSDRAFT_6533	THAPSDRAFT_bd686	THAPS_35745	THAPS_6874
GO:0006506	GPI anchor biosynthetic process	THAPSDRAFT_11996	THAPSDRAFT_16378	THAPSDRAFT_181	THAPSDRAFT_20292	THAPSDRAFT_21130	THAPSDRAFT_23029	THAPSDRAFT_25444	THAPSDRAFT_269121	THAPSDRAFT_269159	THAPSDRAFT_33330	THAPSDRAFT_42624	THAPSDRAFT_6533	THAPSDRAFT_bd686	THAPS_35745	THAPS_6874
GO:0006508	proteolysis	THAPSDRAFT_10006	THAPSDRAFT_10077	THAPSDRAFT_10336	THAPSDRAFT_10581	THAPSDRAFT_1095	PSA6	THAPSDRAFT_11167	THAPSDRAFT_11211	THAPSDRAFT_11305	THAPSDRAFT_11842	THAPSDRAFT_11876	THAPSDRAFT_12087	THAPSDRAFT_12090	THAPSDRAFT_1366	THAPSDRAFT_1451	THAPSDRAFT_14899	THAPSDRAFT_15093	THAPSDRAFT_15123	THAPSDRAFT_1569	THAPSDRAFT_16193	THAPSDRAFT_16390	THAPSDRAFT_16926	THAPSDRAFT_17228	THAPSDRAFT_1732	THAPSDRAFT_1738	THAPSDRAFT_17593	THAPSDRAFT_17704	THAPSDRAFT_18071	THAPSDRAFT_18388	THAPSDRAFT_18407	RPN9	THAPSDRAFT_18613	CLPP2	THAPSDRAFT_19301	THAPSDRAFT_1945	THAPSDRAFT_19598	THAPSDRAFT_1962	THAPSDRAFT_19626	THAPSDRAFT_20267	THAPSDRAFT_20654	THAPSDRAFT_20674	THAPSDRAFT_20953	THAPSDRAFT_21098	THAPSDRAFT_21140	THAPSDRAFT_2118	THAPSDRAFT_21333	THAPSDRAFT_21336	THAPSDRAFT_21364
GO:0006511	ubiquitin-dependent protein catabolic process	THAPSDRAFT_10006	THAPSDRAFT_10077	THAPSDRAFT_10336	PSA6	THAPSDRAFT_11305	THAPSDRAFT_11876	THAPSDRAFT_1451	THAPSDRAFT_15123	THAPSDRAFT_16926	THAPSDRAFT_1732	THAPSDRAFT_17704	THAPSDRAFT_18388	THAPSDRAFT_18407	RPN9	THAPSDRAFT_1945	THAPSDRAFT_20267	THAPSDRAFT_20674	THAPSDRAFT_21140	THAPSDRAFT_21364	THAPSDRAFT_21460	THAPSDRAFT_21720	THAPSDRAFT_21805	THAPSDRAFT_2182	THAPSDRAFT_21955	THAPSDRAFT_22140	THAPSDRAFT_22149	THAPSDRAFT_22269	THAPSDRAFT_22302	THAPSDRAFT_22319	THAPSDRAFT_22589	THAPSDRAFT_22688	THAPSDRAFT_22731	THAPSDRAFT_22784	THAPSDRAFT_22897	THAPSDRAFT_22947	THAPSDRAFT_23731	THAPSDRAFT_23817	THAPSDRAFT_23971	THAPSDRAFT_23994	THAPSDRAFT_24035	THAPSDRAFT_2409	THAPSDRAFT_24235	RPN2	RPT3	THAPSDRAFT_24902	THAPSDRAFT_25024	THAPSDRAFT_25110	THAPSDRAFT_25476
GO:0006513	protein monoubiquitination	THAPSDRAFT_25214	THAPSDRAFT_9707
GO:0006515	protein quality control for misfolded or incompletely synthesized proteins	THAPSDRAFT_21805	THAPSDRAFT_25110	THAPSDRAFT_34850	THAPSDRAFT_4372
GO:0006516	glycoprotein catabolic process	THAPSDRAFT_268640	THAPSDRAFT_30950	THAPSDRAFT_34968	OAM1
GO:0006517	protein deglycosylation	THAPS_263310
GO:0006518	peptide metabolic process	THAPSDRAFT_10063	THAPSDRAFT_10493	THAPSDRAFT_105	THAPSDRAFT_1051	THAPSDRAFT_10731	THAPSDRAFT_11220	THAPSDRAFT_11842	THAPSDRAFT_12104	THAPSDRAFT_13064	THAPSDRAFT_13117	MTS1	THAPSDRAFT_13806	CTS1	RS1	THAPSDRAFT_15976	THAPSDRAFT_16136	THAPSDRAFT_16184	THAPSDRAFT_16772	THAPSDRAFT_1754	THAPSDRAFT_17747	THAPSDRAFT_1889	THAPSDRAFT_19301	RL28	RT15	RL20	RS26	THAPSDRAFT_20069	THAPSDRAFT_20420	THAPSDRAFT_20602	THAPSDRAFT_20731	THAPSDRAFT_20763	THAPSDRAFT_20788	THAPSDRAFT_21069	THAPSDRAFT_2118	THAPSDRAFT_21363	THAPSDRAFT_21475	THAPSDRAFT_21491	THAPSDRAFT_21498	THAPSDRAFT_2157	THAPSDRAFT_21619	THAPSDRAFT_21858	RSP1	THAPSDRAFT_22170	THAPSDRAFT_22240	RS21	THAPSDRAFT_22465	RL13e	THAPSDRAFT_225
GO:0006520	cellular amino acid metabolic process	THAPSDRAFT_10129	THAPSDRAFT_10559	THAPSDRAFT_11228	DPHA1	THAPSDRAFT_11993	CYS3	THAPSDRAFT_1310	THAPSDRAFT_13444	MTS1	THAPSDRAFT_13806	THAPSDRAFT_14147	THAPSDRAFT_14979	CTS1	THAPSDRAFT_15976	SAT1	THAPSDRAFT_17623	DHPS_1	THAPSDRAFT_1882	THAPSDRAFT_20607	THAPSDRAFT_20613	THAPSDRAFT_20928	AGPR	THAPSDRAFT_21620	THAPSDRAFT_21813	THAPSDRAFT_21978	THAPSDRAFT_22725	THAPSDRAFT_22770	THAPSDRAFT_23228	THAPSDRAFT_23275	THAPSDRAFT_24163	THAPSDRAFT_24248	THAPSDRAFT_24501	THAPSDRAFT_24587	ASA	MTS2_2	THAPSDRAFT_25130	trpAB	THAPSDRAFT_25960	THAPSDRAFT_26031	GLNA	THAPSDRAFT_260885	THAPSDRAFT_260900	THAPSDRAFT_260934	THAPSDRAFT_261027	CTS2	LEUS	THAPSDRAFT_261857	THAPSDRAFT_26190
GO:0006522	alanine metabolic process	THAPSDRAFT_262099
GO:0006525	arginine metabolic process	AGPR	THAPSDRAFT_21978	THAPSDRAFT_24248	THAPSDRAFT_263866	THAPSDRAFT_270136	THAPSDRAFT_2779	THAPSDRAFT_27892	ASL	THAPSDRAFT_3057	THAPSDRAFT_30701	ARCC	THAPSDRAFT_36764	THAPSDRAFT_38656	THAPSDRAFT_40323	THAPSDRAFT_997	THAPS_35561	ASSY
GO:0006526	arginine biosynthetic process	AGPR	THAPSDRAFT_21978	THAPSDRAFT_24248	THAPSDRAFT_263866	THAPSDRAFT_270136	THAPSDRAFT_2779	ASL	THAPSDRAFT_30701	THAPSDRAFT_36764	THAPSDRAFT_38656	THAPSDRAFT_40323	THAPSDRAFT_997	ASSY
GO:0006527	arginine catabolic process	THAPSDRAFT_27892	THAPSDRAFT_3057	ARCC
GO:0006528	asparagine metabolic process	THAPSDRAFT_1882	ASA	ANS1
GO:0006529	asparagine biosynthetic process	THAPSDRAFT_1882	ASA	ANS1
GO:0006534	cysteine metabolic process	THAPSDRAFT_11993	CYS3	SAT1	CYS2	CGL1	THAPSDRAFT_270332	THAPSDRAFT_270338	SAT2	THAPSDRAFT_38512	CBL1
GO:0006535	cysteine biosynthetic process from serine	CYS3	SAT1	CYS2	THAPSDRAFT_270332	THAPSDRAFT_270338	SAT2
GO:0006536	glutamate metabolic process	gltD	glsF	THAPSDRAFT_27892	THAPSDRAFT_29861
GO:0006537	glutamate biosynthetic process	gltD	glsF	THAPSDRAFT_29861
GO:0006541	glutamine metabolic process	THAPSDRAFT_1882	THAPSDRAFT_24248	GLNA	THAPSDRAFT_261908	ANS1	THAPSDRAFT_269080	glsF	THAPSDRAFT_29861	THAPSDRAFT_30301	THAPSDRAFT_37258	THAPSDRAFT_40323	THAPSDRAFT_5806	THAPS_35527
GO:0006542	glutamine biosynthetic process	GLNA
GO:0006544	glycine metabolic process	THAPSDRAFT_26031	THAPSDRAFT_261857	THAPSDRAFT_26190	GDCH	THAPSDRAFT_33203	GDCT	GDCP	TMS1	THAPS_269942
GO:0006545	glycine biosynthetic process	THAPSDRAFT_26031	THAPSDRAFT_261857	THAPSDRAFT_26190	THAPSDRAFT_33203	TMS1	THAPS_269942
GO:0006546	glycine catabolic process	GDCH	GDCT	GDCP
GO:0006547	histidine metabolic process	THAPSDRAFT_10559	THAPSDRAFT_26560	THAPSDRAFT_268256	hisH	THAPSDRAFT_33348	THAPSDRAFT_41178	THAPS_269935
GO:0006549	isoleucine metabolic process	THAPSDRAFT_29144	ASDH	THAPSDRAFT_40655	THAPSDRAFT_42074
GO:0006551	leucine metabolic process	THAPSDRAFT_20928	THAPSDRAFT_268875	THAPSDRAFT_29183	LEU2
GO:0006553	lysine metabolic process	DHPS_1	THAPSDRAFT_20613	THAPSDRAFT_28544	THAPSDRAFT_31394	THAPSDRAFT_32140	ASDH	THAPSDRAFT_36614
GO:0006555	methionine metabolic process	THAPSDRAFT_13444	THAPSDRAFT_17623	THAPSDRAFT_270286	THAPSDRAFT_27273	THAPSDRAFT_29144	ASDH	THAPSDRAFT_35896	THAPSDRAFT_37443	THAPSDRAFT_40655	MHMT1
GO:0006556	S-adenosylmethionine biosynthetic process	AMS1	AMS2
GO:0006558	L-phenylalanine metabolic process	THAPSDRAFT_260885	THAPSDRAFT_34900	PAH1
GO:0006559	L-phenylalanine catabolic process	THAPSDRAFT_34900
GO:0006560	proline metabolic process	THAPSDRAFT_11228	THAPSDRAFT_21978	THAPSDRAFT_23275	THAPSDRAFT_27892	THAPSDRAFT_32485	P5CS	THAPSDRAFT_bd1487	THAPS_6798
GO:0006561	proline biosynthetic process	THAPSDRAFT_11228	THAPSDRAFT_21978	THAPSDRAFT_23275	P5CS	THAPSDRAFT_bd1487	THAPS_6798
GO:0006562	proline catabolic process	THAPSDRAFT_32485
GO:0006563	L-serine metabolic process	CYS3	THAPSDRAFT_14147	THAPSDRAFT_14979	SAT1	THAPSDRAFT_26031	THAPSDRAFT_26190	CYS2	THAPSDRAFT_270332	THAPSDRAFT_270338	THAPSDRAFT_3018	SAT2	THAPSDRAFT_32137	THAPSDRAFT_6299	THAPS_269942
GO:0006564	L-serine biosynthetic process	THAPSDRAFT_14979	THAPSDRAFT_3018	THAPSDRAFT_32137
GO:0006565	L-serine catabolic process	THAPSDRAFT_14147
GO:0006566	threonine metabolic process	THAPSDRAFT_14147	THAPSDRAFT_268070	THAPSDRAFT_269704	THAPSDRAFT_28592	THAPSDRAFT_29144	ASDH	THAPSDRAFT_33203	THAPSDRAFT_36689	THAPSDRAFT_36702	THAPSDRAFT_38597	THAPSDRAFT_38760	THAPSDRAFT_40655
GO:0006567	threonine catabolic process	THAPSDRAFT_14147	THAPSDRAFT_33203	THAPSDRAFT_36689	THAPSDRAFT_36702	THAPSDRAFT_38597	THAPSDRAFT_38760
GO:0006568	tryptophan metabolic process	THAPSDRAFT_24501	trpAB	THAPSDRAFT_264407	THAPSDRAFT_268301	THAPSDRAFT_36525	THAPSDRAFT_5806	THAPSDRAFT_8655
GO:0006569	tryptophan catabolic process	THAPSDRAFT_8655
GO:0006570	tyrosine metabolic process	THAPSDRAFT_33055	THAPSDRAFT_34900	THAPSDRAFT_6264
GO:0006571	tyrosine biosynthetic process	THAPSDRAFT_33055	THAPSDRAFT_6264
GO:0006575	cellular modified amino acid metabolic process	THAPSDRAFT_1051	THAPSDRAFT_13064	THAPSDRAFT_1754	THAPSDRAFT_21619	THAPSDRAFT_25295	THAPSDRAFT_25465	THAPSDRAFT_26031	THAPSDRAFT_261857	THAPSDRAFT_26190	THAPSDRAFT_262573	THAPSDRAFT_263716	THAPSDRAFT_263836	THAPSDRAFT_263946	THAPSDRAFT_264759	THAPSDRAFT_268657	THAPSDRAFT_268773	THAPSDRAFT_26931	THAPSDRAFT_27550	GSHS	THAPSDRAFT_31412	THAPSDRAFT_3149	THAPSDRAFT_33000	THAPSDRAFT_33717	THAPSDRAFT_34399	THAPSDRAFT_36774	DPS1	THAPSDRAFT_3959	THAPSDRAFT_41979	THAPSDRAFT_5586	THAPSDRAFT_5636	THAPSDRAFT_5852	THAPSDRAFT_6537	THAPSDRAFT_8861	THAPSDRAFT_9047	FGS1	THAPSDRAFT_bd1155	THAPSDRAFT_bd1837	THAPSDRAFT_bd460	THAPSDRAFT_bd718	TMS1	THAPS_23356	THAPS_269942	THAPS_41433	ASSY
GO:0006576	cellular biogenic amine metabolic process	THAPSDRAFT_17140	THAPSDRAFT_19813	THAPSDRAFT_19837	THAPSDRAFT_21371	THAPSDRAFT_24501	trpAB	THAPSDRAFT_261161	THAPSDRAFT_262580	THAPSDRAFT_264237	THAPSDRAFT_264407	THAPSDRAFT_264730	THAPSDRAFT_267946	THAPSDRAFT_268301	THAPSDRAFT_269901	THAPSDRAFT_30691	THAPSDRAFT_30804	THAPSDRAFT_31166	ODC1	THAPSDRAFT_34233	THAPSDRAFT_34348	THAPSDRAFT_36525	THAPSDRAFT_5806	THAPSDRAFT_8655
GO:0006586	indolalkylamine metabolic process	THAPSDRAFT_24501	trpAB	THAPSDRAFT_264407	THAPSDRAFT_268301	THAPSDRAFT_36525	THAPSDRAFT_5806	THAPSDRAFT_8655
GO:0006591	ornithine metabolic process	THAPSDRAFT_2779	ASL	ODC1	THAPSDRAFT_997
GO:0006592	ornithine biosynthetic process	THAPSDRAFT_2779
GO:0006595	polyamine metabolic process	THAPSDRAFT_17140	THAPSDRAFT_19813	THAPSDRAFT_19837	THAPSDRAFT_21371	THAPSDRAFT_261161	THAPSDRAFT_262580	THAPSDRAFT_264237	THAPSDRAFT_264730	THAPSDRAFT_267946	THAPSDRAFT_269901	THAPSDRAFT_30691	THAPSDRAFT_30804	THAPSDRAFT_31166	ODC1	THAPSDRAFT_34233	THAPSDRAFT_34348
GO:0006596	polyamine biosynthetic process	THAPSDRAFT_17140	THAPSDRAFT_19813	THAPSDRAFT_19837	THAPSDRAFT_21371	THAPSDRAFT_261161	THAPSDRAFT_262580	THAPSDRAFT_264237	THAPSDRAFT_264730	THAPSDRAFT_267946	THAPSDRAFT_269901	THAPSDRAFT_30691	THAPSDRAFT_30804	THAPSDRAFT_31166	ODC1	THAPSDRAFT_34233	THAPSDRAFT_34348
GO:0006597	spermine biosynthetic process	THAPSDRAFT_34348
GO:0006599	phosphagen metabolic process	THAPSDRAFT_263946
GO:0006603	phosphocreatine metabolic process	THAPSDRAFT_263946
GO:0006605	protein targeting	THAPSDRAFT_10140	THAPSDRAFT_10581	THAPSDRAFT_11842	THAPSDRAFT_17006	THAPSDRAFT_19301	THAPSDRAFT_20330	THAPSDRAFT_20945	THAPSDRAFT_21710	THAPSDRAFT_22323	THAPSDRAFT_22547	THAPSDRAFT_23270	THAPSDRAFT_24796	THAPSDRAFT_26022	THAPSDRAFT_260805	THAPSDRAFT_260832	THAPSDRAFT_260886	THAPSDRAFT_261072	THAPSDRAFT_262136	THAPSDRAFT_263724	THAPSDRAFT_263784	THAPSDRAFT_264070	THAPSDRAFT_264164	THAPSDRAFT_264438	THAPSDRAFT_264768	THAPSDRAFT_268271	THAPSDRAFT_268574	THAPSDRAFT_26957	THAPSDRAFT_33558	TPP1	THAPSDRAFT_34186	THAPSDRAFT_3426	THAPSDRAFT_36684	THAPSDRAFT_37961	THAPSDRAFT_38886	THAPSDRAFT_3934	THAPSDRAFT_4318	THAPSDRAFT_5896	THAPSDRAFT_6066	THAPSDRAFT_8428	THAPSDRAFT_bd174	THAPS_23361	THAPS_23402	THAPS_38207	THAPS_41306
GO:0006606	protein import into nucleus	THAPSDRAFT_1255	THAPSDRAFT_12810	THAPSDRAFT_21533	THAPSDRAFT_21546	THAPSDRAFT_21791	THAPSDRAFT_23269	THAPSDRAFT_24525	THAPSDRAFT_25686	THAPSDRAFT_25687	THAPSDRAFT_26082	THAPSDRAFT_261293	THAPSDRAFT_262326	THAPSDRAFT_268746	THAPSDRAFT_269064	THAPSDRAFT_27599	THAPSDRAFT_39470	THAPSDRAFT_39955	THAPSDRAFT_43097	THAPSDRAFT_4357	THAPSDRAFT_669	THAPSDRAFT_9148	THAPSDRAFT_bd1542	THAPS_23461
GO:0006607	NLS-bearing protein import into nucleus	THAPSDRAFT_12810	THAPSDRAFT_26082	THAPSDRAFT_262326	THAPSDRAFT_27599	THAPSDRAFT_39955	THAPSDRAFT_43097	THAPSDRAFT_4357
GO:0006610	ribosomal protein import into nucleus	THAPSDRAFT_12810	THAPSDRAFT_262326	THAPSDRAFT_27599
GO:0006611	protein export from nucleus	THAPSDRAFT_1255	THAPSDRAFT_21791	THAPSDRAFT_21869	RSP1	THAPSDRAFT_2222	THAPSDRAFT_22826	THAPSDRAFT_23187	THAPSDRAFT_23269	THAPSDRAFT_23279	THAPSDRAFT_25284	THAPSDRAFT_25869	THAPSDRAFT_269064	THAPSDRAFT_269556	THAPSDRAFT_34505	THAPSDRAFT_38925	THAPSDRAFT_39470	THAPSDRAFT_39864	THAPSDRAFT_42380	THAPSDRAFT_669	THAPSDRAFT_9746	THAPSDRAFT_bd1542	THAPSDRAFT_bd1807	THAPS_41333
GO:0006612	protein targeting to membrane	THAPSDRAFT_10140	THAPSDRAFT_10581	THAPSDRAFT_22323	THAPSDRAFT_22547	THAPSDRAFT_23270	THAPSDRAFT_260805	THAPSDRAFT_264070	THAPSDRAFT_268271	THAPSDRAFT_26957	THAPSDRAFT_36684	THAPS_23361
GO:0006613	cotranslational protein targeting to membrane	THAPSDRAFT_10140	THAPSDRAFT_22323	THAPSDRAFT_23270	THAPSDRAFT_260805	THAPSDRAFT_264070	THAPSDRAFT_268271	THAPSDRAFT_36684
GO:0006614	SRP-dependent cotranslational protein targeting to membrane	THAPSDRAFT_10140	THAPSDRAFT_22323	THAPSDRAFT_23270	THAPSDRAFT_260805	THAPSDRAFT_264070	THAPSDRAFT_268271	THAPSDRAFT_36684
GO:0006620	posttranslational protein targeting to endoplasmic reticulum membrane	THAPSDRAFT_22547	THAPSDRAFT_26957	THAPS_23361
GO:0006621	protein retention in ER lumen	THAPSDRAFT_34218	THAPSDRAFT_40826
GO:0006623	protein targeting to vacuole	THAPSDRAFT_24796	THAPSDRAFT_3934	THAPSDRAFT_6066	THAPSDRAFT_8428
GO:0006624	vacuolar protein processing	THAPSDRAFT_4302
GO:0006625	protein targeting to peroxisome	THAPSDRAFT_260886	THAPSDRAFT_261072	THAPSDRAFT_264438
GO:0006626	protein targeting to mitochondrion	THAPSDRAFT_11842	THAPSDRAFT_17006	THAPSDRAFT_19301	THAPSDRAFT_20330	THAPSDRAFT_20945	THAPSDRAFT_26022	THAPSDRAFT_260832	THAPSDRAFT_262136	THAPSDRAFT_263724	THAPSDRAFT_263784	THAPSDRAFT_264164	THAPSDRAFT_264768	THAPSDRAFT_268574	TPP1	THAPSDRAFT_3426	THAPSDRAFT_37961	THAPSDRAFT_38886	THAPSDRAFT_4318	THAPSDRAFT_bd174	THAPS_41306
GO:0006627	protein processing involved in protein targeting to mitochondrion	THAPSDRAFT_11842	THAPSDRAFT_19301	THAPSDRAFT_260832	THAPSDRAFT_263724	THAPSDRAFT_263784	TPP1
GO:0006629	lipid metabolic process	THAPSDRAFT_10102	THAPSDRAFT_10150	THAPSDRAFT_10151	THAPSDRAFT_10157	THAPSDRAFT_10219	THAPSDRAFT_10241	THAPSDRAFT_10490	DES2	THAPSDRAFT_10677	THAPSDRAFT_10722	THAPSDRAFT_11182	THAPSDRAFT_11187	THAPSDRAFT_11212	THAPSDRAFT_11226	THAPSDRAFT_11282	THAPSDRAFT_11307	THAPSDRAFT_11315	THAPSDRAFT_11343	THAPSDRAFT_11806	THAPSDRAFT_11878	THAPSDRAFT_11996	THAPSDRAFT_12025	THAPSDRAFT_12234	THAPSDRAFT_12960	PDS1	THAPSDRAFT_14364	THAPSDRAFT_14875	THAPSDRAFT_15226	THAPSDRAFT_16378	THAPSDRAFT_1672	THAPSDRAFT_16912	THAPSDRAFT_17302	THAPSDRAFT_17966	THAPSDRAFT_18047	THAPSDRAFT_181	THAPSDRAFT_18434	THAPSDRAFT_19058	THAPSDRAFT_20292	THAPSDRAFT_20571	THAPSDRAFT_20593	THAPSDRAFT_2064	THAPSDRAFT_20720	THAPSDRAFT_20823	THAPSDRAFT_21078	THAPSDRAFT_21114	THAPSDRAFT_21130	THAPSDRAFT_21147	THAPSDRAFT_2145
GO:0006631	fatty acid metabolic process	THAPSDRAFT_11182	THAPSDRAFT_11343	THAPSDRAFT_12234	THAPSDRAFT_20571	THAPSDRAFT_20593	KCS1	THAPSDRAFT_22511	GCD1	THAPSDRAFT_2525	ACP3	THAPSDRAFT_26365	AOX1_1	lipB_1	FAO1	ACD3	THAPSDRAFT_269513	KAS3	THAPSDRAFT_270321	THAPSDRAFT_3126	THAPSDRAFT_31673	THAPSDRAFT_31845	EAR1	THAPSDRAFT_33574	THAPSDRAFT_34681	ELO1	THAPSDRAFT_3848	THAPSDRAFT_41216	THAPSDRAFT_5021	THAPSDRAFT_6581	ELO3	THAPSDRAFT_93	DES7	THAPSDRAFT_bd1527	ACD2	THAPS_10850	THAPS_263116	lipB_2	THAPS_269316	ACD1	ACC
GO:0006633	fatty acid biosynthetic process	THAPSDRAFT_11343	THAPSDRAFT_12234	THAPSDRAFT_20571	THAPSDRAFT_20593	KCS1	THAPSDRAFT_22511	THAPSDRAFT_2525	ACP3	lipB_1	KAS3	THAPSDRAFT_270321	THAPSDRAFT_3126	THAPSDRAFT_31673	THAPSDRAFT_31845	EAR1	THAPSDRAFT_33574	THAPSDRAFT_34681	ELO1	THAPSDRAFT_3848	THAPSDRAFT_5021	THAPSDRAFT_6581	ELO3	THAPSDRAFT_93	DES7	THAPSDRAFT_bd1527	THAPS_10850	lipB_2	ACC
GO:0006635	fatty acid beta-oxidation	GCD1	AOX1_1	ACD3	THAPSDRAFT_269513	THAPSDRAFT_41216	ACD2	THAPS_263116	THAPS_269316	ACD1
GO:0006637	acyl-CoA metabolic process	THAPSDRAFT_15226	THAPSDRAFT_25572	ACS2_2	THAPSDRAFT_32983	ACAS2	THAPSDRAFT_41005	SCS2	PDHB1
GO:0006638	neutral lipid metabolic process	THAPSDRAFT_20720	GYK2	DGT	THAPSDRAFT_2659	THAPSDRAFT_4463	GYK
GO:0006639	acylglycerol metabolic process	THAPSDRAFT_20720	GYK2	DGT	THAPSDRAFT_2659	THAPSDRAFT_4463	GYK
GO:0006641	triglyceride metabolic process	THAPSDRAFT_20720	GYK2	DGT	THAPSDRAFT_2659	GYK
GO:0006643	membrane lipid metabolic process	THAPSDRAFT_10150	THAPSDRAFT_10151	THAPSDRAFT_10490	THAPSDRAFT_11187	THAPSDRAFT_11226	THAPSDRAFT_11282	THAPSDRAFT_11315	THAPSDRAFT_11806	THAPSDRAFT_11996	THAPSDRAFT_12025	THAPSDRAFT_16378	THAPSDRAFT_181	THAPSDRAFT_20292	THAPSDRAFT_2064	THAPSDRAFT_21078	THAPSDRAFT_21130	THAPSDRAFT_21147	THAPSDRAFT_22804	THAPSDRAFT_23029	THAPSDRAFT_23243	THAPSDRAFT_23327	THAPSDRAFT_24871	THAPSDRAFT_24940	THAPSDRAFT_25001	THAPSDRAFT_25015	THAPSDRAFT_25444	THAPSDRAFT_25525	THAPSDRAFT_25733	THAPSDRAFT_262296	THAPSDRAFT_263656	THAPSDRAFT_264013	THAPSDRAFT_264314	THAPSDRAFT_264837	THAPSDRAFT_264891	THAPSDRAFT_268830	THAPSDRAFT_269121	THAPSDRAFT_269159	THAPSDRAFT_269335	THAPSDRAFT_3206	THAPSDRAFT_32145	THAPSDRAFT_33330	THAPSDRAFT_42624	THAPSDRAFT_4277	THAPSDRAFT_6468	THAPSDRAFT_6533	THAPSDRAFT_6608	THAPSDRAFT_8978	THAPSDRAFT_9271
GO:0006644	phospholipid metabolic process	THAPSDRAFT_10490	THAPSDRAFT_11187	THAPSDRAFT_11282	THAPSDRAFT_11996	THAPSDRAFT_12960	THAPSDRAFT_14364	THAPSDRAFT_15226	THAPSDRAFT_16378	THAPSDRAFT_16912	THAPSDRAFT_17302	THAPSDRAFT_181	THAPSDRAFT_18434	THAPSDRAFT_19058	THAPSDRAFT_20292	THAPSDRAFT_2064	THAPSDRAFT_20823	THAPSDRAFT_21078	THAPSDRAFT_21114	THAPSDRAFT_21130	THAPSDRAFT_22900	THAPSDRAFT_23029	THAPSDRAFT_23160	THAPSDRAFT_24714	THAPSDRAFT_25444	THAPSDRAFT_2555	THAPSDRAFT_25669	THAPSDRAFT_260874	THAPSDRAFT_260941	THAPSDRAFT_261271	THAPSDRAFT_261817	THAPSDRAFT_262296	THAPSDRAFT_262528	THAPSDRAFT_262734	THAPSDRAFT_263360	THAPSDRAFT_263499	THAPSDRAFT_263656	LAT1_1	THAPSDRAFT_263722	THAPSDRAFT_263776	THAPSDRAFT_263945	THAPSDRAFT_264335	THAPSDRAFT_264395	THAPSDRAFT_264570	THAPSDRAFT_264837	THAPSDRAFT_269121	THAPSDRAFT_269159	THAPSDRAFT_269335	THAPSDRAFT_270069
GO:0006650	glycerophospholipid metabolic process	THAPSDRAFT_11996	THAPSDRAFT_12960	THAPSDRAFT_14364	THAPSDRAFT_16378	THAPSDRAFT_16912	THAPSDRAFT_17302	THAPSDRAFT_181	THAPSDRAFT_18434	THAPSDRAFT_19058	THAPSDRAFT_20292	THAPSDRAFT_21114	THAPSDRAFT_21130	THAPSDRAFT_22900	THAPSDRAFT_23029	THAPSDRAFT_23160	THAPSDRAFT_25444	THAPSDRAFT_2555	THAPSDRAFT_25669	THAPSDRAFT_260874	THAPSDRAFT_260941	THAPSDRAFT_261271	THAPSDRAFT_262296	THAPSDRAFT_262528	THAPSDRAFT_262734	THAPSDRAFT_263360	THAPSDRAFT_263499	THAPSDRAFT_263656	THAPSDRAFT_263722	THAPSDRAFT_263776	THAPSDRAFT_263945	THAPSDRAFT_264335	THAPSDRAFT_264395	THAPSDRAFT_264570	THAPSDRAFT_269121	THAPSDRAFT_269159	THAPSDRAFT_270069	THAPSDRAFT_270373	THAPSDRAFT_30747	THAPSDRAFT_31223	THAPSDRAFT_31846	THAPSDRAFT_33330	THAPSDRAFT_34390	THAPSDRAFT_35830	THAPSDRAFT_36937	THAPSDRAFT_37097	THAPSDRAFT_42624	THAPSDRAFT_4277	THAPSDRAFT_4580
GO:0006651	diacylglycerol biosynthetic process	THAPSDRAFT_4463
GO:0006654	phosphatidic acid biosynthetic process	THAPSDRAFT_22900
GO:0006655	phosphatidylglycerol biosynthetic process	THAPSDRAFT_14364	THAPSDRAFT_19058	THAPSDRAFT_23160	THAPSDRAFT_260941	THAPSDRAFT_262734	THAPSDRAFT_263499	THAPSDRAFT_30747
GO:0006656	phosphatidylcholine biosynthetic process	THAPS_6817
GO:0006661	phosphatidylinositol biosynthetic process	THAPSDRAFT_11996	THAPSDRAFT_12960	THAPSDRAFT_16378	THAPSDRAFT_181	THAPSDRAFT_20292	THAPSDRAFT_21114	THAPSDRAFT_21130	THAPSDRAFT_23029	THAPSDRAFT_25444	THAPSDRAFT_261271	THAPSDRAFT_264395	THAPSDRAFT_269121	THAPSDRAFT_269159	THAPSDRAFT_33330	THAPSDRAFT_35830	THAPSDRAFT_36937	THAPSDRAFT_42624	THAPSDRAFT_6533	THAPSDRAFT_bd686	THAPS_35745	THAPS_6874
GO:0006662	glycerol ether metabolic process	TRX3	THAPSDRAFT_22657	THAPSDRAFT_25121	THAPSDRAFT_25875	THAPSDRAFT_261827	THAPSDRAFT_261935	THAPSDRAFT_263903	THAPSDRAFT_264111	THAPSDRAFT_264651	THAPSDRAFT_264663	THAPSDRAFT_268447	THAPSDRAFT_270004	Trx-f	THAPSDRAFT_270273	THAPSDRAFT_270310	THAPSDRAFT_29789	THAPSDRAFT_33417	THAPSDRAFT_3947	THAPSDRAFT_40293	THAPSDRAFT_41697	THAPS_269213
GO:0006664	glycolipid metabolic process	THAPSDRAFT_10150	THAPSDRAFT_10151	THAPSDRAFT_10490	THAPSDRAFT_11187	THAPSDRAFT_11226	THAPSDRAFT_11282	THAPSDRAFT_11315	THAPSDRAFT_11996	THAPSDRAFT_12025	THAPSDRAFT_16378	THAPSDRAFT_181	THAPSDRAFT_20292	THAPSDRAFT_2064	THAPSDRAFT_21078	THAPSDRAFT_21130	THAPSDRAFT_23029	THAPSDRAFT_23243	THAPSDRAFT_23327	THAPSDRAFT_24871	THAPSDRAFT_24940	THAPSDRAFT_25001	THAPSDRAFT_25015	THAPSDRAFT_25444	THAPSDRAFT_25525	THAPSDRAFT_262296	THAPSDRAFT_263656	THAPSDRAFT_264013	THAPSDRAFT_264314	THAPSDRAFT_264837	THAPSDRAFT_268830	THAPSDRAFT_269121	THAPSDRAFT_269159	THAPSDRAFT_269335	THAPSDRAFT_3206	THAPSDRAFT_33330	THAPSDRAFT_42624	THAPSDRAFT_4277	THAPSDRAFT_6468	THAPSDRAFT_6533	THAPSDRAFT_6608	THAPSDRAFT_8978	THAPSDRAFT_9271	THAPSDRAFT_9382	THAPSDRAFT_9477	THAPSDRAFT_bd1841	THAPSDRAFT_bd686	THAPS_10831	THAPS_25351
GO:0006665	sphingolipid metabolic process	THAPSDRAFT_10490	THAPSDRAFT_11187	THAPSDRAFT_11282	THAPSDRAFT_11806	THAPSDRAFT_2064	THAPSDRAFT_21078	THAPSDRAFT_21147	THAPSDRAFT_22804	THAPSDRAFT_25733	THAPSDRAFT_264837	THAPSDRAFT_264891	THAPSDRAFT_269335	THAPSDRAFT_32145	THAPSDRAFT_9382	THAPS_10831	THAPS_25351
GO:0006672	ceramide metabolic process	THAPSDRAFT_11806	THAPSDRAFT_25733
GO:0006673	inositol phosphoceramide metabolic process	THAPSDRAFT_10490	THAPSDRAFT_11187	THAPSDRAFT_11282	THAPSDRAFT_2064	THAPSDRAFT_21078	THAPSDRAFT_264837	THAPSDRAFT_269335	THAPSDRAFT_9382	THAPS_10831	THAPS_25351
GO:0006675	mannosyl-inositol phosphorylceramide metabolic process	THAPSDRAFT_10490	THAPSDRAFT_11187	THAPSDRAFT_11282	THAPSDRAFT_2064	THAPSDRAFT_21078	THAPSDRAFT_264837	THAPSDRAFT_269335	THAPSDRAFT_9382	THAPS_10831	THAPS_25351
GO:0006687	glycosphingolipid metabolic process	THAPSDRAFT_10490	THAPSDRAFT_11187	THAPSDRAFT_11282	THAPSDRAFT_2064	THAPSDRAFT_21078	THAPSDRAFT_264837	THAPSDRAFT_269335	THAPSDRAFT_9382	THAPS_10831	THAPS_25351
GO:0006688	glycosphingolipid biosynthetic process	THAPSDRAFT_10490	THAPSDRAFT_11187	THAPSDRAFT_11282	THAPSDRAFT_2064	THAPSDRAFT_21078	THAPSDRAFT_264837	THAPSDRAFT_269335	THAPSDRAFT_9382	THAPS_10831	THAPS_25351
GO:0006690	icosanoid metabolic process	LTA4
GO:0006691	leukotriene metabolic process	LTA4
GO:0006694	steroid biosynthetic process	THAPSDRAFT_2186	THAPSDRAFT_22768	THAPSDRAFT_268488	THAPSDRAFT_32029	THAPSDRAFT_33680	THAPSDRAFT_33794	THAPSDRAFT_33926	SMT1	THAPSDRAFT_4552
GO:0006696	ergosterol biosynthetic process	THAPSDRAFT_22768	THAPSDRAFT_268488
GO:0006720	isoprenoid metabolic process	THAPSDRAFT_10102	PDS1	THAPSDRAFT_14875	THAPSDRAFT_15226	THAPSDRAFT_16378	THAPSDRAFT_23291	THAPSDRAFT_2376	THAPSDRAFT_24832	HMCS1	ECR1	GGPS3	GGPS1	THAPSDRAFT_269159	THAPSDRAFT_270357	THAPSDRAFT_270376	CAS1	GcpE	FPS1	THAPSDRAFT_31266	THAPSDRAFT_31907	GGPS5	THAPSDRAFT_33330	THAPSDRAFT_33680	THAPSDRAFT_3622	THAPSDRAFT_40801	DXR1	THAPS_270312
GO:0006721	terpenoid metabolic process	THAPSDRAFT_10102	PDS1	THAPSDRAFT_23291	THAPSDRAFT_24832	ECR1	THAPSDRAFT_270357	CAS1	GcpE	FPS1	THAPSDRAFT_31907	DXR1	THAPS_270312
GO:0006722	triterpenoid metabolic process	CAS1
GO:0006725	cellular aromatic compound metabolic process	THAPSDRAFT_10095	THAPSDRAFT_10109	THAPSDRAFT_10129	THAPSDRAFT_10136	THAPSDRAFT_10173	THAPSDRAFT_10234	THAPSDRAFT_10266	THAPSDRAFT_10348	THAPSDRAFT_10349	THAPSDRAFT_10360	THAPSDRAFT_10402	THAPSDRAFT_10414	THAPSDRAFT_10416	THAPSDRAFT_10468	THAPSDRAFT_10547	THAPSDRAFT_10559	GFA_2	THAPSDRAFT_10613	THAPSDRAFT_10615	THAPSDRAFT_10673	THAPSDRAFT_10683	THAPSDRAFT_1075	THAPSDRAFT_10752	THAPSDRAFT_11078	THAPSDRAFT_11111	THAPSDRAFT_11148	THAPSDRAFT_11155	THAPSDRAFT_11166	THAPSDRAFT_11174	THAPSDRAFT_11179	THAPSDRAFT_11208	THAPSDRAFT_11244	THAPSDRAFT_11295	THAPSDRAFT_11296	DPHA1	THAPSDRAFT_11342	THAPSDRAFT_11354	THAPSDRAFT_11498	THAPSDRAFT_1150	THAPSDRAFT_11515	THAPSDRAFT_11542	THAPSDRAFT_11606	THAPSDRAFT_11623	THAPSDRAFT_11643	THAPSDRAFT_1165	THAPSDRAFT_11666	THAPSDRAFT_11667	THAPSDRAFT_1173
GO:0006729	tetrahydrobiopterin biosynthetic process	THAPSDRAFT_26931	THAPSDRAFT_37098
GO:0006730	one-carbon metabolic process	THAPSDRAFT_13444	THAPSDRAFT_26031	THAPSDRAFT_26190	THAPSDRAFT_27273	THAPSDRAFT_27550	AHC3	UroS	THAPSDRAFT_31412	THAPSDRAFT_34399	THAPSDRAFT_5636	THAPSDRAFT_5954	TMS1	THAPS_269942
GO:0006739	NADP metabolic process	THAPSDRAFT_11661	THAPSDRAFT_17651	THAPSDRAFT_17735	THAPSDRAFT_260919	THAPSDRAFT_263035	PGAM4	THAPSDRAFT_264364	THAPSDRAFT_270306	THAPSDRAFT_270308	THAPSDRAFT_270309	TAL1_1	PGAM2	PGAM1	RPI2	PGD1	THAPSDRAFT_33859	THAPSDRAFT_34514	THAPSDRAFT_34851	TPI3	THAPSDRAFT_3900	TPI1	THAPSDRAFT_5080	THAPSDRAFT_7885	THAPSDRAFT_8524	TPI2	RPE1	tpi
GO:0006740	NADPH regeneration	THAPSDRAFT_11661	THAPSDRAFT_17651	THAPSDRAFT_17735	THAPSDRAFT_260919	THAPSDRAFT_263035	PGAM4	THAPSDRAFT_270306	THAPSDRAFT_270308	THAPSDRAFT_270309	TAL1_1	PGAM2	PGAM1	RPI2	PGD1	THAPSDRAFT_33859	THAPSDRAFT_34514	TPI3	THAPSDRAFT_3900	TPI1	THAPSDRAFT_5080	THAPSDRAFT_7885	THAPSDRAFT_8524	TPI2	RPE1	tpi
GO:0006741	NADP biosynthetic process	THAPSDRAFT_264364	THAPSDRAFT_34851
GO:0006743	ubiquinone metabolic process	THAPSDRAFT_10604	THAPSDRAFT_21713	THAPSDRAFT_23904	THAPSDRAFT_264347	THAPSDRAFT_267948	THAPSDRAFT_2856	THAPSDRAFT_36709	THAPSDRAFT_36738	THAPSDRAFT_37725	THAPS_35408
GO:0006744	ubiquinone biosynthetic process	THAPSDRAFT_10604	THAPSDRAFT_21713	THAPSDRAFT_23904	THAPSDRAFT_264347	THAPSDRAFT_267948	THAPSDRAFT_2856	THAPSDRAFT_36709	THAPSDRAFT_36738	THAPSDRAFT_37725	THAPS_35408
GO:0006749	glutathione metabolic process	THAPSDRAFT_1051	THAPSDRAFT_13064	THAPSDRAFT_1754	THAPSDRAFT_21619	THAPSDRAFT_25295	THAPSDRAFT_25465	THAPSDRAFT_262573	THAPSDRAFT_263716	THAPSDRAFT_263836	THAPSDRAFT_264759	THAPSDRAFT_268657	THAPSDRAFT_268773	GSHS	THAPSDRAFT_3149	THAPSDRAFT_33717	THAPSDRAFT_41979	THAPSDRAFT_5852	THAPSDRAFT_6537	THAPSDRAFT_8861	THAPSDRAFT_9047	THAPSDRAFT_bd1155	THAPSDRAFT_bd1837	THAPSDRAFT_bd718	THAPS_23356	THAPS_41433
GO:0006750	glutathione biosynthetic process	THAPSDRAFT_13064	THAPSDRAFT_263716	GSHS	THAPSDRAFT_bd1155
GO:0006751	glutathione catabolic process	THAPSDRAFT_262573	THAPSDRAFT_6537
GO:0006753	nucleoside phosphate metabolic process	THAPSDRAFT_11208	THAPSDRAFT_1165	ALDO4	NDK1	THAPSDRAFT_13021	THAPSDRAFT_14364	THAPSDRAFT_15226	THAPSDRAFT_17651	THAPSDRAFT_17735	THAPSDRAFT_19058	THAPSDRAFT_20580	THAPSDRAFT_21670	ALDO2	THAPSDRAFT_22202	PFK2	PYK2	THAPSDRAFT_22442	THAPSDRAFT_22993	THAPSDRAFT_23691	THAPSDRAFT_2441	THAPSDRAFT_24488	THAPSDRAFT_24575	THAPSDRAFT_24682	THAPSDRAFT_24827	THAPSDRAFT_24864	PGK5	THAPSDRAFT_25572	THAPSDRAFT_260835	THAPSDRAFT_260919	PRS1	GLK1	THAPSDRAFT_261492	THAPSDRAFT_261678	THAPSDRAFT_261857	THAPSDRAFT_261991	THAPSDRAFT_262088	THAPSDRAFT_262204	THAPSDRAFT_262251	THAPSDRAFT_262575	THAPSDRAFT_262719	THAPSDRAFT_263035	THAPSDRAFT_263361	PGAM4	THAPSDRAFT_263483	THAPSDRAFT_263499	THAPSDRAFT_263505	THAPSDRAFT_263925	THAPSDRAFT_263953
GO:0006754	ATP biosynthetic process	THAPSDRAFT_24864	atpA	THAPSDRAFT_29359	THAPSDRAFT_3817	THAPSDRAFT_40156	THAPSDRAFT_40728	THAPSDRAFT_5026	atpD	atpA	THAPSDRAFT_bd1290	atpF	THAPSDRAFT_bd1378	THAPSDRAFT_bd1563	THAPSDRAFT_bd598	THAPS_19298	THAPS_41256	THAPS_7268
GO:0006757	ATP generation from ADP	ALDO4	THAPSDRAFT_17651	THAPSDRAFT_17735	ALDO2	PFK2	PYK2	PGK5	THAPSDRAFT_260919	GLK1	THAPSDRAFT_263035	PGAM4	PYK4	PGK4	THAPSDRAFT_270288	THAPSDRAFT_270301	THAPSDRAFT_270302	THAPSDRAFT_270396	PGAM2	THAPSDRAFT_28239	gapC3	GAPD4	PGAM1	PFK1	GAPD1	THAPSDRAFT_31810	GAPD2	TPI3	GPI1	PGK1	GPI3	ENO1	PYK1	ENO2	TPI1	PGK3	THAPSDRAFT_4875	THAPSDRAFT_7885	THAPS_270304	TPI2	tpi
GO:0006760	folic acid-containing compound metabolic process	THAPSDRAFT_26031	THAPSDRAFT_261857	THAPSDRAFT_26190	THAPSDRAFT_26931	THAPSDRAFT_27550	THAPSDRAFT_31412	THAPSDRAFT_33000	THAPSDRAFT_34399	DPS1	THAPSDRAFT_5636	FGS1	THAPSDRAFT_bd460	TMS1	THAPS_269942
GO:0006766	vitamin metabolic process	THAPSDRAFT_10468	THAPSDRAFT_19311	THAPSDRAFT_21141	THAPSDRAFT_23931	THAPSDRAFT_24431	THAPSDRAFT_24601	THAPSDRAFT_260744	THAPSDRAFT_260757	THAPSDRAFT_260906	THAPSDRAFT_262963	THAPSDRAFT_262964	THAPSDRAFT_263702	THAPSDRAFT_269490	THAPSDRAFT_28100	THAPSDRAFT_31921	THAPSDRAFT_32510	THAPSDRAFT_33619	THAPSDRAFT_34585	THAPSDRAFT_36774	THAPSDRAFT_37444	THAPSDRAFT_3959	THI1	THAPSDRAFT_42612	THAPSDRAFT_5175	THAPSDRAFT_5797	THAPSDRAFT_8679	THAPSDRAFT_bd1620	THAPS_6708
GO:0006767	water-soluble vitamin metabolic process	THAPSDRAFT_10468	THAPSDRAFT_19311	THAPSDRAFT_21141	THAPSDRAFT_24431	THAPSDRAFT_24601	THAPSDRAFT_260744	THAPSDRAFT_260757	THAPSDRAFT_260906	THAPSDRAFT_262963	THAPSDRAFT_262964	THAPSDRAFT_263702	THAPSDRAFT_269490	THAPSDRAFT_28100	THAPSDRAFT_31921	THAPSDRAFT_32510	THAPSDRAFT_33619	THAPSDRAFT_34585	THAPSDRAFT_36774	THAPSDRAFT_3959	THI1	THAPSDRAFT_42612	THAPSDRAFT_5175	THAPSDRAFT_5797	THAPSDRAFT_8679	THAPSDRAFT_bd1620	THAPS_6708
GO:0006768	biotin metabolic process	THAPSDRAFT_260744	THAPSDRAFT_260757	THAPSDRAFT_34585
GO:0006771	riboflavin metabolic process	THAPSDRAFT_19311	THAPSDRAFT_21141	THAPSDRAFT_269490	THAPSDRAFT_28100	THAPSDRAFT_32510	THAPSDRAFT_33619	THAPSDRAFT_5175	THAPSDRAFT_8679
GO:0006772	thiamine metabolic process	THAPSDRAFT_10468	THAPSDRAFT_262963	THAPSDRAFT_262964	THI1	THAPSDRAFT_5797	THAPSDRAFT_bd1620	THAPS_6708
GO:0006775	fat-soluble vitamin metabolic process	THAPSDRAFT_23931	THAPSDRAFT_37444
GO:0006777	Mo-molybdopterin cofactor biosynthetic process	THAPSDRAFT_22780	THAPSDRAFT_39516	THAPSDRAFT_9118	THAPS_38193
GO:0006778	porphyrin-containing compound metabolic process	THAPSDRAFT_10234	THAPSDRAFT_15142	THAPSDRAFT_17623	THAPSDRAFT_17865	cobA	Ppx1	ChlH1	THAPSDRAFT_270280	THAPSDRAFT_270314	THAPSDRAFT_270328	THAPSDRAFT_270340	THAPSDRAFT_270343	THAPSDRAFT_270346	THAPSDRAFT_270359	THAPSDRAFT_270378	UroS	Cpx1	THAPSDRAFT_35982	THAPSDRAFT_38022	UroD2	THAPSDRAFT_4748	THAPSDRAFT_661	THAPSDRAFT_719	THAPSDRAFT_bd1150	bchI	THAPS_258111
GO:0006779	porphyrin-containing compound biosynthetic process	THAPSDRAFT_10234	THAPSDRAFT_15142	THAPSDRAFT_17623	cobA	Ppx1	ChlH1	THAPSDRAFT_270280	THAPSDRAFT_270314	THAPSDRAFT_270328	THAPSDRAFT_270340	THAPSDRAFT_270346	THAPSDRAFT_270359	THAPSDRAFT_270378	UroS	Cpx1	THAPSDRAFT_35982	THAPSDRAFT_38022	UroD2	THAPSDRAFT_4748	THAPSDRAFT_661	THAPSDRAFT_719	THAPSDRAFT_bd1150	bchI	THAPS_258111
GO:0006780	uroporphyrinogen III biosynthetic process	UroS
GO:0006782	protoporphyrinogen IX biosynthetic process	THAPSDRAFT_270328	THAPSDRAFT_270346	UroD2
GO:0006783	heme biosynthetic process	THAPSDRAFT_15142	THAPSDRAFT_17623	cobA	THAPSDRAFT_270280	THAPSDRAFT_270314	THAPSDRAFT_270328	THAPSDRAFT_270346	THAPSDRAFT_35982	UroD2	THAPSDRAFT_719	THAPSDRAFT_bd1150
GO:0006784	heme A biosynthetic process	THAPSDRAFT_35982
GO:0006787	porphyrin-containing compound catabolic process	THAPSDRAFT_17865	THAPSDRAFT_270343
GO:0006788	heme oxidation	THAPSDRAFT_17865	THAPSDRAFT_270343
GO:0006790	sulfur compound metabolic process	THAPSDRAFT_10468	THAPSDRAFT_1051	THAPSDRAFT_11993	CYS3	THAPSDRAFT_13064	THAPSDRAFT_1326	THAPSDRAFT_13444	NIFU_1	THAPSDRAFT_15226	SAT1	THAPSDRAFT_1754	THAPSDRAFT_17623	NIFU_2	TRX3	THAPSDRAFT_20285	THAPSDRAFT_21619	AMS1	THAPSDRAFT_22368	THAPSDRAFT_22657	THAPSDRAFT_240	THAPSDRAFT_24510	THAPSDRAFT_25121	THAPSDRAFT_25295	THAPSDRAFT_25465	THAPSDRAFT_25572	THAPSDRAFT_25875	THAPSDRAFT_260744	THAPSDRAFT_260757	THAPSDRAFT_261827	THAPSDRAFT_261935	THAPSDRAFT_262126	THAPSDRAFT_262573	THAPSDRAFT_262963	THAPSDRAFT_262964	THAPSDRAFT_263716	THAPSDRAFT_263836	THAPSDRAFT_263883	THAPSDRAFT_263903	THAPSDRAFT_263987	THAPSDRAFT_263992	THAPSDRAFT_264111	THAPSDRAFT_264651	THAPSDRAFT_264663	THAPSDRAFT_264664	lipB_1	THAPSDRAFT_264759	CYS2	THAPSDRAFT_268364
GO:0006793	phosphorus metabolic process	THAPSDRAFT_10012	THAPSDRAFT_1011	THAPSDRAFT_10457	THAPSDRAFT_10470	THAPSDRAFT_10490	THAPSDRAFT_10547	GFA_2	THAPSDRAFT_10671	THAPSDRAFT_10753	THAPSDRAFT_11091	THAPSDRAFT_11147	THAPSDRAFT_11180	THAPSDRAFT_11185	THAPSDRAFT_11187	THAPSDRAFT_11208	THAPSDRAFT_11225	THAPSDRAFT_11228	THAPSDRAFT_11282	THAPSDRAFT_11287	THAPSDRAFT_1134	THAPSDRAFT_11433	THAPSDRAFT_11480	THAPSDRAFT_11592	THAPSDRAFT_1165	THAPSDRAFT_11661	ALDO4	THAPSDRAFT_1193	THAPSDRAFT_11996	THAPSDRAFT_1203	THAPSDRAFT_1205	NDK1	THAPSDRAFT_12960	THAPSDRAFT_12983	THAPSDRAFT_13021	THAPSDRAFT_13427	THAPSDRAFT_14004	THAPSDRAFT_14030	THAPSDRAFT_14322	THAPSDRAFT_14364	THAPSDRAFT_14378	THAPSDRAFT_14490	THAPSDRAFT_14492	PF2K1	THAPSDRAFT_14638	THAPSDRAFT_1477	THAPSDRAFT_1479	THAPSDRAFT_14875	THAPSDRAFT_14971
GO:0006796	phosphate-containing compound metabolic process	THAPSDRAFT_10012	THAPSDRAFT_1011	THAPSDRAFT_10457	THAPSDRAFT_10470	THAPSDRAFT_10490	THAPSDRAFT_10547	GFA_2	THAPSDRAFT_10671	THAPSDRAFT_10753	THAPSDRAFT_11091	THAPSDRAFT_11147	THAPSDRAFT_11180	THAPSDRAFT_11185	THAPSDRAFT_11187	THAPSDRAFT_11208	THAPSDRAFT_11225	THAPSDRAFT_11228	THAPSDRAFT_11282	THAPSDRAFT_11287	THAPSDRAFT_1134	THAPSDRAFT_11433	THAPSDRAFT_11480	THAPSDRAFT_11592	THAPSDRAFT_1165	THAPSDRAFT_11661	ALDO4	THAPSDRAFT_1193	THAPSDRAFT_11996	THAPSDRAFT_1203	THAPSDRAFT_1205	NDK1	THAPSDRAFT_12960	THAPSDRAFT_12983	THAPSDRAFT_13021	THAPSDRAFT_13427	THAPSDRAFT_14004	THAPSDRAFT_14030	THAPSDRAFT_14322	THAPSDRAFT_14364	THAPSDRAFT_14378	THAPSDRAFT_14490	THAPSDRAFT_14492	PF2K1	THAPSDRAFT_14638	THAPSDRAFT_1477	THAPSDRAFT_1479	THAPSDRAFT_14971	THAPSDRAFT_15226
GO:0006797	polyphosphate metabolic process	THAPSDRAFT_22150	THAPSDRAFT_24568	THAPSDRAFT_25097
GO:0006798	polyphosphate catabolic process	THAPSDRAFT_22150	THAPSDRAFT_24568	THAPSDRAFT_25097
GO:0006801	superoxide metabolic process	THAPSDRAFT_32874	THAPSDRAFT_40713	THAPS_263061	THAPS_263062
GO:0006807	nitrogen compound metabolic process	THAPSDRAFT_10006	THAPSDRAFT_10047	THAPSDRAFT_1005	THAPSDRAFT_10063	THAPSDRAFT_10077	THAPSDRAFT_10092	THAPSDRAFT_10095	THAPSDRAFT_10109	THAPSDRAFT_1011	THAPSDRAFT_10129	THAPSDRAFT_10136	THAPSDRAFT_1017	THAPSDRAFT_10173	THAPSDRAFT_10185	THAPSDRAFT_10219	THAPSDRAFT_10234	THAPSDRAFT_10241	THAPSDRAFT_10266	THAPSDRAFT_10336	THAPSDRAFT_10348	THAPSDRAFT_10349	THAPSDRAFT_10360	THAPSDRAFT_10395	THAPSDRAFT_10402	THAPSDRAFT_10414	THAPSDRAFT_10416	THAPSDRAFT_10457	THAPSDRAFT_10468	THAPSDRAFT_10474	THAPSDRAFT_10490	THAPSDRAFT_10493	THAPSDRAFT_10497	THAPSDRAFT_10498	THAPSDRAFT_105	THAPSDRAFT_1051	THAPSDRAFT_10547	THAPSDRAFT_10559	GFA_2	THAPSDRAFT_10581	THAPSDRAFT_10613	THAPSDRAFT_10615	THAPSDRAFT_10619	THAPSDRAFT_10673	THAPSDRAFT_10683	THAPSDRAFT_10731	THAPSDRAFT_1075	THAPSDRAFT_10752	THAPSDRAFT_10753
GO:0006809	nitric oxide biosynthetic process	THAPSDRAFT_25299
GO:0006810	transport	THAPSDRAFT_10002	THAPSDRAFT_10025	THAPSDRAFT_10140	THAPSDRAFT_10142	THAPSDRAFT_10191	THAPSDRAFT_10292	THAPSDRAFT_10295	THAPSDRAFT_10403	THAPSDRAFT_10404	THAPSDRAFT_10441	THAPSDRAFT_10527	THAPSDRAFT_10533	THAPSDRAFT_10566	THAPSDRAFT_10581	THAPSDRAFT_1083	THAPSDRAFT_1093	THAPSDRAFT_11069	THAPSDRAFT_11085	THAPSDRAFT_11103	THAPSDRAFT_11109	THAPSDRAFT_1122	THAPSDRAFT_11221	THAPSDRAFT_11307	THAPSDRAFT_11325	THAPSDRAFT_11488	THAPSDRAFT_11576	THAPSDRAFT_11664	THAPSDRAFT_11666	THAPSDRAFT_11687	THAPSDRAFT_11713	THAPSDRAFT_11826	THAPSDRAFT_11838	THAPSDRAFT_11842	THAPSDRAFT_12035	THAPSDRAFT_12050	THAPSDRAFT_12135	THAPSDRAFT_1218	THAPSDRAFT_1224	THAPSDRAFT_12292	THAPSDRAFT_1255	THAPSDRAFT_12810	THAPSDRAFT_13485	THAPSDRAFT_13887	THAPSDRAFT_13922	AMT2	THAPSDRAFT_14028	AMT3	THAPSDRAFT_14347
GO:0006811	ion transport	THAPSDRAFT_10191	THAPSDRAFT_10292	THAPSDRAFT_10295	THAPSDRAFT_1093	THAPSDRAFT_11109	THAPSDRAFT_11325	THAPSDRAFT_11488	THAPSDRAFT_11826	THAPSDRAFT_1218	THAPSDRAFT_13887	THAPSDRAFT_13922	AMT2	AMT3	THAPSDRAFT_14347	THAPSDRAFT_15027	THAPSDRAFT_15246	THAPSDRAFT_1636	THAPSDRAFT_19764	THAPSDRAFT_204	THAPSDRAFT_20567	THAPSDRAFT_20633	THAPSDRAFT_20810	THAPSDRAFT_2087	THAPSDRAFT_20874	THAPSDRAFT_20889	THAPSDRAFT_21089	THAPSDRAFT_21131	THAPSDRAFT_21277	THAPSDRAFT_21292	THAPSDRAFT_21332	THAPSDRAFT_21585	THAPSDRAFT_22023	THAPSDRAFT_22071	THAPSDRAFT_22171	THAPSDRAFT_22223	THAPSDRAFT_22313	atpC_1	THAPSDRAFT_22351	THAPSDRAFT_22565	THAPSDRAFT_22668	THAPSDRAFT_22753	THAPSDRAFT_22767	THAPSDRAFT_23027	THAPSDRAFT_23142	THAPSDRAFT_23273	THAPSDRAFT_23295	THAPSDRAFT_23780	THAPSDRAFT_24021
GO:0006812	cation transport	THAPSDRAFT_10292	THAPSDRAFT_10295	THAPSDRAFT_1093	THAPSDRAFT_11109	THAPSDRAFT_11488	THAPSDRAFT_11826	AMT2	AMT3	THAPSDRAFT_15246	THAPSDRAFT_1636	THAPSDRAFT_204	THAPSDRAFT_20810	THAPSDRAFT_21089	THAPSDRAFT_21277	THAPSDRAFT_21332	THAPSDRAFT_21585	THAPSDRAFT_22023	THAPSDRAFT_22071	THAPSDRAFT_22171	THAPSDRAFT_22223	atpC_1	THAPSDRAFT_22351	THAPSDRAFT_22753	THAPSDRAFT_22767	THAPSDRAFT_23273	THAPSDRAFT_24275	THAPSDRAFT_2434	THAPSDRAFT_24644	THAPSDRAFT_2481	THAPSDRAFT_24864	THAPSDRAFT_24946	THAPSDRAFT_25101	THAPSDRAFT_25677	THAPSDRAFT_260789	KE4	nhe3	THAPSDRAFT_261078	atpC_2	THAPSDRAFT_261657	THAPSDRAFT_262004	MGT1	THAPSDRAFT_262069	THAPSDRAFT_262307	THAPSDRAFT_262515	THAPSDRAFT_262564	THAPSDRAFT_262679	THAPSDRAFT_262960	THAPSDRAFT_263473
GO:0006813	potassium ion transport	THAPSDRAFT_21089	THAPSDRAFT_2481	THAPSDRAFT_24946	THAPSDRAFT_25101	THAPSDRAFT_262004	THAPSDRAFT_262069	THAPSDRAFT_263473	THAPSDRAFT_268454	THAPSDRAFT_269063	THAPSDRAFT_269183	THAPSDRAFT_3092	THAPSDRAFT_3590	THAPSDRAFT_3601	THAPSDRAFT_38289	THAPSDRAFT_38789	THAPSDRAFT_4710	THAPSDRAFT_5256	THAPSDRAFT_5488	THAPSDRAFT_8576	THAPS_10928	THAPS_10935	THAPS_25330	THAPS_25377
GO:0006814	sodium ion transport	THAPSDRAFT_10292	THAPSDRAFT_10295	THAPSDRAFT_22767	THAPSDRAFT_262960	THAPSDRAFT_4973	THAPSDRAFT_5904	THAPSDRAFT_bd1662	THAPS_269232
GO:0006816	calcium ion transport	THAPSDRAFT_10292	THAPSDRAFT_10295	THAPSDRAFT_21277	THAPSDRAFT_22023	THAPSDRAFT_22071	THAPSDRAFT_22753	THAPSDRAFT_2434	THAPSDRAFT_262679	THAPSDRAFT_264016	THAPSDRAFT_268352	THAPSDRAFT_33766	THAPSDRAFT_34487	THAPSDRAFT_34541	THAPSDRAFT_34982	THAPSDRAFT_4973	THAPSDRAFT_8068	THAPSDRAFT_bd1662
GO:0006817	phosphate ion transport	THAPSDRAFT_24435	THAPSDRAFT_261260	THAPSDRAFT_262506	THAPSDRAFT_263581	THAPSDRAFT_36201	THAPSDRAFT_8962
GO:0006820	anion transport	THAPSDRAFT_10191	THAPSDRAFT_11325	THAPSDRAFT_1218	THAPSDRAFT_13887	THAPSDRAFT_13922	THAPSDRAFT_14347	THAPSDRAFT_15027	THAPSDRAFT_19764	THAPSDRAFT_20567	THAPSDRAFT_20633	THAPSDRAFT_2087	THAPSDRAFT_20889	THAPSDRAFT_21131	THAPSDRAFT_21292	THAPSDRAFT_22223	THAPSDRAFT_22565	THAPSDRAFT_22668	THAPSDRAFT_23142	THAPSDRAFT_23295	THAPSDRAFT_24021	THAPSDRAFT_24096	THAPSDRAFT_24435	THAPSDRAFT_25478	THAPSDRAFT_25918	THAPSDRAFT_260998	THAPSDRAFT_261147	THAPSDRAFT_261260	THAPSDRAFT_261403	THAPSDRAFT_261754	THAPSDRAFT_262016	THAPSDRAFT_262078	THAPSDRAFT_262236	THAPSDRAFT_262258	THAPSDRAFT_262506	THAPSDRAFT_262515	THAPSDRAFT_262553	THAPSDRAFT_262849	THAPSDRAFT_262936	THAPSDRAFT_263385	THAPSDRAFT_263473	THAPSDRAFT_263581	THAPSDRAFT_263781	THAPSDRAFT_263788	THAPSDRAFT_263848	THAPSDRAFT_263852	THAPSDRAFT_264918	THAPSDRAFT_26635	THAPSDRAFT_26702
GO:0006821	chloride transport	THAPSDRAFT_21131	THAPSDRAFT_262553	THAPSDRAFT_263473	THAPSDRAFT_263848	THAPSDRAFT_269183
GO:0006825	copper ion transport	THAPSDRAFT_11488	THAPSDRAFT_24275	THAPSDRAFT_264096	THAPSDRAFT_264357	THAPSDRAFT_8437	THAPSDRAFT_9391	THAPS_263051
GO:0006826	iron ion transport	THAPSDRAFT_20810	THAPSDRAFT_268009	THAPSDRAFT_27208	THAPSDRAFT_5671	THAPSDRAFT_8111	THAPSDRAFT_bd1441
GO:0006828	manganese ion transport	THAPSDRAFT_27208	THAPSDRAFT_33766	THAPSDRAFT_5671	THAPSDRAFT_8111
GO:0006829	zinc ion transport	THAPSDRAFT_11826	THAPSDRAFT_1636	THAPSDRAFT_22351	THAPSDRAFT_260789	KE4	THAPSDRAFT_261657	THAPSDRAFT_263800	THAPSDRAFT_26530	THAPSDRAFT_268192	THAPSDRAFT_268980	THAPSDRAFT_31951	THAPSDRAFT_32375	THAPSDRAFT_4507
GO:0006833	water transport	THAPSDRAFT_924
GO:0006839	mitochondrial transport	THAPSDRAFT_11842	THAPSDRAFT_17006	THAPSDRAFT_19301	THAPSDRAFT_19764	THAPSDRAFT_20330	THAPSDRAFT_20945	THAPSDRAFT_26022	THAPSDRAFT_260832	THAPSDRAFT_262136	THAPSDRAFT_263724	THAPSDRAFT_263784	THAPSDRAFT_264164	THAPSDRAFT_264768	THAPSDRAFT_268574	THAPSDRAFT_31380	TPP1	THAPSDRAFT_33919	THAPSDRAFT_3426	THAPSDRAFT_37961	THAPSDRAFT_38886	THAPSDRAFT_4318	THAPSDRAFT_bd174	THAPS_41306
GO:0006848	pyruvate transport	THAPSDRAFT_19764	THAPSDRAFT_33919
GO:0006850	mitochondrial pyruvate transmembrane transport	THAPSDRAFT_19764	THAPSDRAFT_33919
GO:0006855	drug transmembrane transport	THAPSDRAFT_1083	THAPSDRAFT_11307	THAPSDRAFT_1986	THAPSDRAFT_20651	THAPSDRAFT_24925	THAPSDRAFT_260974	THAPSDRAFT_262116	THAPSDRAFT_263459	THAPSDRAFT_264387	THAPSDRAFT_267977	THAPSDRAFT_269391	THAPSDRAFT_269448	THAPSDRAFT_27557	THAPSDRAFT_31622	THAPSDRAFT_37740	THAPSDRAFT_4576	THAPSDRAFT_5119	THAPSDRAFT_5201	THAPSDRAFT_7804	THAPSDRAFT_bd1237
GO:0006857	oligopeptide transport	THAPSDRAFT_4104
GO:0006862	nucleotide transport	NTT2	NTT6	NTT1	NTT3	NTT4	NTT8	NTT7	NTT5	THAPS_38149
GO:0006865	amino acid transport	THAPSDRAFT_11325	THAPSDRAFT_1218	THAPSDRAFT_13922	THAPSDRAFT_14347	THAPSDRAFT_20633	THAPSDRAFT_20889	THAPSDRAFT_22223	THAPSDRAFT_23142	THAPSDRAFT_23295	THAPSDRAFT_24096	THAPSDRAFT_260998	THAPSDRAFT_262016	THAPSDRAFT_262078	THAPSDRAFT_262236	THAPSDRAFT_262515	THAPSDRAFT_262936	THAPSDRAFT_263385	THAPSDRAFT_263788	THAPSDRAFT_264918	THAPSDRAFT_26635	THAPSDRAFT_268147	THAPSDRAFT_268823	THAPSDRAFT_270139	THAPSDRAFT_31085	THAPSDRAFT_34333	THAPSDRAFT_681	THAPSDRAFT_bd463	THAPS_23586	THAPS_264534	THAPS_264537
GO:0006869	lipid transport	THAPSDRAFT_16722	THAPSDRAFT_23648	THAPSDRAFT_23649	THAPSDRAFT_23872	THAPSDRAFT_25248	THAPSDRAFT_264740	THAPSDRAFT_26702	THAPSDRAFT_3244	THAPSDRAFT_4270	THAPSDRAFT_bd1786	THAPSDRAFT_bd1787
GO:0006873	cellular ion homeostasis	THAPSDRAFT_10292	THAPSDRAFT_10295	THAPSDRAFT_1636	atpC_1	THAPSDRAFT_22753	THAPSDRAFT_24549	THAPSDRAFT_260789	KE4	atpC_2	THAPSDRAFT_262515	THAPSDRAFT_263653	THAPSDRAFT_264016	THAPSDRAFT_264807	THAPSDRAFT_26530	THAPSDRAFT_269110	THAPSDRAFT_27208	THAPSDRAFT_31928	THAPSDRAFT_31951	THAPSDRAFT_33766	THAPSDRAFT_36099	THAPSDRAFT_37834	THAPSDRAFT_39278	VAT4	THAPSDRAFT_40728	THAPSDRAFT_4507	THAPSDRAFT_4973	THAPSDRAFT_5671	THAPSDRAFT_8111	THAPSDRAFT_bd1662	THAPS_573
GO:0006874	cellular calcium ion homeostasis	THAPSDRAFT_10292	THAPSDRAFT_10295	THAPSDRAFT_22753	THAPSDRAFT_24549	THAPSDRAFT_263653	THAPSDRAFT_264016	THAPSDRAFT_269110	THAPSDRAFT_33766	THAPSDRAFT_4973	THAPSDRAFT_bd1662
GO:0006875	cellular metal ion homeostasis	THAPSDRAFT_10292	THAPSDRAFT_10295	THAPSDRAFT_1636	THAPSDRAFT_22753	THAPSDRAFT_24549	THAPSDRAFT_260789	KE4	THAPSDRAFT_263653	THAPSDRAFT_264016	THAPSDRAFT_26530	THAPSDRAFT_269110	THAPSDRAFT_27208	THAPSDRAFT_31928	THAPSDRAFT_31951	THAPSDRAFT_33766	THAPSDRAFT_36099	THAPSDRAFT_4507	THAPSDRAFT_4973	THAPSDRAFT_5671	THAPSDRAFT_8111	THAPSDRAFT_bd1662
GO:0006879	cellular iron ion homeostasis	THAPSDRAFT_27208	THAPSDRAFT_31928	THAPSDRAFT_36099	THAPSDRAFT_5671	THAPSDRAFT_8111
GO:0006880	intracellular sequestering of iron ion	THAPSDRAFT_27208	THAPSDRAFT_5671	THAPSDRAFT_8111
GO:0006882	cellular zinc ion homeostasis	THAPSDRAFT_1636	THAPSDRAFT_260789	KE4	THAPSDRAFT_26530	THAPSDRAFT_31951	THAPSDRAFT_4507
GO:0006885	regulation of pH	THAPSDRAFT_11109	atpC_1	THAPSDRAFT_22767	nhe3	THAPSDRAFT_261078	atpC_2	THAPSDRAFT_262515	THAPSDRAFT_262960	THAPSDRAFT_264807	THAPSDRAFT_37834	THAPSDRAFT_39278	VAT4	THAPSDRAFT_40728	THAPSDRAFT_5904	THAPS_573
GO:0006886	intracellular protein transport	THAPSDRAFT_10140	THAPSDRAFT_10441	THAPSDRAFT_10527	THAPSDRAFT_10581	THAPSDRAFT_11103	THAPSDRAFT_11576	THAPSDRAFT_11687	THAPSDRAFT_11713	THAPSDRAFT_11842	THAPSDRAFT_12035	THAPSDRAFT_1255	THAPSDRAFT_12810	THAPSDRAFT_1621	THAPSDRAFT_17006	THAPSDRAFT_18846	THAPSDRAFT_19301	THAPSDRAFT_20330	THAPSDRAFT_20796	THAPSDRAFT_20945	THAPSDRAFT_21420	THAPSDRAFT_21533	THAPSDRAFT_21546	THAPSDRAFT_21710	THAPSDRAFT_21791	THAPSDRAFT_21869	RSP1	THAPSDRAFT_22008	COP3	THAPSDRAFT_22121	THAPSDRAFT_2222	THAPSDRAFT_22248	THAPSDRAFT_22323	THAPSDRAFT_22533	THAPSDRAFT_22547	THAPSDRAFT_22826	THAPSDRAFT_23187	THAPSDRAFT_23269	THAPSDRAFT_23270	THAPSDRAFT_23279	THAPSDRAFT_23285	THAPSDRAFT_23754	THAPSDRAFT_24171	THAPSDRAFT_24525	THAPSDRAFT_24585	THAPSDRAFT_2467	THAPSDRAFT_24796	THAPSDRAFT_25284	THAPSDRAFT_25686
GO:0006887	exocytosis	THAPSDRAFT_1471	THAPSDRAFT_20922	THAPSDRAFT_22138	THAPSDRAFT_23311	THAPSDRAFT_23989	THAPSDRAFT_25023	THAPSDRAFT_25288	THAPSDRAFT_25977	THAPSDRAFT_33072	THAPSDRAFT_33228	THAPSDRAFT_6121	THAPSDRAFT_750	THAPSDRAFT_bd654
GO:0006888	endoplasmic reticulum to Golgi vesicle-mediated transport	THAPSDRAFT_10025	THAPSDRAFT_19622	THAPSDRAFT_20796	COP3	THAPSDRAFT_22248	THAPSDRAFT_22307	THAPSDRAFT_22792	THAPSDRAFT_22963	THAPSDRAFT_23218	THAPSDRAFT_24068	THAPSDRAFT_262803	THAPSDRAFT_269747	THAPSDRAFT_31778	THAPSDRAFT_34702	COP1	COP6	THAPSDRAFT_5313	THAPSDRAFT_bd1692	THAPS_25363
GO:0006890	retrograde vesicle-mediated transport, Golgi to endoplasmic reticulum	THAPSDRAFT_11085	THAPSDRAFT_20582	THAPSDRAFT_20643	COP3	THAPSDRAFT_23050	THAPSDRAFT_269802	COP1	THAPSDRAFT_3582	THAPSDRAFT_36206	THAPSDRAFT_3933	COP5	COP6	THAPSDRAFT_4535
GO:0006891	intra-Golgi vesicle-mediated transport	THAPSDRAFT_11085	THAPSDRAFT_11221	THAPSDRAFT_11664	THAPSDRAFT_20643	THAPSDRAFT_21420	COP3	THAPSDRAFT_22265	THAPSDRAFT_22577	THAPSDRAFT_24068	THAPSDRAFT_24863	THAPSDRAFT_34289	COP1	THAPSDRAFT_3575	THAPSDRAFT_3582	THAPSDRAFT_3926	COP6	THAPSDRAFT_8885	THAPSDRAFT_bd1692	THAPS_25373	THAPS_6823
GO:0006892	post-Golgi vesicle-mediated transport	THAPSDRAFT_11221	THAPSDRAFT_1471	THAPSDRAFT_22112	THAPSDRAFT_22138	THAPSDRAFT_24282	THAPSDRAFT_34289	THAPSDRAFT_3575	THAPSDRAFT_37441	APS3
GO:0006893	Golgi to plasma membrane transport	THAPSDRAFT_11221	THAPSDRAFT_1471	THAPSDRAFT_22138	THAPSDRAFT_34289	THAPSDRAFT_3575	THAPSDRAFT_37441
GO:0006895	Golgi to endosome transport	THAPSDRAFT_24282	THAPSDRAFT_37441
GO:0006896	Golgi to vacuole transport	THAPSDRAFT_22112	THAPSDRAFT_24282	APS3
GO:0006897	endocytosis	THAPSDRAFT_10527	THAPSDRAFT_19553	THAPSDRAFT_21819	THAPSDRAFT_22322	THAPSDRAFT_24282	THAPSDRAFT_25025	THAPSDRAFT_262863	THAPSDRAFT_263994	APA1	THAPSDRAFT_264395	THAPSDRAFT_34620	APS2	THAPSDRAFT_36553	THAPSDRAFT_36937	THAPS_18303
GO:0006898	receptor-mediated endocytosis	THAPSDRAFT_10527	THAPSDRAFT_263994	APA1	APS2
GO:0006900	vesicle budding from membrane	THAPSDRAFT_10025	THAPSDRAFT_22248
GO:0006903	vesicle targeting	THAPSDRAFT_24068	THAPSDRAFT_bd1692
GO:0006904	vesicle docking involved in exocytosis	THAPSDRAFT_1471	THAPSDRAFT_25023	THAPSDRAFT_25977	THAPSDRAFT_33072	THAPSDRAFT_6121	THAPSDRAFT_750	THAPSDRAFT_bd654
GO:0006906	vesicle fusion	THAPSDRAFT_10441	THAPSDRAFT_11103	THAPSDRAFT_11687	THAPSDRAFT_11713	THAPSDRAFT_22008	THAPSDRAFT_24068	THAPSDRAFT_24282	THAPSDRAFT_24585	THAPSDRAFT_2467	THAPSDRAFT_24796	THAPSDRAFT_25272	THAPSDRAFT_262803	THAPSDRAFT_263742	THAPSDRAFT_268329	THAPSDRAFT_30919	THAPSDRAFT_33228	THAPSDRAFT_4352	THAPSDRAFT_4761	THAPSDRAFT_9617	THAPSDRAFT_bd1692	THAPS_18148	THAPS_263074	THAPS_6974	THAPS_803
GO:0006909	phagocytosis	THAPS_18148
GO:0006913	nucleocytoplasmic transport	THAPSDRAFT_1255	THAPSDRAFT_12810	THAPSDRAFT_20620	THAPSDRAFT_21533	THAPSDRAFT_21546	THAPSDRAFT_21791	THAPSDRAFT_21869	RSP1	THAPSDRAFT_2222	THAPSDRAFT_22359	THAPSDRAFT_22826	THAPSDRAFT_23187	THAPSDRAFT_23269	THAPSDRAFT_23279	THAPSDRAFT_24525	THAPSDRAFT_24655	THAPSDRAFT_25284	THAPSDRAFT_25686	THAPSDRAFT_25687	THAPSDRAFT_25869	THAPSDRAFT_26082	THAPSDRAFT_261293	THAPSDRAFT_262326	THAPSDRAFT_262891	THAPSDRAFT_262934	THAPSDRAFT_268746	THAPSDRAFT_269064	THAPSDRAFT_269556	THAPSDRAFT_27599	THAPSDRAFT_34505	THAPSDRAFT_38925	THAPSDRAFT_39470	THAPSDRAFT_39864	THAPSDRAFT_39955	THAPSDRAFT_42380	THAPSDRAFT_43097	THAPSDRAFT_4357	THAPSDRAFT_669	THAPSDRAFT_9148	THAPSDRAFT_9746	THAPSDRAFT_bd1542	THAPSDRAFT_bd1807	THAPS_23461	THAPS_41333
GO:0006914	autophagy	THAPSDRAFT_1017	THAPSDRAFT_10581	THAPSDRAFT_21712	THAPSDRAFT_21720	THAPSDRAFT_21827	THAPSDRAFT_21901	THAPSDRAFT_2412	THAPSDRAFT_25224	THAPSDRAFT_25272	THAPSDRAFT_261472	THAPSDRAFT_262070	THAPSDRAFT_262157	THAPSDRAFT_264395	THAPSDRAFT_268652	THAPSDRAFT_2791	THAPSDRAFT_32176	THAPSDRAFT_34701	THAPSDRAFT_36937	THAPSDRAFT_37942	THAPSDRAFT_3934	THAPSDRAFT_3956	THAPSDRAFT_4726	THAPSDRAFT_5865	THAPSDRAFT_6066	THAPSDRAFT_8428	THAPS_35360
GO:0006915	apoptotic process	THAPSDRAFT_25701	THAPSDRAFT_269874	THAPSDRAFT_4026	THAPSDRAFT_4438	THAPSDRAFT_6461
GO:0006928	movement of cell or subcellular component	THAPSDRAFT_14616	THAPSDRAFT_14707	THAPSDRAFT_14942	THAPSDRAFT_15537	THAPSDRAFT_1555	THAPSDRAFT_15610	THAPSDRAFT_18846	THAPSDRAFT_22312	THAPSDRAFT_23028	THAPSDRAFT_23285	THAPSDRAFT_260980	THAPSDRAFT_261228	THAPSDRAFT_261716	THAPSDRAFT_262102	THAPSDRAFT_262186	THAPSDRAFT_262570	THAPSDRAFT_262729	THAPSDRAFT_263868	THAPSDRAFT_263979	THAPSDRAFT_264282	THAPSDRAFT_269735	THAPSDRAFT_2910	THAPSDRAFT_2984	THAPSDRAFT_31391	THAPSDRAFT_32329	THAPSDRAFT_32564	THAPSDRAFT_32840	THAPSDRAFT_34055	THAPSDRAFT_34237	THAPSDRAFT_34403	THAPSDRAFT_36753	THAPSDRAFT_37398	THAPSDRAFT_38555	THAPSDRAFT_38685	THAPSDRAFT_40445	THAPSDRAFT_5351	THAPSDRAFT_6286	THAPSDRAFT_7648	THAPSDRAFT_9079	THAPSDRAFT_bd1214	THAPSDRAFT_bd137	THAPS_18538	DHC1_2	THAPS_35310	THAPS_35342	THAPS_35748
GO:0006935	chemotaxis	THAPSDRAFT_4971
GO:0006950	response to stress	THAPSDRAFT_10136	THAPSDRAFT_10336	THAPSDRAFT_10414	THAPSDRAFT_10673	THAPSDRAFT_10752	THAPSDRAFT_11077	THAPSDRAFT_11084	THAPSDRAFT_11174	THAPSDRAFT_11354	THAPSDRAFT_11592	THAPSDRAFT_11615	THAPSDRAFT_1294	AMT2	AMT3	THAPSDRAFT_1500	THAPSDRAFT_1566	THAPSDRAFT_15791	THAPSDRAFT_16039	THAPSDRAFT_17008	THAPSDRAFT_1743	THAPSDRAFT_1779	THAPSDRAFT_18104	THAPSDRAFT_1852	THAPSDRAFT_18530	TRX3	THAPSDRAFT_2081	THAPSDRAFT_20825	THAPSDRAFT_20866	THAPSDRAFT_20919	THAPSDRAFT_21147	THAPSDRAFT_21220	THAPSDRAFT_21447	THAPSDRAFT_21606	THAPSDRAFT_21683	THAPSDRAFT_21705	THAPSDRAFT_21805	THAPSDRAFT_2182	THAPSDRAFT_21832	THAPSDRAFT_21846	THAPSDRAFT_21882	THAPSDRAFT_21965	THAPSDRAFT_22269	THAPSDRAFT_22520	THAPSDRAFT_22657	THAPSDRAFT_22766	THAPSDRAFT_22869	THAPSDRAFT_22941	THAPSDRAFT_23856
GO:0006952	defense response	THAPSDRAFT_20866	THAPSDRAFT_3694
GO:0006970	response to osmotic stress	THAPSDRAFT_bd1799	THAPS_25439
GO:0006974	cellular response to DNA damage stimulus	THAPSDRAFT_10136	THAPSDRAFT_10336	THAPSDRAFT_10414	THAPSDRAFT_10673	THAPSDRAFT_10752	THAPSDRAFT_11174	THAPSDRAFT_11354	THAPSDRAFT_1294	THAPSDRAFT_1566	THAPSDRAFT_16039	THAPSDRAFT_17008	THAPSDRAFT_1743	THAPSDRAFT_18104	THAPSDRAFT_1852	THAPSDRAFT_18530	THAPSDRAFT_2081	THAPSDRAFT_20825	THAPSDRAFT_20919	THAPSDRAFT_21220	THAPSDRAFT_21447	THAPSDRAFT_21705	THAPSDRAFT_2182	THAPSDRAFT_21832	THAPSDRAFT_21846	THAPSDRAFT_21882	THAPSDRAFT_22269	THAPSDRAFT_22520	THAPSDRAFT_22869	THAPSDRAFT_23856	THAPSDRAFT_24004	THAPSDRAFT_24019	THAPSDRAFT_24120	THAPSDRAFT_24126	THAPSDRAFT_24355	THAPSDRAFT_24744	THAPSDRAFT_24795	THAPSDRAFT_25187	THAPSDRAFT_25447	THAPSDRAFT_25613	THAPSDRAFT_25662	THAPSDRAFT_25866	THAPSDRAFT_2598	THAPSDRAFT_260943	THAPSDRAFT_261045	THAPSDRAFT_261368	THAPSDRAFT_261481	RecA_2	pcna
GO:0006979	response to oxidative stress	THAPSDRAFT_11077	THAPSDRAFT_11084	THAPSDRAFT_11615	TRX3	THAPSDRAFT_21606	THAPSDRAFT_21683	THAPSDRAFT_22657	THAPSDRAFT_22941	THAPSDRAFT_24572	THAPSDRAFT_25121	THAPSDRAFT_25875	THAPSDRAFT_261203	THAPSDRAFT_261827	THAPSDRAFT_261935	ApxS	THAPSDRAFT_262809	THAPSDRAFT_263903	THAPSDRAFT_263906	THAPSDRAFT_263987	THAPSDRAFT_263992	THAPSDRAFT_264111	THAPSDRAFT_264651	THAPSDRAFT_264663	THAPSDRAFT_264664	THAPSDRAFT_267958	THAPSDRAFT_268447	THAPSDRAFT_270004	Trx-f	THAPSDRAFT_270273	THAPSDRAFT_270310	THAPSDRAFT_29789	THAPSDRAFT_30913	THAPSDRAFT_3126	THAPSDRAFT_31316	THAPSDRAFT_31747	THAPSDRAFT_31785	THAPSDRAFT_3233	THAPSDRAFT_3313	MSA1	THAPSDRAFT_33417	THAPSDRAFT_33576	THAPSDRAFT_37054	PMSR1	THAPSDRAFT_38724	THAPSDRAFT_38800	THAPSDRAFT_3947	THAPSDRAFT_40293	THAPSDRAFT_41697
GO:0006986	response to unfolded protein	THAPSDRAFT_21147	THAPSDRAFT_30950	THAPSDRAFT_30971
GO:0006995	cellular response to nitrogen starvation	AMT2	AMT3	THAPSDRAFT_2412	THAPSDRAFT_262157	AMT4	AMT6	THAPSDRAFT_32176	THAPSDRAFT_36263	THAPSDRAFT_40537	THAPSDRAFT_6066	THAPSDRAFT_8428
GO:0006996	organelle organization	THAPSDRAFT_10025	THAPSDRAFT_1017	THAPSDRAFT_10441	THAPSDRAFT_10581	THAPSDRAFT_11085	THAPSDRAFT_11103	THAPSDRAFT_11305	THAPSDRAFT_11664	THAPSDRAFT_11687	THAPSDRAFT_11713	THAPSDRAFT_11746	THAPSDRAFT_11842	THAPSDRAFT_11902	THAPSDRAFT_12403	THAPSDRAFT_12500	THAPSDRAFT_1255	THAPSDRAFT_12982	CAP1	THAPSDRAFT_1397	THAPSDRAFT_1422	THAPSDRAFT_14971	THAPSDRAFT_1555	THAPSDRAFT_16039	THAPSDRAFT_1615	THAPSDRAFT_17006	THAPSDRAFT_1744	THAPSDRAFT_1783	THAPSDRAFT_18846	THAPSDRAFT_1913	THAPSDRAFT_19301	RS10	THAPSDRAFT_19553	THAPSDRAFT_19793	RL20	THAPSDRAFT_20330	THAPSDRAFT_20643	THAPSDRAFT_20692	THAPSDRAFT_20798	THAPSDRAFT_2081	THAPSDRAFT_2085	THAPSDRAFT_20903	THAPSDRAFT_20919	THAPSDRAFT_20945	THAPSDRAFT_20966	THAPSDRAFT_21105	THAPSDRAFT_21122	THAPSDRAFT_21220	THAPSDRAFT_21258
GO:0006997	nucleus organization	THAPSDRAFT_1255	THAPSDRAFT_25024	THAPSDRAFT_25077	THAPSDRAFT_3494	THAPSDRAFT_4357
GO:0006998	nuclear envelope organization	THAPSDRAFT_25024	THAPSDRAFT_25077	THAPSDRAFT_3494
GO:0006999	nuclear pore organization	THAPSDRAFT_1255	THAPSDRAFT_4357
GO:0007004	telomere maintenance via telomerase	THAPSDRAFT_11902
GO:0007005	mitochondrion organization	THAPSDRAFT_1017	THAPSDRAFT_10581	THAPSDRAFT_11842	THAPSDRAFT_17006	THAPSDRAFT_1913	THAPSDRAFT_19301	THAPSDRAFT_20330	THAPSDRAFT_20945	THAPSDRAFT_20966	THAPSDRAFT_21258	THAPSDRAFT_21712	THAPSDRAFT_22378	THAPSDRAFT_2412	THAPSDRAFT_26022	THAPSDRAFT_260832	THAPSDRAFT_261387	THAPSDRAFT_262136	THAPSDRAFT_262157	THAPSDRAFT_263012	THAPSDRAFT_263724	THAPSDRAFT_263784	THAPSDRAFT_264164	THAPSDRAFT_264768	THAPSDRAFT_268574	THAPSDRAFT_268652	THAPSDRAFT_31380	TPP1	THAPSDRAFT_3426	THAPSDRAFT_34701	THAPSDRAFT_34850	THAPSDRAFT_3776	THAPSDRAFT_37942	THAPSDRAFT_37961	THAPSDRAFT_3870	THAPSDRAFT_38886	THAPSDRAFT_3956	THAPSDRAFT_40767	THAPSDRAFT_4318	THAPSDRAFT_4726	THAPSDRAFT_5865	THAPSDRAFT_6015	THAPSDRAFT_9003	THAPSDRAFT_bd174	THAPS_35360	THAPS_41306	THAPS_7031
GO:0007006	mitochondrial membrane organization	THAPSDRAFT_20330	THAPSDRAFT_20945	THAPSDRAFT_268574	THAPSDRAFT_31380	THAPSDRAFT_37961	THAPSDRAFT_38886	THAPS_41306
GO:0007007	inner mitochondrial membrane organization	THAPSDRAFT_20330	THAPSDRAFT_20945	THAPSDRAFT_268574	THAPSDRAFT_37961	THAPSDRAFT_38886	THAPS_41306
GO:0007009	plasma membrane organization	THAPSDRAFT_4270
GO:0007010	cytoskeleton organization	THAPSDRAFT_1783	THAPSDRAFT_22120	THAPSDRAFT_22312	THAPSDRAFT_23187	THAPSDRAFT_24736	THAPSDRAFT_260758	THAPSDRAFT_262607	THAPSDRAFT_262619	THAPSDRAFT_263979	THAPSDRAFT_2653	TUB4	THAPSDRAFT_34518	THAPSDRAFT_34992	THAPSDRAFT_4041	THAPSDRAFT_4829	THAPSDRAFT_4830	THAPSDRAFT_6459	THAPSDRAFT_7586	THAPSDRAFT_7939	THAPSDRAFT_bd1173	THAPS_10929	THAPS_23432	THAPS_6875
GO:0007015	actin filament organization	THAPSDRAFT_34992	THAPSDRAFT_4830
GO:0007017	microtubule-based process	THAPSDRAFT_11506	THAPSDRAFT_14616	THAPSDRAFT_14707	THAPSDRAFT_14942	THAPSDRAFT_15537	THAPSDRAFT_1555	THAPSDRAFT_15610	THAPSDRAFT_1783	THAPSDRAFT_18846	THAPSDRAFT_21279	THAPSDRAFT_22120	THAPSDRAFT_22312	THAPSDRAFT_22758	THAPSDRAFT_23028	THAPSDRAFT_23285	THAPSDRAFT_260758	THAPSDRAFT_260980	THAPSDRAFT_261228	THAPSDRAFT_262102	THAPSDRAFT_262186	THAPSDRAFT_262570	THAPSDRAFT_262619	THAPSDRAFT_262729	THAPSDRAFT_263868	THAPSDRAFT_264282	THAPSDRAFT_2653	THAPSDRAFT_269735	THAPSDRAFT_270227	THAPSDRAFT_2910	TUB4	TUB1	THAPSDRAFT_2984	THAPSDRAFT_31391	TUB3	THAPSDRAFT_32329	THAPSDRAFT_32564	THAPSDRAFT_32840	THAPSDRAFT_34055	THAPSDRAFT_34237	THAPSDRAFT_34403	THAPSDRAFT_34518	vhl1	THAPSDRAFT_35985	THAPSDRAFT_36753	THAPSDRAFT_37398	THAPSDRAFT_38555	THAPSDRAFT_38685	THAPSDRAFT_4041
GO:0007018	microtubule-based movement	THAPSDRAFT_14616	THAPSDRAFT_14707	THAPSDRAFT_14942	THAPSDRAFT_15537	THAPSDRAFT_1555	THAPSDRAFT_15610	THAPSDRAFT_18846	THAPSDRAFT_22312	THAPSDRAFT_23028	THAPSDRAFT_23285	THAPSDRAFT_260980	THAPSDRAFT_261228	THAPSDRAFT_262102	THAPSDRAFT_262186	THAPSDRAFT_262570	THAPSDRAFT_262729	THAPSDRAFT_263868	THAPSDRAFT_264282	THAPSDRAFT_269735	THAPSDRAFT_2910	THAPSDRAFT_2984	THAPSDRAFT_31391	THAPSDRAFT_32329	THAPSDRAFT_32564	THAPSDRAFT_32840	THAPSDRAFT_34055	THAPSDRAFT_34237	THAPSDRAFT_34403	THAPSDRAFT_36753	THAPSDRAFT_37398	THAPSDRAFT_38555	THAPSDRAFT_38685	THAPSDRAFT_40445	THAPSDRAFT_5351	THAPSDRAFT_6286	THAPSDRAFT_7648	THAPSDRAFT_9079	THAPSDRAFT_bd1214	THAPSDRAFT_bd137	THAPS_18538	DHC1_2	THAPS_35310	THAPS_35342	THAPS_35748
GO:0007020	microtubule nucleation	THAPSDRAFT_262619	TUB4	THAPSDRAFT_6459
GO:0007021	tubulin complex assembly	THAPSDRAFT_20014	THAPSDRAFT_260758	vhl1
GO:0007023	post-chaperonin tubulin folding pathway	THAPSDRAFT_10440	THAPSDRAFT_20014	THAPSDRAFT_260758
GO:0007029	endoplasmic reticulum organization	THAPSDRAFT_22243	THAPSDRAFT_39841
GO:0007030	Golgi organization	THAPSDRAFT_11085	THAPSDRAFT_11664	THAPSDRAFT_20643	THAPSDRAFT_21420	THAPSDRAFT_21843	THAPSDRAFT_22577	THAPSDRAFT_25024	THAPSDRAFT_269802	THAPSDRAFT_8885
GO:0007031	peroxisome organization	THAPSDRAFT_25552	THAPSDRAFT_260886	THAPSDRAFT_261072	THAPSDRAFT_263695	THAPSDRAFT_264438	THAPSDRAFT_3037
GO:0007032	endosome organization	THAPSDRAFT_262956
GO:0007033	vacuole organization	THAPSDRAFT_1017	THAPSDRAFT_10581	THAPSDRAFT_21712	THAPSDRAFT_22008	THAPSDRAFT_2412	THAPSDRAFT_24282	THAPSDRAFT_24796	THAPSDRAFT_25224	THAPSDRAFT_262070	THAPSDRAFT_262515	THAPSDRAFT_264395	THAPSDRAFT_268652	THAPSDRAFT_2791	THAPSDRAFT_34701	THAPSDRAFT_36937	THAPSDRAFT_37336	THAPSDRAFT_37942	THAPSDRAFT_4726	THAPSDRAFT_6066	VPS4	THAPSDRAFT_8428	THAPSDRAFT_8959	THAPS_18148	THAPS_35360
GO:0007034	vacuolar transport	THAPSDRAFT_22112	THAPSDRAFT_24282	THAPSDRAFT_24796	THAPSDRAFT_262515	THAPSDRAFT_32191	THAPSDRAFT_3459	THAPSDRAFT_37819	THAPSDRAFT_39225	THAPSDRAFT_3934	THAPSDRAFT_42320	THAPSDRAFT_5332	THAPSDRAFT_6066	THAPSDRAFT_7887	THAPSDRAFT_8428	THAPSDRAFT_9031	THAPSDRAFT_bd196	THAPSDRAFT_bd409	THAPS_23464	APS3
GO:0007035	vacuolar acidification	atpC_1	atpC_2	THAPSDRAFT_264807	THAPSDRAFT_37834	THAPSDRAFT_39278	VAT4	THAPSDRAFT_40728	THAPS_573
GO:0007040	lysosome organization	THAPSDRAFT_37336	THAPS_18148
GO:0007049	cell cycle	THAPSDRAFT_10336	THAPSDRAFT_11305	THAPSDRAFT_1215	CAP1	THAPSDRAFT_1422	THAPSDRAFT_14971	THAPSDRAFT_15791	THAPSDRAFT_16039	THAPSDRAFT_17337	THAPSDRAFT_17396	THAPSDRAFT_1744	THAPSDRAFT_1783	THAPSDRAFT_20798	THAPSDRAFT_2081	THAPSDRAFT_20925	THAPSDRAFT_21105	THAPSDRAFT_21122	THAPSDRAFT_21447	THAPSDRAFT_2157	THAPSDRAFT_21633	THAPSDRAFT_21882	THAPSDRAFT_22120	THAPSDRAFT_22189	THAPSDRAFT_22688	THAPSDRAFT_22869	THAPSDRAFT_24120	THAPSDRAFT_24126	THAPSDRAFT_24300	THAPSDRAFT_24409	THAPSDRAFT_24439	THAPSDRAFT_25187	THAPSDRAFT_25513	THAPSDRAFT_25686	THAPSDRAFT_25687	THAPSDRAFT_260749	THAPSDRAFT_260890	THAPSDRAFT_261217	THAPSDRAFT_261219	THAPSDRAFT_261479	RecA_2	apc10	THAPSDRAFT_262619	THAPSDRAFT_262697	TopoII_2	THAPSDRAFT_263720	THAPSDRAFT_263798	THAPSDRAFT_263979	THAPSDRAFT_264631
GO:0007050	cell cycle arrest	THAPSDRAFT_2157	THAPSDRAFT_6581
GO:0007051	spindle organization	THAPSDRAFT_22120	THAPSDRAFT_262619	THAPSDRAFT_2653	THAPSDRAFT_4041	THAPSDRAFT_6459	THAPSDRAFT_bd1173
GO:0007052	mitotic spindle organization	THAPSDRAFT_22120	THAPSDRAFT_262619	THAPSDRAFT_4041	THAPSDRAFT_6459	THAPSDRAFT_bd1173
GO:0007059	chromosome segregation	THAPSDRAFT_11305	CAP1	THAPSDRAFT_1422	THAPSDRAFT_16039	THAPSDRAFT_20798	THAPSDRAFT_21105	THAPSDRAFT_21122	THAPSDRAFT_22688	THAPSDRAFT_22869	THAPSDRAFT_24409	THAPSDRAFT_25686	THAPSDRAFT_25687	THAPSDRAFT_260749	THAPSDRAFT_260890	THAPSDRAFT_261217	THAPSDRAFT_261219	apc10	THAPSDRAFT_262697	TopoII_2	THAPSDRAFT_263720	THAPSDRAFT_263798	THAPSDRAFT_3124	THAPSDRAFT_33601	THAPSDRAFT_33772	THAPSDRAFT_35095	THAPSDRAFT_36420	TOP2	THAPSDRAFT_37040	DNA_TopoIV	TopoII_1	THAPSDRAFT_4041	THAPSDRAFT_649	THAPSDRAFT_7890	THAPSDRAFT_8748	THAPSDRAFT_9771	THAPSDRAFT_9772	THAPSDRAFT_9851	THAPS_25363	THAPS_35499
GO:0007062	sister chromatid cohesion	THAPSDRAFT_21105	THAPSDRAFT_21122	THAPSDRAFT_24409	THAPSDRAFT_262697	THAPSDRAFT_263720	THAPSDRAFT_9851	THAPS_35499
GO:0007064	mitotic sister chromatid cohesion	THAPSDRAFT_21122	THAPSDRAFT_24409	THAPSDRAFT_262697	THAPS_35499
GO:0007076	mitotic chromosome condensation	CAP1	THAPSDRAFT_1422	THAPSDRAFT_20798	THAPSDRAFT_3124	THAPSDRAFT_8748
GO:0007080	mitotic metaphase plate congression	THAPSDRAFT_4041
GO:0007088	regulation of mitotic nuclear division	THAPSDRAFT_11305	THAPSDRAFT_14971	THAPSDRAFT_22688	THAPSDRAFT_25686	THAPSDRAFT_25687	THAPSDRAFT_260749	THAPSDRAFT_260890	THAPSDRAFT_261217	THAPSDRAFT_261219	apc10	THAPSDRAFT_35095	THAPSDRAFT_37040	THAPSDRAFT_7890	THAPS_25363
GO:0007091	metaphase/anaphase transition of mitotic cell cycle	THAPSDRAFT_11305	THAPSDRAFT_22688	THAPSDRAFT_25686	THAPSDRAFT_25687	THAPSDRAFT_260890	THAPSDRAFT_261217	THAPSDRAFT_261219	apc10	THAPSDRAFT_35095	THAPSDRAFT_37040	THAPSDRAFT_7890	THAPS_25363
GO:0007093	mitotic cell cycle checkpoint	THAPSDRAFT_10336	THAPSDRAFT_24120	THAPSDRAFT_25686	THAPSDRAFT_25687	THAPSDRAFT_260890	THAPSDRAFT_261217	THAPSDRAFT_261219	TopoII_2	THAPSDRAFT_3349	THAPSDRAFT_33772	THAPSDRAFT_36420	TOP2	THAPSDRAFT_3770	THAPSDRAFT_7890	THAPSDRAFT_9881	THAPS_25363
GO:0007094	mitotic spindle assembly checkpoint	THAPSDRAFT_25686	THAPSDRAFT_25687	THAPSDRAFT_260890	THAPSDRAFT_261217	THAPSDRAFT_261219	THAPSDRAFT_7890	THAPS_25363
GO:0007095	mitotic G2 DNA damage checkpoint	THAPSDRAFT_24120
GO:0007096	regulation of exit from mitosis	THAPSDRAFT_14971
GO:0007097	nuclear migration	THAPSDRAFT_21195
GO:0007098	centrosome cycle	THAPSDRAFT_1783	THAPSDRAFT_262619	THAPSDRAFT_6459
GO:0007127	meiosis I	THAPSDRAFT_16039	THAPSDRAFT_2081	THAPSDRAFT_21882	THAPSDRAFT_22869	THAPSDRAFT_25513	RecA_2	TopoII_2	THAPSDRAFT_3257	THAPSDRAFT_32661	THAPSDRAFT_36420	TOP2	THAPSDRAFT_4756	THAPS_10886
GO:0007129	synapsis	THAPSDRAFT_16039
GO:0007131	reciprocal meiotic recombination	THAPSDRAFT_16039	THAPSDRAFT_2081	THAPSDRAFT_21882	THAPSDRAFT_22869	THAPSDRAFT_25513	RecA_2	TopoII_2	THAPSDRAFT_3257	THAPSDRAFT_32661	THAPSDRAFT_36420	TOP2	THAPSDRAFT_4756	THAPS_10886
GO:0007154	cell communication	THAPSDRAFT_10012	THAPSDRAFT_10025	THAPSDRAFT_11480	THAPSDRAFT_11592	THAPSDRAFT_11743	AMT2	THAPSDRAFT_14030	AMT3	THAPSDRAFT_1417	THAPSDRAFT_14322	THAPSDRAFT_14378	THAPSDRAFT_14490	THAPSDRAFT_14492	THAPSDRAFT_14638	THAPSDRAFT_15791	THAPSDRAFT_15822	THAPSDRAFT_15916	DGK	THAPSDRAFT_16265	THAPSDRAFT_16912	THAPSDRAFT_17302	THAPSDRAFT_17480	THAPSDRAFT_1779	THAPSDRAFT_18220	THAPSDRAFT_19059	THAPSDRAFT_19631	THAPSDRAFT_20675	THAPSDRAFT_21158	THAPSDRAFT_21249	THAPSDRAFT_21951	THAPSDRAFT_22118	THAPSDRAFT_22202	THAPSDRAFT_22399	THAPSDRAFT_22442	THAPSDRAFT_22792	THAPSDRAFT_22848	THAPSDRAFT_23786	THAPSDRAFT_2412	THAPSDRAFT_2415	THAPSDRAFT_24231	THAPSDRAFT_24575	THAPSDRAFT_24584	THAPSDRAFT_24588	THAPSDRAFT_24682	THAPSDRAFT_24683	THAPSDRAFT_24827	THAPSDRAFT_2555	THAPSDRAFT_260754
GO:0007155	cell adhesion	THAPSDRAFT_1569	THAPSDRAFT_262923	THAPSDRAFT_262975	THAPSDRAFT_263347	THAPSDRAFT_264725	THAPSDRAFT_268011	THAPS_263121	THAPS_263268	THAPS_263313
GO:0007163	establishment or maintenance of cell polarity	THAPSDRAFT_4041	THAPSDRAFT_bd635
GO:0007165	signal transduction	THAPSDRAFT_10012	THAPSDRAFT_10025	THAPSDRAFT_11480	THAPSDRAFT_11592	THAPSDRAFT_14030	THAPSDRAFT_1417	THAPSDRAFT_14322	THAPSDRAFT_14378	THAPSDRAFT_14490	THAPSDRAFT_14492	THAPSDRAFT_14638	THAPSDRAFT_15791	THAPSDRAFT_15822	THAPSDRAFT_15916	DGK	THAPSDRAFT_16265	THAPSDRAFT_16912	THAPSDRAFT_17302	THAPSDRAFT_17480	THAPSDRAFT_18220	THAPSDRAFT_19059	THAPSDRAFT_19631	THAPSDRAFT_20675	THAPSDRAFT_21158	THAPSDRAFT_21249	THAPSDRAFT_21951	THAPSDRAFT_22118	THAPSDRAFT_22202	THAPSDRAFT_22399	THAPSDRAFT_22442	THAPSDRAFT_22792	THAPSDRAFT_22848	THAPSDRAFT_23786	THAPSDRAFT_2415	THAPSDRAFT_24231	THAPSDRAFT_24575	THAPSDRAFT_24584	THAPSDRAFT_24588	THAPSDRAFT_24682	THAPSDRAFT_24683	THAPSDRAFT_24827	THAPSDRAFT_2555	THAPSDRAFT_260754	THAPSDRAFT_260816	THAPSDRAFT_260874	THAPSDRAFT_260917	THAPSDRAFT_261018	THAPSDRAFT_261064
GO:0007166	cell surface receptor signaling pathway	THAPSDRAFT_14638	THAPSDRAFT_19059	THAPSDRAFT_21951	THAPSDRAFT_22118	THAPSDRAFT_268976	THAPSDRAFT_3508	THAPS_264486	THAPS_269281
GO:0007186	G protein-coupled receptor signaling pathway	THAPSDRAFT_1417	DGK	THAPSDRAFT_260816	THAPSDRAFT_263361	GPA2	GPA1	THAPSDRAFT_4523	THAPSDRAFT_5615	THAPSDRAFT_7830	THAPSDRAFT_7839
GO:0007187	G protein-coupled receptor signaling pathway, coupled to cyclic nucleotide second messenger	THAPSDRAFT_263361	GPA2	GPA1	THAPSDRAFT_4523
GO:0007188	adenylate cyclase-modulating G protein-coupled receptor signaling pathway	THAPSDRAFT_263361	GPA2	GPA1	THAPSDRAFT_4523
GO:0007189	adenylate cyclase-activating G protein-coupled receptor signaling pathway	THAPSDRAFT_263361	THAPSDRAFT_4523
GO:0007193	adenylate cyclase-inhibiting G protein-coupled receptor signaling pathway	THAPSDRAFT_263361	THAPSDRAFT_4523
GO:0007205	protein kinase C-activating G protein-coupled receptor signaling pathway	DGK	THAPSDRAFT_260816
GO:0007219	Notch signaling pathway	THAPSDRAFT_19059	THAPSDRAFT_268976
GO:0007224	smoothened signaling pathway	THAPSDRAFT_21951
GO:0007229	integrin-mediated signaling pathway	THAPS_264486
GO:0007231	osmosensory signaling pathway	THAPSDRAFT_bd1799	THAPS_25439
GO:0007232	osmosensory signaling pathway via Sho1 osmosensor	THAPSDRAFT_bd1799	THAPS_25439
GO:0007250	activation of NF-kappaB-inducing kinase activity	THAPSDRAFT_11592
GO:0007254	JNK cascade	THAPSDRAFT_11592
GO:0007264	small GTPase mediated signal transduction	THAPSDRAFT_18220	THAPSDRAFT_22792	THAPSDRAFT_2415	THAPSDRAFT_24231	THAPSDRAFT_261255	THAPSDRAFT_26136	THAPSDRAFT_261381	THAPSDRAFT_262359	THAPSDRAFT_263012	THAPSDRAFT_263979	THAPSDRAFT_264722	THAPSDRAFT_268619	THAPSDRAFT_268862	ARF4	THAPSDRAFT_32223	THAPSDRAFT_32795	THAPSDRAFT_33126	TpSec4b	THAPSDRAFT_33578	THAPSDRAFT_34618	THAPSDRAFT_35818	THAPSDRAFT_3582	THAPSDRAFT_36553	ARF1	THAPSDRAFT_38672	THAPSDRAFT_39241	ARF3	THAPSDRAFT_39470	THAPSDRAFT_40580	THAPSDRAFT_669	THAPSDRAFT_843	THAPSDRAFT_8779	THAPS_18148	THAPS_18303	THAPS_23528	THAPS_263191	THAPS_7208	ARF5
GO:0007265	Ras protein signal transduction	THAPSDRAFT_261255	THAPSDRAFT_262359	THAPSDRAFT_263979	THAPSDRAFT_268862	THAPS_263191
GO:0007266	Rho protein signal transduction	THAPSDRAFT_263979
GO:0007267	cell-cell signaling	THAPSDRAFT_14638	THAPSDRAFT_22118	THAPSDRAFT_3508	THAPSDRAFT_bd635	THAPS_269281
GO:0007268	chemical synaptic transmission	THAPSDRAFT_bd635
GO:0007275	multicellular organism development	THAPSDRAFT_30971	THAPSDRAFT_5992	THAPSDRAFT_7545	THAPSDRAFT_bd635
GO:0007338	single fertilization	THAPSDRAFT_33228
GO:0007340	acrosome reaction	THAPSDRAFT_33228
GO:0007346	regulation of mitotic cell cycle	THAPSDRAFT_10336	THAPSDRAFT_11305	THAPSDRAFT_1215	THAPSDRAFT_14971	THAPSDRAFT_15791	THAPSDRAFT_2157	THAPSDRAFT_22688	THAPSDRAFT_24120	THAPSDRAFT_25686	THAPSDRAFT_25687	THAPSDRAFT_260749	THAPSDRAFT_260890	THAPSDRAFT_261217	THAPSDRAFT_261219	apc10	TopoII_2	THAPSDRAFT_263798	THAPSDRAFT_263979	Cdc45	THAPSDRAFT_269874	THAPSDRAFT_3349	THAPSDRAFT_33772	THAPSDRAFT_35095	THAPSDRAFT_36420	TOP2	THAPSDRAFT_37040	THAPSDRAFT_3770	THAPSDRAFT_7890	THAPSDRAFT_8968	THAPSDRAFT_9881	THAPS_25363	THAPS_263067
GO:0007399	nervous system development	THAPSDRAFT_7545	THAPSDRAFT_bd635
GO:0007568	aging	THAPSDRAFT_25187
GO:0007569	cell aging	THAPSDRAFT_25187
GO:0008033	tRNA processing	THAPSDRAFT_10547	THAPSDRAFT_11179	THAPSDRAFT_11542	THAPSDRAFT_11606	THAPSDRAFT_12061	MTS2_1	THAPSDRAFT_14708	THAPSDRAFT_15336	THAPSDRAFT_15992	THAPSDRAFT_17492	THAPSDRAFT_17511	THAPSDRAFT_20930	THAPSDRAFT_21709	THAPSDRAFT_21715	THAPSDRAFT_21770	THAPSDRAFT_22036	THAPSDRAFT_22462	THAPSDRAFT_22685	THAPSDRAFT_22807	THAPSDRAFT_22808	THAPSDRAFT_22847	THAPSDRAFT_22854	THAPSDRAFT_22918	THAPSDRAFT_2332	THAPSDRAFT_24163	THAPSDRAFT_25094	THAPSDRAFT_25473	THAPSDRAFT_25486	THAPSDRAFT_2552	THAPSDRAFT_25560	THAPSDRAFT_25634	THAPSDRAFT_25799	THAPSDRAFT_25824	THAPSDRAFT_261145	THAPSDRAFT_261602	THAPSDRAFT_261746	THAPSDRAFT_261852	THAPSDRAFT_262325	THAPSDRAFT_262699	IKI3	THAPSDRAFT_262926	THAPSDRAFT_263801	THAPSDRAFT_263872	THAPSDRAFT_264420	THAPSDRAFT_2666	THAPSDRAFT_267957	THAPSDRAFT_268027	THAPSDRAFT_268238
GO:0008053	mitochondrial fusion	THAPS_41306
GO:0008104	protein localization	THAPSDRAFT_10140	THAPSDRAFT_1017	THAPSDRAFT_10441	THAPSDRAFT_10527	THAPSDRAFT_10581	THAPSDRAFT_11103	THAPSDRAFT_11221	THAPSDRAFT_11576	THAPSDRAFT_11664	THAPSDRAFT_11687	THAPSDRAFT_11713	THAPSDRAFT_11842	THAPSDRAFT_12035	THAPSDRAFT_1255	THAPSDRAFT_12810	THAPSDRAFT_1621	THAPSDRAFT_1666	THAPSDRAFT_16695	THAPSDRAFT_17006	THAPSDRAFT_18220	THAPSDRAFT_1827	THAPSDRAFT_1861	THAPSDRAFT_18846	THAPSDRAFT_19301	THAPSDRAFT_20330	THAPSDRAFT_20796	THAPSDRAFT_20845	THAPSDRAFT_20945	THAPSDRAFT_20963	THAPSDRAFT_21420	THAPSDRAFT_21533	THAPSDRAFT_21546	THAPSDRAFT_21710	THAPSDRAFT_21712	THAPSDRAFT_21791	THAPSDRAFT_21869	RSP1	THAPSDRAFT_22008	COP3	THAPSDRAFT_22121	THAPSDRAFT_22138	THAPSDRAFT_2222	THAPSDRAFT_22243	THAPSDRAFT_22248	THAPSDRAFT_22323	THAPSDRAFT_22533	THAPSDRAFT_22546	THAPSDRAFT_22547
GO:0008150	biological_process	THAPSDRAFT_10002	THAPSDRAFT_10006	THAPSDRAFT_10012	THAPSDRAFT_10025	THAPSDRAFT_10047	THAPSDRAFT_1005	THAPSDRAFT_10063	THAPSDRAFT_10077	THAPSDRAFT_10092	THAPSDRAFT_10093	THAPSDRAFT_10095	THAPSDRAFT_10102	THAPSDRAFT_10109	THAPSDRAFT_1011	THAPSDRAFT_10115	THAPSDRAFT_10129	THAPSDRAFT_10136	THAPSDRAFT_10140	THAPSDRAFT_10142	THAPSDRAFT_10150	THAPSDRAFT_10151	THAPSDRAFT_10157	THAPSDRAFT_1017	THAPSDRAFT_10173	THAPSDRAFT_10185	THAPSDRAFT_10191	THAPSDRAFT_10219	THAPSDRAFT_10233	THAPSDRAFT_10234	THAPSDRAFT_10241	THAPSDRAFT_10266	THAPSDRAFT_10292	THAPSDRAFT_10295	THAPSDRAFT_10336	THAPSDRAFT_10348	THAPSDRAFT_10349	THAPSDRAFT_10360	THAPSDRAFT_10378	THAPSDRAFT_10379	THAPSDRAFT_10385	THAPSDRAFT_10395	THAPSDRAFT_10396	THAPSDRAFT_10402	THAPSDRAFT_10403	THAPSDRAFT_10404	THAPSDRAFT_10414	THAPSDRAFT_10416	THAPSDRAFT_10440
GO:0008152	metabolic process	THAPSDRAFT_10006	THAPSDRAFT_10012	THAPSDRAFT_10047	THAPSDRAFT_1005	THAPSDRAFT_10063	THAPSDRAFT_10077	THAPSDRAFT_10092	THAPSDRAFT_10093	THAPSDRAFT_10095	THAPSDRAFT_10102	THAPSDRAFT_10109	THAPSDRAFT_1011	THAPSDRAFT_10115	THAPSDRAFT_10129	THAPSDRAFT_10136	THAPSDRAFT_10150	THAPSDRAFT_10151	THAPSDRAFT_10157	THAPSDRAFT_1017	THAPSDRAFT_10173	THAPSDRAFT_10185	THAPSDRAFT_10219	THAPSDRAFT_10233	THAPSDRAFT_10234	THAPSDRAFT_10241	THAPSDRAFT_10266	THAPSDRAFT_10336	THAPSDRAFT_10348	THAPSDRAFT_10349	THAPSDRAFT_10360	THAPSDRAFT_10378	THAPSDRAFT_10379	THAPSDRAFT_10385	THAPSDRAFT_10395	THAPSDRAFT_10396	THAPSDRAFT_10402	THAPSDRAFT_10414	THAPSDRAFT_10416	THAPSDRAFT_10457	THAPSDRAFT_10468	THAPSDRAFT_10470	THAPSDRAFT_10474	THAPSDRAFT_1049	THAPSDRAFT_10490	THAPSDRAFT_10493	THAPSDRAFT_10497	THAPSDRAFT_10498	THAPSDRAFT_105
GO:0008154	actin polymerization or depolymerization	THAPSDRAFT_4830
GO:0008156	negative regulation of DNA replication	THAPS_7206
GO:0008202	steroid metabolic process	THAPSDRAFT_10157	THAPSDRAFT_2186	THAPSDRAFT_22768	THAPSDRAFT_263399	THAPSDRAFT_268488	THAPSDRAFT_32029	THAPSDRAFT_33680	THAPSDRAFT_33794	THAPSDRAFT_33926	SMT1	THAPSDRAFT_4552
GO:0008204	ergosterol metabolic process	THAPSDRAFT_22768	THAPSDRAFT_268488
GO:0008213	protein alkylation	THAPSDRAFT_1005	THAPSDRAFT_10092	THAPSDRAFT_10185	THAPSDRAFT_11106	THAPSDRAFT_11283	THAPSDRAFT_11779	THAPSDRAFT_1429	met	THAPSDRAFT_1744	THAPSDRAFT_1951	THAPSDRAFT_2063	THAPSDRAFT_20870	THAPSDRAFT_21130	THAPSDRAFT_21248	THAPSDRAFT_21409	THAPSDRAFT_23725	THAPSDRAFT_24152	THAPSDRAFT_24429	THAPSDRAFT_24623	THAPSDRAFT_25496	THAPSDRAFT_25721	THAPSDRAFT_2581	THAPSDRAFT_25810	THAPSDRAFT_261490	THAPSDRAFT_262700	THAPSDRAFT_268346	THAPSDRAFT_270065	THAPSDRAFT_28185	THAPSDRAFT_33310	THAPSDRAFT_33511	THAPSDRAFT_3384	THAPSDRAFT_36108	THAPSDRAFT_36539	THAPSDRAFT_3690	THAPSDRAFT_4138	THAPSDRAFT_5135	THAPSDRAFT_7446	THAPSDRAFT_8054	THAPSDRAFT_9252	THAPSDRAFT_9442	THAPSDRAFT_9884	THAPSDRAFT_bd1709	THAPSDRAFT_bd1828	THAPSDRAFT_bd874	THAPS_25436	THAPS_6693	THAPS_6797
GO:0008215	spermine metabolic process	THAPSDRAFT_34348
GO:0008216	spermidine metabolic process	THAPSDRAFT_19813	THAPSDRAFT_264237	THAPSDRAFT_30804	THAPSDRAFT_31166	THAPSDRAFT_34233	THAPSDRAFT_34348
GO:0008219	cell death	THAPSDRAFT_25701	THAPSDRAFT_269874	THAPSDRAFT_31380	THAPSDRAFT_4026	THAPSDRAFT_4438	THAPSDRAFT_6461
GO:0008272	sulfate transport	THAPSDRAFT_10191	THAPSDRAFT_22668	THAPSDRAFT_24021	THAPSDRAFT_261147	THAPSDRAFT_261754	THAPSDRAFT_263781	THAPSDRAFT_263852	THAPSDRAFT_269063	THAPSDRAFT_2734	THAPSDRAFT_38789	THAPSDRAFT_bd1670	THAPS_23437
GO:0008283	cell population proliferation	THAPSDRAFT_264607	THAPSDRAFT_6532	THAPSDRAFT_6581
GO:0008284	positive regulation of cell population proliferation	THAPSDRAFT_6532
GO:0008295	spermidine biosynthetic process	THAPSDRAFT_19813	THAPSDRAFT_264237	THAPSDRAFT_30804	THAPSDRAFT_31166	THAPSDRAFT_34233	THAPSDRAFT_34348
GO:0008298	intracellular mRNA localization	THAPSDRAFT_21706	THAPSDRAFT_35907	THAPSDRAFT_4340
GO:0008299	isoprenoid biosynthetic process	THAPSDRAFT_10102	PDS1	THAPSDRAFT_15226	THAPSDRAFT_23291	THAPSDRAFT_2376	THAPSDRAFT_24832	HMCS1	GGPS3	GGPS1	THAPSDRAFT_270357	THAPSDRAFT_270376	CAS1	GcpE	FPS1	THAPSDRAFT_31266	THAPSDRAFT_31907	GGPS5	THAPSDRAFT_33680	THAPSDRAFT_3622	THAPSDRAFT_40801	DXR1	THAPS_270312
GO:0008334	histone mRNA metabolic process	THAPS_10869
GO:0008360	regulation of cell shape	THAPSDRAFT_262607
GO:0008380	RNA splicing	THAPSDRAFT_10683	THAPSDRAFT_11166	THAPSDRAFT_11666	THAPSDRAFT_13335	THAPSDRAFT_13794	THAPSDRAFT_1696	THAPSDRAFT_1841	THAPSDRAFT_18841	THAPSDRAFT_19374	THAPSDRAFT_20086	THAPSDRAFT_20404	THAPSDRAFT_20799	THAPSDRAFT_21026	THAPSDRAFT_21280	THAPSDRAFT_21860	THAPSDRAFT_22253	THAPSDRAFT_22618	THAPSDRAFT_22716	THAPSDRAFT_22847	THAPSDRAFT_22854	THAPSDRAFT_22978	THAPSDRAFT_23777	THAPSDRAFT_24395	THAPSDRAFT_24763	THAPSDRAFT_25701	THAPSDRAFT_25866	THAPSDRAFT_260891	THAPSDRAFT_261201	THAPSDRAFT_26140	THAPSDRAFT_262371	THAPSDRAFT_262381	THAPSDRAFT_263000	THAPSDRAFT_267957	THAPSDRAFT_268084	THAPSDRAFT_268839	THAPSDRAFT_269556	THAPSDRAFT_269780	THAPSDRAFT_270037	THAPSDRAFT_27556	THAPSDRAFT_28004	THAPSDRAFT_2958	THAPSDRAFT_31132	THAPSDRAFT_31564	THAPSDRAFT_31822	THAPSDRAFT_31859	THAPSDRAFT_31993	THAPSDRAFT_32211	THAPSDRAFT_32217
GO:0008535	respiratory chain complex IV assembly	THAPSDRAFT_22378	THAPSDRAFT_35982	THAPSDRAFT_4318
GO:0008608	attachment of spindle microtubules to kinetochore	THAPSDRAFT_4041
GO:0008610	lipid biosynthetic process	THAPSDRAFT_10102	THAPSDRAFT_10219	THAPSDRAFT_10490	THAPSDRAFT_11187	THAPSDRAFT_11282	THAPSDRAFT_11343	THAPSDRAFT_11806	THAPSDRAFT_11996	THAPSDRAFT_12234	THAPSDRAFT_12960	PDS1	THAPSDRAFT_14364	THAPSDRAFT_15226	THAPSDRAFT_16378	THAPSDRAFT_18047	THAPSDRAFT_181	THAPSDRAFT_19058	THAPSDRAFT_20292	THAPSDRAFT_20571	THAPSDRAFT_20593	THAPSDRAFT_2064	THAPSDRAFT_20720	THAPSDRAFT_20823	THAPSDRAFT_21078	THAPSDRAFT_21114	THAPSDRAFT_21130	THAPSDRAFT_21147	THAPSDRAFT_2186	KCS1	THAPSDRAFT_22511	THAPSDRAFT_22768	THAPSDRAFT_22804	THAPSDRAFT_22900	THAPSDRAFT_23029	THAPSDRAFT_23150	THAPSDRAFT_23160	THAPSDRAFT_23291	THAPSDRAFT_2376	THAPSDRAFT_24832	THAPSDRAFT_2525	THAPSDRAFT_25444	THAPSDRAFT_25733	HMCS1	THAPSDRAFT_260941	THAPSDRAFT_261271	DGT	THAPSDRAFT_261817	THAPSDRAFT_262734
GO:0008612	peptidyl-lysine modification to peptidyl-hypusine	dhs1
GO:0008614	pyridoxine metabolic process	THAPSDRAFT_31921
GO:0008616	queuosine biosynthetic process	THAPSDRAFT_11179	MTS2_1	THAPSDRAFT_18090	THAPSDRAFT_23819	THAPSDRAFT_2831	THAPSDRAFT_31256	THAPSDRAFT_34306	THAPSDRAFT_36917	THAPSDRAFT_7702	THAPSDRAFT_9848
GO:0008643	carbohydrate transport	THAPSDRAFT_10533	THAPSDRAFT_12135	THAPSDRAFT_14028	THAPSDRAFT_14527	THAPSDRAFT_20766	Tpt6	THAPSDRAFT_25933	THAPSDRAFT_262320	THAPSDRAFT_268054	THAPSDRAFT_268472	THAPSDRAFT_269158	THAPSDRAFT_30921	THAPSDRAFT_3298	THAPSDRAFT_37974	THAPSDRAFT_5641	THAPSDRAFT_924	THAPS_269952	THAPS_38054
GO:0008645	hexose transmembrane transport	THAPSDRAFT_14028	THAPSDRAFT_14527	THAPSDRAFT_20766	THAPSDRAFT_37974
GO:0008652	cellular amino acid biosynthetic process	THAPSDRAFT_10559	THAPSDRAFT_11228	DPHA1	CYS3	THAPSDRAFT_14979	SAT1	THAPSDRAFT_17623	DHPS_1	THAPSDRAFT_1882	THAPSDRAFT_20607	THAPSDRAFT_20613	THAPSDRAFT_20928	AGPR	THAPSDRAFT_21978	THAPSDRAFT_23228	THAPSDRAFT_23275	THAPSDRAFT_24248	THAPSDRAFT_24501	ASA	THAPSDRAFT_25130	trpAB	THAPSDRAFT_26031	GLNA	THAPSDRAFT_260885	THAPSDRAFT_260934	THAPSDRAFT_261857	THAPSDRAFT_26190	THAPSDRAFT_263866	THAPSDRAFT_264407	THAPSDRAFT_26560	CYS2	THAPSDRAFT_268070	THAPSDRAFT_268256	THAPSDRAFT_268301	ANS1	THAPSDRAFT_268875	THAPSDRAFT_268970	gltD	THAPSDRAFT_269371	THAPSDRAFT_269704	glsF	THAPSDRAFT_270136	THAPSDRAFT_270286	THAPSDRAFT_270332	THAPSDRAFT_270338	THAPSDRAFT_270364	THAPSDRAFT_270372	THAPSDRAFT_270379
GO:0008654	phospholipid biosynthetic process	THAPSDRAFT_10490	THAPSDRAFT_11187	THAPSDRAFT_11282	THAPSDRAFT_11996	THAPSDRAFT_12960	THAPSDRAFT_14364	THAPSDRAFT_15226	THAPSDRAFT_16378	THAPSDRAFT_181	THAPSDRAFT_19058	THAPSDRAFT_20292	THAPSDRAFT_2064	THAPSDRAFT_20823	THAPSDRAFT_21078	THAPSDRAFT_21114	THAPSDRAFT_21130	THAPSDRAFT_22900	THAPSDRAFT_23029	THAPSDRAFT_23160	THAPSDRAFT_25444	THAPSDRAFT_260941	THAPSDRAFT_261271	THAPSDRAFT_261817	THAPSDRAFT_262734	THAPSDRAFT_263499	LAT1_1	THAPSDRAFT_264395	THAPSDRAFT_264837	THAPSDRAFT_269121	THAPSDRAFT_269159	THAPSDRAFT_269335	THAPSDRAFT_270376	GcpE	FPS1	THAPSDRAFT_30747	THAPSDRAFT_30924	THAPSDRAFT_33330	THAPSDRAFT_35830	THAPSDRAFT_36788	THAPSDRAFT_36937	THAPSDRAFT_37097	THAPSDRAFT_42624	THAPSDRAFT_6504	THAPSDRAFT_6533	THAPSDRAFT_9382	THAPSDRAFT_bd686	THAPS_10831	DXR1
GO:0008655	pyrimidine-containing compound salvage	THAPSDRAFT_24488	THAPSDRAFT_32684	THAPSDRAFT_38510	THAPSDRAFT_41166	PRK1
GO:0009052	pentose-phosphate shunt, non-oxidative branch	THAPSDRAFT_270306	THAPSDRAFT_270308	RPI2	RPE1
GO:0009056	catabolic process	THAPSDRAFT_10006	THAPSDRAFT_10077	THAPSDRAFT_10095	THAPSDRAFT_10129	THAPSDRAFT_1017	THAPSDRAFT_10266	THAPSDRAFT_10336	THAPSDRAFT_10581	THAPSDRAFT_10683	THAPSDRAFT_1095	PSA6	THAPSDRAFT_11208	THAPSDRAFT_11305	THAPSDRAFT_11615	THAPSDRAFT_1165	ALDO4	THAPSDRAFT_11876	THAPSDRAFT_11913	THAPSDRAFT_11963	THAPSDRAFT_12859	THAPSDRAFT_13556	THAPSDRAFT_14147	THAPSDRAFT_1451	THAPSDRAFT_15093	THAPSDRAFT_15123	THAPSDRAFT_1554	THAPSDRAFT_16390	THAPSDRAFT_1672	THAPSDRAFT_16912	THAPSDRAFT_16926	THAPSDRAFT_17008	THAPSDRAFT_17302	THAPSDRAFT_1732	THAPSDRAFT_174	THAPSDRAFT_17651	THAPSDRAFT_17704	THAPSDRAFT_17735	THAPSDRAFT_17841	THAPSDRAFT_17865	THAPSDRAFT_18091	THAPSDRAFT_18388	THAPSDRAFT_18407	RPN9	THAPSDRAFT_18530	THAPSDRAFT_18841	THAPSDRAFT_1945	THAPSDRAFT_20267	THAPSDRAFT_20674
GO:0009057	macromolecule catabolic process	THAPSDRAFT_10006	THAPSDRAFT_10077	THAPSDRAFT_10095	THAPSDRAFT_10266	THAPSDRAFT_10336	THAPSDRAFT_10683	THAPSDRAFT_1095	PSA6	THAPSDRAFT_11305	THAPSDRAFT_11876	THAPSDRAFT_11913	THAPSDRAFT_11963	THAPSDRAFT_12859	THAPSDRAFT_13556	THAPSDRAFT_1451	THAPSDRAFT_15093	THAPSDRAFT_15123	THAPSDRAFT_1554	THAPSDRAFT_16390	THAPSDRAFT_16926	THAPSDRAFT_17008	THAPSDRAFT_1732	THAPSDRAFT_17704	THAPSDRAFT_17841	THAPSDRAFT_18091	THAPSDRAFT_18388	THAPSDRAFT_18407	RPN9	THAPSDRAFT_18530	THAPSDRAFT_18841	THAPSDRAFT_1945	THAPSDRAFT_20267	THAPSDRAFT_20674	THAPSDRAFT_20763	THAPSDRAFT_20800	THAPSDRAFT_21140	THAPSDRAFT_2118	THAPSDRAFT_21364	THAPSDRAFT_21460	THAPSDRAFT_21580	THAPSDRAFT_21611	THAPSDRAFT_21706	THAPSDRAFT_21720	THAPSDRAFT_21742	THAPSDRAFT_21805	THAPSDRAFT_2182	THAPSDRAFT_21955	THAPSDRAFT_22140
GO:0009058	biosynthetic process	THAPSDRAFT_10047	THAPSDRAFT_10063	THAPSDRAFT_10093	THAPSDRAFT_10102	THAPSDRAFT_1017	THAPSDRAFT_10173	THAPSDRAFT_10219	THAPSDRAFT_10234	THAPSDRAFT_10241	THAPSDRAFT_10348	THAPSDRAFT_10349	THAPSDRAFT_10360	THAPSDRAFT_10468	THAPSDRAFT_10474	THAPSDRAFT_10490	THAPSDRAFT_10493	THAPSDRAFT_105	THAPSDRAFT_10559	GFA_2	THAPSDRAFT_10581	THAPSDRAFT_10604	THAPSDRAFT_10613	THAPSDRAFT_10619	THAPSDRAFT_10673	THAPSDRAFT_10731	THAPSDRAFT_1075	THAPSDRAFT_11075	THAPSDRAFT_11076	THAPSDRAFT_11078	THAPSDRAFT_11097	THAPSDRAFT_11111	THAPSDRAFT_11148	THAPSDRAFT_11155	THAPSDRAFT_11179	THAPSDRAFT_11187	THAPSDRAFT_11208	THAPSDRAFT_11220	THAPSDRAFT_11228	THAPSDRAFT_11244	THAPSDRAFT_11282	THAPSDRAFT_11295	THAPSDRAFT_11296	DPHA1	THAPSDRAFT_11341	THAPSDRAFT_11342	THAPSDRAFT_11343	THAPSDRAFT_11498	THAPSDRAFT_11515
GO:0009059	macromolecule biosynthetic process	THAPSDRAFT_10047	THAPSDRAFT_10063	THAPSDRAFT_1017	THAPSDRAFT_10173	THAPSDRAFT_10241	THAPSDRAFT_10348	THAPSDRAFT_10349	THAPSDRAFT_10360	THAPSDRAFT_10474	THAPSDRAFT_10493	THAPSDRAFT_105	GFA_2	THAPSDRAFT_10581	THAPSDRAFT_10613	THAPSDRAFT_10619	THAPSDRAFT_10673	THAPSDRAFT_10731	THAPSDRAFT_1075	THAPSDRAFT_11078	THAPSDRAFT_11111	THAPSDRAFT_11148	THAPSDRAFT_11155	THAPSDRAFT_11220	THAPSDRAFT_11244	THAPSDRAFT_11295	THAPSDRAFT_11296	THAPSDRAFT_11342	THAPSDRAFT_11498	THAPSDRAFT_11515	THAPSDRAFT_11585	THAPSDRAFT_11623	THAPSDRAFT_11643	THAPSDRAFT_11667	THAPSDRAFT_1173	THAPSDRAFT_11902	THAPSDRAFT_11943	THAPSDRAFT_11996	THAPSDRAFT_12066	THAPSDRAFT_12076	THAPSDRAFT_12104	THAPSDRAFT_12116	THAPSDRAFT_12153	THAPSDRAFT_1216	THAPSDRAFT_12695	THAPSDRAFT_1294	THAPSDRAFT_13117	MTS1	THAPSDRAFT_13806
GO:0009060	aerobic respiration	CSN1	IDH1	MDH1	THAPSDRAFT_22842	THAPSDRAFT_24123	THAPSDRAFT_25572	THAPSDRAFT_26293	PPC1	acnB	THAPSDRAFT_269718	THAPSDRAFT_29850	SCS1	SDH1	PPC2	THAPSDRAFT_36971	SCS2	THAPSDRAFT_41169	THAPSDRAFT_41530	THAPSDRAFT_42475	THAPSDRAFT_9849
GO:0009062	fatty acid catabolic process	GCD1	AOX1_1	ACD3	THAPSDRAFT_269513	THAPSDRAFT_41216	ACD2	THAPS_263116	THAPS_269316	ACD1
GO:0009063	cellular amino acid catabolic process	THAPSDRAFT_10129	THAPSDRAFT_14147	THAPSDRAFT_27892	GDCH	THAPSDRAFT_3057	THAPSDRAFT_32485	THAPSDRAFT_33203	ARCC	THAPSDRAFT_34900	GDCT	THAPSDRAFT_36689	THAPSDRAFT_36702	THAPSDRAFT_38597	THAPSDRAFT_38760	GDCP	THAPSDRAFT_5586	THAPSDRAFT_795	THAPSDRAFT_8655
GO:0009064	glutamine family amino acid metabolic process	THAPSDRAFT_11228	THAPSDRAFT_1882	AGPR	THAPSDRAFT_21978	THAPSDRAFT_23275	THAPSDRAFT_24248	GLNA	THAPSDRAFT_261908	THAPSDRAFT_263866	ANS1	THAPSDRAFT_269080	gltD	glsF	THAPSDRAFT_270136	THAPSDRAFT_2779	THAPSDRAFT_27892	ASL	THAPSDRAFT_29861	THAPSDRAFT_30301	THAPSDRAFT_3057	THAPSDRAFT_30701	THAPSDRAFT_32485	ARCC	THAPSDRAFT_36764	THAPSDRAFT_37258	THAPSDRAFT_38656	THAPSDRAFT_40323	P5CS	THAPSDRAFT_5806	THAPSDRAFT_997	THAPSDRAFT_bd1487	THAPS_35527	THAPS_35561	ASSY	THAPS_6798
GO:0009065	glutamine family amino acid catabolic process	THAPSDRAFT_27892	THAPSDRAFT_3057	THAPSDRAFT_32485	ARCC
GO:0009066	aspartate family amino acid metabolic process	THAPSDRAFT_13444	THAPSDRAFT_14147	THAPSDRAFT_17623	DHPS_1	THAPSDRAFT_1882	THAPSDRAFT_20613	ASA	THAPSDRAFT_268070	ANS1	THAPSDRAFT_269704	THAPSDRAFT_270286	THAPSDRAFT_27273	THAPSDRAFT_28544	THAPSDRAFT_28592	THAPSDRAFT_29144	THAPSDRAFT_31394	THAPSDRAFT_32140	ASDH	THAPSDRAFT_33203	THAPSDRAFT_35896	THAPSDRAFT_36614	THAPSDRAFT_36689	THAPSDRAFT_36702	THAPSDRAFT_37443	THAPSDRAFT_38597	THAPSDRAFT_38760	THAPSDRAFT_40655	MHMT1
GO:0009067	aspartate family amino acid biosynthetic process	THAPSDRAFT_17623	DHPS_1	THAPSDRAFT_1882	THAPSDRAFT_20613	ASA	THAPSDRAFT_268070	ANS1	THAPSDRAFT_269704	THAPSDRAFT_270286	THAPSDRAFT_28544	THAPSDRAFT_29144	THAPSDRAFT_31394	THAPSDRAFT_32140	ASDH	THAPSDRAFT_35896	THAPSDRAFT_36614	THAPSDRAFT_37443	THAPSDRAFT_40655	MHMT1
GO:0009068	aspartate family amino acid catabolic process	THAPSDRAFT_14147	THAPSDRAFT_33203	THAPSDRAFT_36689	THAPSDRAFT_36702	THAPSDRAFT_38597	THAPSDRAFT_38760
GO:0009069	serine family amino acid metabolic process	THAPSDRAFT_11993	CYS3	THAPSDRAFT_14147	THAPSDRAFT_14979	SAT1	THAPSDRAFT_25130	THAPSDRAFT_26031	THAPSDRAFT_261857	THAPSDRAFT_26190	CYS2	THAPSDRAFT_268970	CGL1	THAPSDRAFT_270332	THAPSDRAFT_270338	GDCH	THAPSDRAFT_3018	SAT2	THAPSDRAFT_32137	THAPSDRAFT_33203	GDCT	THAPSDRAFT_38512	GDCP	THAPSDRAFT_6299	CBL1	TMS1	THAPS_269942
GO:0009070	serine family amino acid biosynthetic process	CYS3	THAPSDRAFT_14979	SAT1	THAPSDRAFT_25130	THAPSDRAFT_26031	THAPSDRAFT_261857	THAPSDRAFT_26190	CYS2	THAPSDRAFT_268970	THAPSDRAFT_270332	THAPSDRAFT_270338	THAPSDRAFT_3018	SAT2	THAPSDRAFT_32137	THAPSDRAFT_33203	THAPSDRAFT_38512	THAPSDRAFT_6299	TMS1	THAPS_269942
GO:0009071	serine family amino acid catabolic process	THAPSDRAFT_14147	GDCH	GDCT	GDCP
GO:0009072	aromatic amino acid family metabolic process	THAPSDRAFT_10559	DPHA1	THAPSDRAFT_20607	THAPSDRAFT_24501	trpAB	THAPSDRAFT_260885	THAPSDRAFT_264407	THAPSDRAFT_26560	THAPSDRAFT_268256	THAPSDRAFT_268301	THAPSDRAFT_270364	THAPSDRAFT_270372	THAPSDRAFT_270379	THAPSDRAFT_27564	THAPSDRAFT_2790	hisH	HDP1	THAPSDRAFT_33055	THAPSDRAFT_33348	THAPSDRAFT_33717	THAPSDRAFT_33724	THAPSDRAFT_34900	THAPSDRAFT_36525	THAPSDRAFT_41178	THAPSDRAFT_5371	THAPSDRAFT_5806	THAPSDRAFT_6264	THAPSDRAFT_8655	PAH1	THAPS_269935
GO:0009073	aromatic amino acid family biosynthetic process	THAPSDRAFT_10559	DPHA1	THAPSDRAFT_20607	THAPSDRAFT_24501	trpAB	THAPSDRAFT_260885	THAPSDRAFT_264407	THAPSDRAFT_26560	THAPSDRAFT_268256	THAPSDRAFT_268301	THAPSDRAFT_270364	THAPSDRAFT_270372	THAPSDRAFT_270379	THAPSDRAFT_27564	THAPSDRAFT_2790	hisH	THAPSDRAFT_33055	THAPSDRAFT_33348	THAPSDRAFT_36525	THAPSDRAFT_41178	THAPSDRAFT_5806	THAPSDRAFT_6264	PAH1	THAPS_269935
GO:0009074	aromatic amino acid family catabolic process	THAPSDRAFT_34900	THAPSDRAFT_8655
GO:0009078	pyruvate family amino acid metabolic process	THAPSDRAFT_262099
GO:0009081	branched-chain amino acid metabolic process	THAPSDRAFT_20928	THAPSDRAFT_21813	THAPSDRAFT_23228	THAPSDRAFT_260934	THAPSDRAFT_268875	DAD1	THAPSDRAFT_29144	THAPSDRAFT_29183	ASDH	THAPSDRAFT_35186	THAPSDRAFT_40655	THAPSDRAFT_42074	LEU2	THAPSDRAFT_795
GO:0009082	branched-chain amino acid biosynthetic process	THAPSDRAFT_20928	THAPSDRAFT_23228	THAPSDRAFT_260934	THAPSDRAFT_268875	DAD1	THAPSDRAFT_29144	THAPSDRAFT_29183	ASDH	THAPSDRAFT_35186	THAPSDRAFT_40655	THAPSDRAFT_42074	LEU2
GO:0009083	branched-chain amino acid catabolic process	THAPSDRAFT_795
GO:0009084	glutamine family amino acid biosynthetic process	THAPSDRAFT_11228	AGPR	THAPSDRAFT_21978	THAPSDRAFT_23275	THAPSDRAFT_24248	GLNA	THAPSDRAFT_263866	gltD	glsF	THAPSDRAFT_270136	THAPSDRAFT_2779	ASL	THAPSDRAFT_29861	THAPSDRAFT_30701	THAPSDRAFT_36764	THAPSDRAFT_38656	THAPSDRAFT_40323	P5CS	THAPSDRAFT_997	THAPSDRAFT_bd1487	ASSY	THAPS_6798
GO:0009085	lysine biosynthetic process	DHPS_1	THAPSDRAFT_20613	THAPSDRAFT_28544	THAPSDRAFT_31394	THAPSDRAFT_32140	ASDH	THAPSDRAFT_36614
GO:0009086	methionine biosynthetic process	THAPSDRAFT_17623	THAPSDRAFT_270286	THAPSDRAFT_29144	ASDH	THAPSDRAFT_35896	THAPSDRAFT_37443	THAPSDRAFT_40655	MHMT1
GO:0009088	threonine biosynthetic process	THAPSDRAFT_268070	THAPSDRAFT_269704	THAPSDRAFT_29144	ASDH	THAPSDRAFT_40655
GO:0009089	lysine biosynthetic process via diaminopimelate	DHPS_1	THAPSDRAFT_20613	THAPSDRAFT_28544	THAPSDRAFT_31394	THAPSDRAFT_32140	ASDH	THAPSDRAFT_36614
GO:0009092	homoserine metabolic process	THAPSDRAFT_11993	CGL1	CBL1
GO:0009094	L-phenylalanine biosynthetic process	THAPSDRAFT_260885	PAH1
GO:0009095	aromatic amino acid family biosynthetic process, prephenate pathway	THAPSDRAFT_260885	THAPSDRAFT_33055	THAPSDRAFT_6264	PAH1
GO:0009097	isoleucine biosynthetic process	THAPSDRAFT_29144	ASDH	THAPSDRAFT_40655	THAPSDRAFT_42074
GO:0009098	leucine biosynthetic process	THAPSDRAFT_20928	THAPSDRAFT_268875	THAPSDRAFT_29183	LEU2
GO:0009100	glycoprotein metabolic process	THAPSDRAFT_10047	THAPSDRAFT_10241	THAPSDRAFT_10395	THAPSDRAFT_10474	THAPSDRAFT_10497	THAPSDRAFT_10498	GFA_2	THAPSDRAFT_10619	THAPSDRAFT_14643	THAPSDRAFT_14875	THAPSDRAFT_1600	THAPSDRAFT_16378	THAPSDRAFT_17966	THAPSDRAFT_18047	THAPSDRAFT_1971	THAPSDRAFT_20292	THAPSDRAFT_21617	THAPSDRAFT_21863	THAPSDRAFT_22468	GFA_1	THAPSDRAFT_24627	THAPSDRAFT_24671	THAPSDRAFT_25537	THAPSDRAFT_25557	THAPSDRAFT_25576	THAPSDRAFT_261059	THAPSDRAFT_261140	STT3b	THAPSDRAFT_262287	THAPSDRAFT_262459	THAPSDRAFT_263396	THAPSDRAFT_263534	THAPSDRAFT_264240	THAPSDRAFT_268640	THAPSDRAFT_269159	THAPSDRAFT_269403	THAPSDRAFT_269773	THAPSDRAFT_270115	Tpt1	Tpt3	THAPSDRAFT_30950	THAPSDRAFT_30971	THAPSDRAFT_31247	THAPSDRAFT_32774	THAPSDRAFT_33330	THAPSDRAFT_34968	THAPSDRAFT_39696	OAM1
GO:0009101	glycoprotein biosynthetic process	THAPSDRAFT_10047	THAPSDRAFT_10241	THAPSDRAFT_10474	GFA_2	THAPSDRAFT_10619	THAPSDRAFT_14643	THAPSDRAFT_14875	THAPSDRAFT_1600	THAPSDRAFT_16378	THAPSDRAFT_17966	THAPSDRAFT_18047	THAPSDRAFT_1971	THAPSDRAFT_20292	THAPSDRAFT_21617	THAPSDRAFT_21863	THAPSDRAFT_22468	GFA_1	THAPSDRAFT_24627	THAPSDRAFT_25537	THAPSDRAFT_25576	THAPSDRAFT_261059	THAPSDRAFT_261140	STT3b	THAPSDRAFT_262287	THAPSDRAFT_262459	THAPSDRAFT_263396	THAPSDRAFT_263534	THAPSDRAFT_264240	THAPSDRAFT_269159	THAPSDRAFT_269403	THAPSDRAFT_269773	THAPSDRAFT_270115	Tpt1	Tpt3	THAPSDRAFT_30971	THAPSDRAFT_31247	THAPSDRAFT_32774	THAPSDRAFT_33330	THAPSDRAFT_39696	THAPSDRAFT_4160	THAPSDRAFT_42123	THAPSDRAFT_4660	THAPSDRAFT_5034	THAPSDRAFT_5389	THAPSDRAFT_5510	THAPSDRAFT_6217	Tpt2	THAPSDRAFT_7828
GO:0009102	biotin biosynthetic process	THAPSDRAFT_260744	THAPSDRAFT_260757	THAPSDRAFT_34585
GO:0009106	lipoate metabolic process	lipB_1	THAPSDRAFT_31673	THAPSDRAFT_31845	lipB_2
GO:0009107	lipoate biosynthetic process	lipB_1	THAPSDRAFT_31673	THAPSDRAFT_31845	lipB_2
GO:0009110	vitamin biosynthetic process	THAPSDRAFT_10468	THAPSDRAFT_19311	THAPSDRAFT_21141	THAPSDRAFT_23931	THAPSDRAFT_24431	THAPSDRAFT_24601	THAPSDRAFT_260744	THAPSDRAFT_260757	THAPSDRAFT_260906	THAPSDRAFT_262963	THAPSDRAFT_262964	THAPSDRAFT_263702	THAPSDRAFT_269490	THAPSDRAFT_28100	THAPSDRAFT_31921	THAPSDRAFT_32510	THAPSDRAFT_33619	THAPSDRAFT_34585	THAPSDRAFT_36774	THAPSDRAFT_37444	THAPSDRAFT_3959	THI1	THAPSDRAFT_42612	THAPSDRAFT_5175	THAPSDRAFT_8679	THAPSDRAFT_bd1620	THAPS_6708
GO:0009112	nucleobase metabolic process	THAPSDRAFT_20580	THAPSDRAFT_21670	THAPSDRAFT_22993	THAPSDRAFT_24248	THAPSDRAFT_24488	THAPSDRAFT_262575	THAPSDRAFT_264316	THAPSDRAFT_269004	THAPSDRAFT_270071	THAPSDRAFT_270389	THAPSDRAFT_27776	THAPSDRAFT_2946	THAPSDRAFT_31001	THAPSDRAFT_32684	PYR	THAPSDRAFT_38510	THAPSDRAFT_39075	THAPSDRAFT_39767	THAPSDRAFT_40323	THAPSDRAFT_41166	PRK1	THAPS_23371
GO:0009113	purine nucleobase biosynthetic process	THAPSDRAFT_20580	THAPSDRAFT_21670	THAPSDRAFT_22993	THAPSDRAFT_270389	THAPSDRAFT_39075	THAPS_23371
GO:0009115	xanthine catabolic process	THAPSDRAFT_270071
GO:0009116	nucleoside metabolic process	THAPSDRAFT_11179	NDK1	MTS2_1	THAPSDRAFT_18090	THAPSDRAFT_23819	THAPSDRAFT_24488	PRS1	THAPSDRAFT_262250	THAPSDRAFT_263925	THAPSDRAFT_268688	THAPSDRAFT_269004	THAPSDRAFT_2831	PNP1	THAPSDRAFT_31001	NDK3	THAPSDRAFT_31256	THAPSDRAFT_32684	THAPSDRAFT_33039	THAPSDRAFT_34077	THAPSDRAFT_34306	THAPSDRAFT_36459	THAPSDRAFT_36917	THAPSDRAFT_37071	THAPSDRAFT_37156	THAPSDRAFT_37596	THAPSDRAFT_37724	NDK4	THAPSDRAFT_38510	THAPSDRAFT_39075	THAPSDRAFT_40223	THAPSDRAFT_41166	PRK1	NDK2	AK2	THAPSDRAFT_7702	THAPSDRAFT_9848	THAPSDRAFT_bd1449	THAPSDRAFT_bd635	APT2	THAPS_23371
GO:0009117	nucleotide metabolic process	THAPSDRAFT_11208	THAPSDRAFT_1165	ALDO4	NDK1	THAPSDRAFT_13021	THAPSDRAFT_14364	THAPSDRAFT_15226	THAPSDRAFT_17651	THAPSDRAFT_17735	THAPSDRAFT_19058	THAPSDRAFT_20580	THAPSDRAFT_21670	ALDO2	THAPSDRAFT_22202	PFK2	PYK2	THAPSDRAFT_22442	THAPSDRAFT_22993	THAPSDRAFT_23691	THAPSDRAFT_2441	THAPSDRAFT_24488	THAPSDRAFT_24575	THAPSDRAFT_24682	THAPSDRAFT_24827	THAPSDRAFT_24864	PGK5	THAPSDRAFT_25572	THAPSDRAFT_260835	THAPSDRAFT_260919	PRS1	GLK1	THAPSDRAFT_261678	THAPSDRAFT_261857	THAPSDRAFT_261991	THAPSDRAFT_262088	THAPSDRAFT_262204	THAPSDRAFT_262251	THAPSDRAFT_262575	THAPSDRAFT_262719	THAPSDRAFT_263035	THAPSDRAFT_263361	PGAM4	THAPSDRAFT_263483	THAPSDRAFT_263499	THAPSDRAFT_263505	THAPSDRAFT_263925	THAPSDRAFT_263953	THAPSDRAFT_264316
GO:0009119	ribonucleoside metabolic process	THAPSDRAFT_11179	NDK1	MTS2_1	THAPSDRAFT_18090	THAPSDRAFT_23819	THAPSDRAFT_263925	THAPSDRAFT_268688	THAPSDRAFT_2831	NDK3	THAPSDRAFT_31256	THAPSDRAFT_33039	THAPSDRAFT_34077	THAPSDRAFT_34306	THAPSDRAFT_36917	THAPSDRAFT_37596	THAPSDRAFT_37724	NDK4	THAPSDRAFT_40223	NDK2	AK2	THAPSDRAFT_7702	THAPSDRAFT_9848	THAPSDRAFT_bd1449	THAPSDRAFT_bd635	THAPS_23371
GO:0009123	nucleoside monophosphate metabolic process	THAPSDRAFT_13021	THAPSDRAFT_20580	THAPSDRAFT_21670	THAPSDRAFT_22993	THAPSDRAFT_24488	THAPSDRAFT_262575	THAPSDRAFT_264316	THAPSDRAFT_268688	THAPSDRAFT_270389	THAPSDRAFT_28317	THAPSDRAFT_30301	THAPSDRAFT_32684	THAPSDRAFT_34093	THAPSDRAFT_37493	THAPSDRAFT_38510	THAPSDRAFT_39075	THAPSDRAFT_40223	THAPSDRAFT_41166	PURA	PRK1	ADL	THAPSDRAFT_bd635	TMS1
GO:0009124	nucleoside monophosphate biosynthetic process	THAPSDRAFT_13021	THAPSDRAFT_20580	THAPSDRAFT_21670	THAPSDRAFT_22993	THAPSDRAFT_24488	THAPSDRAFT_262575	THAPSDRAFT_264316	THAPSDRAFT_268688	THAPSDRAFT_270389	THAPSDRAFT_28317	THAPSDRAFT_30301	THAPSDRAFT_32684	THAPSDRAFT_34093	THAPSDRAFT_37493	THAPSDRAFT_38510	THAPSDRAFT_39075	THAPSDRAFT_40223	THAPSDRAFT_41166	PURA	PRK1	ADL	TMS1
GO:0009126	purine nucleoside monophosphate metabolic process	THAPSDRAFT_13021	THAPSDRAFT_20580	THAPSDRAFT_21670	THAPSDRAFT_22993	THAPSDRAFT_268688	THAPSDRAFT_270389	THAPSDRAFT_30301	THAPSDRAFT_34093	THAPSDRAFT_37493	THAPSDRAFT_39075	THAPSDRAFT_40223	PURA	ADL	THAPSDRAFT_bd635
GO:0009127	purine nucleoside monophosphate biosynthetic process	THAPSDRAFT_13021	THAPSDRAFT_20580	THAPSDRAFT_21670	THAPSDRAFT_22993	THAPSDRAFT_268688	THAPSDRAFT_270389	THAPSDRAFT_30301	THAPSDRAFT_34093	THAPSDRAFT_37493	THAPSDRAFT_39075	THAPSDRAFT_40223	PURA	ADL
GO:0009129	pyrimidine nucleoside monophosphate metabolic process	THAPSDRAFT_24488	THAPSDRAFT_262575	THAPSDRAFT_264316	THAPSDRAFT_28317	THAPSDRAFT_32684	THAPSDRAFT_38510	THAPSDRAFT_41166	PRK1	TMS1
GO:0009130	pyrimidine nucleoside monophosphate biosynthetic process	THAPSDRAFT_24488	THAPSDRAFT_262575	THAPSDRAFT_264316	THAPSDRAFT_28317	THAPSDRAFT_32684	THAPSDRAFT_38510	THAPSDRAFT_41166	PRK1	TMS1
GO:0009132	nucleoside diphosphate metabolic process	ALDO4	NDK1	THAPSDRAFT_17651	THAPSDRAFT_17735	ALDO2	PFK2	PYK2	THAPSDRAFT_2441	PGK5	THAPSDRAFT_260919	GLK1	THAPSDRAFT_263035	PGAM4	PYK4	PGK4	THAPSDRAFT_270288	THAPSDRAFT_270301	THAPSDRAFT_270302	THAPSDRAFT_270396	PGAM2	THAPSDRAFT_28239	gapC3	GAPD4	PGAM1	NDK3	PFK1	GAPD1	THAPSDRAFT_31810	THAPSDRAFT_32555	THAPSDRAFT_33670	GAPD2	TPI3	GPI1	PGK1	GPI3	ENO1	PYK1	ENO2	TPI1	PGK3	THAPSDRAFT_4875	NDK2	THAPSDRAFT_7885	THAPSDRAFT_8522	THAPSDRAFT_bd635	THAPS_270304	TPI2	tpi
GO:0009133	nucleoside diphosphate biosynthetic process	THAPSDRAFT_2441
GO:0009135	purine nucleoside diphosphate metabolic process	ALDO4	THAPSDRAFT_17651	THAPSDRAFT_17735	ALDO2	PFK2	PYK2	PGK5	THAPSDRAFT_260919	GLK1	THAPSDRAFT_263035	PGAM4	PYK4	PGK4	THAPSDRAFT_270288	THAPSDRAFT_270301	THAPSDRAFT_270302	THAPSDRAFT_270396	PGAM2	THAPSDRAFT_28239	gapC3	GAPD4	PGAM1	PFK1	GAPD1	THAPSDRAFT_31810	GAPD2	TPI3	GPI1	PGK1	GPI3	ENO1	PYK1	ENO2	TPI1	PGK3	THAPSDRAFT_4875	THAPSDRAFT_7885	THAPSDRAFT_bd635	THAPS_270304	TPI2	tpi
GO:0009138	pyrimidine nucleoside diphosphate metabolic process	THAPSDRAFT_2441
GO:0009139	pyrimidine nucleoside diphosphate biosynthetic process	THAPSDRAFT_2441
GO:0009141	nucleoside triphosphate metabolic process	THAPSDRAFT_1165	NDK1	THAPSDRAFT_23691	THAPSDRAFT_2441	THAPSDRAFT_24864	THAPSDRAFT_25572	THAPSDRAFT_261492	THAPSDRAFT_262204	THAPSDRAFT_269080	atpA	THAPSDRAFT_28317	THAPSDRAFT_29359	THAPSDRAFT_30871	NDK3	NDK4	THAPSDRAFT_3817	THAPSDRAFT_40156	THAPSDRAFT_40728	SCS2	THAPSDRAFT_5026	NDK2	THAPSDRAFT_7445	THAPSDRAFT_8386	atpD	atpA	THAPSDRAFT_bd1290	atpF	THAPSDRAFT_bd1378	THAPSDRAFT_bd1563	THAPSDRAFT_bd598	THAPS_19298	THAPS_35527	THAPS_41256	THAPS_7268
GO:0009142	nucleoside triphosphate biosynthetic process	NDK1	THAPSDRAFT_2441	THAPSDRAFT_24864	THAPSDRAFT_25572	THAPSDRAFT_269080	atpA	THAPSDRAFT_29359	NDK3	NDK4	THAPSDRAFT_3817	THAPSDRAFT_40156	THAPSDRAFT_40728	SCS2	THAPSDRAFT_5026	NDK2	atpD	atpA	THAPSDRAFT_bd1290	atpF	THAPSDRAFT_bd1378	THAPSDRAFT_bd1563	THAPSDRAFT_bd598	THAPS_19298	THAPS_35527	THAPS_41256	THAPS_7268
GO:0009143	nucleoside triphosphate catabolic process	THAPSDRAFT_1165	THAPSDRAFT_23691	THAPSDRAFT_261492	THAPSDRAFT_262204	THAPSDRAFT_28317	THAPSDRAFT_30871	THAPSDRAFT_7445	THAPSDRAFT_8386
GO:0009144	purine nucleoside triphosphate metabolic process	NDK1	THAPSDRAFT_23691	THAPSDRAFT_24864	THAPSDRAFT_262204	atpA	THAPSDRAFT_29359	NDK3	NDK4	THAPSDRAFT_3817	THAPSDRAFT_40156	THAPSDRAFT_40728	THAPSDRAFT_5026	NDK2	THAPSDRAFT_8386	atpD	atpA	THAPSDRAFT_bd1290	atpF	THAPSDRAFT_bd1378	THAPSDRAFT_bd1563	THAPSDRAFT_bd598	THAPS_19298	THAPS_41256	THAPS_7268
GO:0009145	purine nucleoside triphosphate biosynthetic process	NDK1	THAPSDRAFT_24864	atpA	THAPSDRAFT_29359	NDK3	NDK4	THAPSDRAFT_3817	THAPSDRAFT_40156	THAPSDRAFT_40728	THAPSDRAFT_5026	NDK2	atpD	atpA	THAPSDRAFT_bd1290	atpF	THAPSDRAFT_bd1378	THAPSDRAFT_bd1563	THAPSDRAFT_bd598	THAPS_19298	THAPS_41256	THAPS_7268
GO:0009146	purine nucleoside triphosphate catabolic process	THAPSDRAFT_23691	THAPSDRAFT_262204	THAPSDRAFT_8386
GO:0009147	pyrimidine nucleoside triphosphate metabolic process	NDK1	THAPSDRAFT_2441	THAPSDRAFT_269080	THAPSDRAFT_28317	NDK3	NDK4	NDK2	THAPS_35527
GO:0009148	pyrimidine nucleoside triphosphate biosynthetic process	NDK1	THAPSDRAFT_2441	THAPSDRAFT_269080	NDK3	NDK4	NDK2	THAPS_35527
GO:0009149	pyrimidine nucleoside triphosphate catabolic process	THAPSDRAFT_28317
GO:0009150	purine ribonucleotide metabolic process	ALDO4	NDK1	THAPSDRAFT_13021	THAPSDRAFT_15226	THAPSDRAFT_17651	THAPSDRAFT_17735	THAPSDRAFT_20580	THAPSDRAFT_21670	ALDO2	PFK2	PYK2	THAPSDRAFT_22993	THAPSDRAFT_24575	THAPSDRAFT_24864	PGK5	THAPSDRAFT_25572	THAPSDRAFT_260919	GLK1	THAPSDRAFT_261678	THAPSDRAFT_262719	THAPSDRAFT_263035	THAPSDRAFT_263361	PGAM4	THAPSDRAFT_263505	THAPSDRAFT_263925	THAPSDRAFT_263953	PYK4	THAPSDRAFT_268688	PGK4	atpA	ACS2_2	THAPSDRAFT_270288	THAPSDRAFT_270301	THAPSDRAFT_270302	THAPSDRAFT_270389	THAPSDRAFT_270396	PGAM2	THAPSDRAFT_28239	gapC3	GAPD4	PGAM1	THAPSDRAFT_29359	THAPSDRAFT_30301	NDK3	PFK1	GAPD1	THAPSDRAFT_31810	THAPSDRAFT_32983
GO:0009151	purine deoxyribonucleotide metabolic process	THAPSDRAFT_23691	THAPSDRAFT_262204	THAPSDRAFT_8386
GO:0009152	purine ribonucleotide biosynthetic process	NDK1	THAPSDRAFT_13021	THAPSDRAFT_20580	THAPSDRAFT_21670	THAPSDRAFT_22993	THAPSDRAFT_24575	THAPSDRAFT_24864	THAPSDRAFT_261678	THAPSDRAFT_262719	THAPSDRAFT_263361	THAPSDRAFT_263505	THAPSDRAFT_263953	THAPSDRAFT_268688	atpA	ACS2_2	THAPSDRAFT_270389	THAPSDRAFT_29359	THAPSDRAFT_30301	NDK3	THAPSDRAFT_32983	THAPSDRAFT_33376	THAPSDRAFT_34093	ACAS2	THAPSDRAFT_37493	NDK4	THAPSDRAFT_3817	THAPSDRAFT_39075	THAPSDRAFT_40156	THAPSDRAFT_40223	THAPSDRAFT_40728	THAPSDRAFT_41005	PURA	THAPSDRAFT_4523	THAPSDRAFT_5026	NDK2	THAPSDRAFT_6416	THAPSDRAFT_7937	THAPSDRAFT_8258	PDHB1	THAPSDRAFT_8820	THAPSDRAFT_8821	THAPSDRAFT_9284	atpD	atpA	THAPSDRAFT_bd1290	atpF	THAPSDRAFT_bd1378	ADL
GO:0009155	purine deoxyribonucleotide catabolic process	THAPSDRAFT_23691	THAPSDRAFT_262204	THAPSDRAFT_8386
GO:0009156	ribonucleoside monophosphate biosynthetic process	THAPSDRAFT_13021	THAPSDRAFT_20580	THAPSDRAFT_21670	THAPSDRAFT_22993	THAPSDRAFT_24488	THAPSDRAFT_262575	THAPSDRAFT_264316	THAPSDRAFT_268688	THAPSDRAFT_270389	THAPSDRAFT_30301	THAPSDRAFT_32684	THAPSDRAFT_34093	THAPSDRAFT_37493	THAPSDRAFT_38510	THAPSDRAFT_39075	THAPSDRAFT_40223	THAPSDRAFT_41166	PURA	PRK1	ADL
GO:0009157	deoxyribonucleoside monophosphate biosynthetic process	THAPSDRAFT_28317	TMS1
GO:0009161	ribonucleoside monophosphate metabolic process	THAPSDRAFT_13021	THAPSDRAFT_20580	THAPSDRAFT_21670	THAPSDRAFT_22993	THAPSDRAFT_24488	THAPSDRAFT_262575	THAPSDRAFT_264316	THAPSDRAFT_268688	THAPSDRAFT_270389	THAPSDRAFT_30301	THAPSDRAFT_32684	THAPSDRAFT_34093	THAPSDRAFT_37493	THAPSDRAFT_38510	THAPSDRAFT_39075	THAPSDRAFT_40223	THAPSDRAFT_41166	PURA	PRK1	ADL	THAPSDRAFT_bd635
GO:0009162	deoxyribonucleoside monophosphate metabolic process	THAPSDRAFT_28317	TMS1
GO:0009163	nucleoside biosynthetic process	THAPSDRAFT_11179	NDK1	MTS2_1	THAPSDRAFT_18090	THAPSDRAFT_23819	THAPSDRAFT_24488	THAPSDRAFT_268688	THAPSDRAFT_2831	NDK3	THAPSDRAFT_31256	THAPSDRAFT_32684	THAPSDRAFT_34077	THAPSDRAFT_34306	THAPSDRAFT_36917	THAPSDRAFT_37724	NDK4	THAPSDRAFT_38510	THAPSDRAFT_40223	THAPSDRAFT_41166	PRK1	NDK2	AK2	THAPSDRAFT_7702	THAPSDRAFT_9848	THAPS_23371
GO:0009164	nucleoside catabolic process	THAPSDRAFT_262250	THAPSDRAFT_37724	THAPS_23371
GO:0009165	nucleotide biosynthetic process	NDK1	THAPSDRAFT_13021	THAPSDRAFT_14364	THAPSDRAFT_19058	THAPSDRAFT_20580	THAPSDRAFT_21670	THAPSDRAFT_22202	THAPSDRAFT_22442	THAPSDRAFT_22993	THAPSDRAFT_2441	THAPSDRAFT_24488	THAPSDRAFT_24575	THAPSDRAFT_24682	THAPSDRAFT_24827	THAPSDRAFT_24864	PRS1	THAPSDRAFT_261678	THAPSDRAFT_261857	THAPSDRAFT_261991	THAPSDRAFT_262088	THAPSDRAFT_262251	THAPSDRAFT_262575	THAPSDRAFT_262719	THAPSDRAFT_263361	THAPSDRAFT_263483	THAPSDRAFT_263499	THAPSDRAFT_263505	THAPSDRAFT_263953	THAPSDRAFT_264316	THAPSDRAFT_264364	THAPSDRAFT_268688	RIR1_2	THAPSDRAFT_268929	THAPSDRAFT_269080	atpA	LASPO	ACS2_2	THAPSDRAFT_270389	THAPSDRAFT_28317	THAPSDRAFT_28330	THAPSDRAFT_29359	THAPSDRAFT_2946	THAPSDRAFT_30301	THAPSDRAFT_30747	THAPSDRAFT_31075	NDK3	THAPSDRAFT_32555	THAPSDRAFT_32684
GO:0009166	nucleotide catabolic process	THAPSDRAFT_11208	THAPSDRAFT_23691	THAPSDRAFT_260835	THAPSDRAFT_262204	THAPSDRAFT_28317	THAPSDRAFT_3837	THAPSDRAFT_8004	THAPSDRAFT_8386	THAPSDRAFT_8819	THAPS_38194
GO:0009167	purine ribonucleoside monophosphate metabolic process	THAPSDRAFT_13021	THAPSDRAFT_20580	THAPSDRAFT_21670	THAPSDRAFT_22993	THAPSDRAFT_268688	THAPSDRAFT_270389	THAPSDRAFT_30301	THAPSDRAFT_34093	THAPSDRAFT_37493	THAPSDRAFT_39075	THAPSDRAFT_40223	PURA	ADL	THAPSDRAFT_bd635
GO:0009168	purine ribonucleoside monophosphate biosynthetic process	THAPSDRAFT_13021	THAPSDRAFT_20580	THAPSDRAFT_21670	THAPSDRAFT_22993	THAPSDRAFT_268688	THAPSDRAFT_270389	THAPSDRAFT_30301	THAPSDRAFT_34093	THAPSDRAFT_37493	THAPSDRAFT_39075	THAPSDRAFT_40223	PURA	ADL
GO:0009173	pyrimidine ribonucleoside monophosphate metabolic process	THAPSDRAFT_24488	THAPSDRAFT_262575	THAPSDRAFT_264316	THAPSDRAFT_32684	THAPSDRAFT_38510	THAPSDRAFT_41166	PRK1
GO:0009174	pyrimidine ribonucleoside monophosphate biosynthetic process	THAPSDRAFT_24488	THAPSDRAFT_262575	THAPSDRAFT_264316	THAPSDRAFT_32684	THAPSDRAFT_38510	THAPSDRAFT_41166	PRK1
GO:0009176	pyrimidine deoxyribonucleoside monophosphate metabolic process	THAPSDRAFT_28317	TMS1
GO:0009177	pyrimidine deoxyribonucleoside monophosphate biosynthetic process	THAPSDRAFT_28317	TMS1
GO:0009179	purine ribonucleoside diphosphate metabolic process	ALDO4	THAPSDRAFT_17651	THAPSDRAFT_17735	ALDO2	PFK2	PYK2	PGK5	THAPSDRAFT_260919	GLK1	THAPSDRAFT_263035	PGAM4	PYK4	PGK4	THAPSDRAFT_270288	THAPSDRAFT_270301	THAPSDRAFT_270302	THAPSDRAFT_270396	PGAM2	THAPSDRAFT_28239	gapC3	GAPD4	PGAM1	PFK1	GAPD1	THAPSDRAFT_31810	GAPD2	TPI3	GPI1	PGK1	GPI3	ENO1	PYK1	ENO2	TPI1	PGK3	THAPSDRAFT_4875	THAPSDRAFT_7885	THAPSDRAFT_bd635	THAPS_270304	TPI2	tpi
GO:0009185	ribonucleoside diphosphate metabolic process	ALDO4	THAPSDRAFT_17651	THAPSDRAFT_17735	ALDO2	PFK2	PYK2	PGK5	THAPSDRAFT_260919	GLK1	THAPSDRAFT_263035	PGAM4	PYK4	PGK4	THAPSDRAFT_270288	THAPSDRAFT_270301	THAPSDRAFT_270302	THAPSDRAFT_270396	PGAM2	THAPSDRAFT_28239	gapC3	GAPD4	PGAM1	PFK1	GAPD1	THAPSDRAFT_31810	GAPD2	TPI3	GPI1	PGK1	GPI3	ENO1	PYK1	ENO2	TPI1	PGK3	THAPSDRAFT_4875	THAPSDRAFT_7885	THAPSDRAFT_bd635	THAPS_270304	TPI2	tpi
GO:0009186	deoxyribonucleoside diphosphate metabolic process	THAPSDRAFT_2441	THAPSDRAFT_32555	THAPSDRAFT_33670	THAPSDRAFT_8522
GO:0009187	cyclic nucleotide metabolic process	THAPSDRAFT_22202	THAPSDRAFT_22442	THAPSDRAFT_24575	THAPSDRAFT_24682	THAPSDRAFT_24827	THAPSDRAFT_261678	THAPSDRAFT_262088	THAPSDRAFT_262251	THAPSDRAFT_262719	THAPSDRAFT_263361	THAPSDRAFT_263483	THAPSDRAFT_263505	THAPSDRAFT_263953	THAPSDRAFT_31075	THAPSDRAFT_42133	THAPSDRAFT_4523	THAPSDRAFT_7582	THAPSDRAFT_7937	THAPSDRAFT_8258	THAPSDRAFT_8798	THAPSDRAFT_8820	THAPSDRAFT_8821	THAPSDRAFT_9284
GO:0009189	deoxyribonucleoside diphosphate biosynthetic process	THAPSDRAFT_2441
GO:0009190	cyclic nucleotide biosynthetic process	THAPSDRAFT_22202	THAPSDRAFT_22442	THAPSDRAFT_24575	THAPSDRAFT_24682	THAPSDRAFT_24827	THAPSDRAFT_261678	THAPSDRAFT_262088	THAPSDRAFT_262251	THAPSDRAFT_262719	THAPSDRAFT_263361	THAPSDRAFT_263483	THAPSDRAFT_263505	THAPSDRAFT_263953	THAPSDRAFT_31075	THAPSDRAFT_42133	THAPSDRAFT_4523	THAPSDRAFT_7582	THAPSDRAFT_7937	THAPSDRAFT_8258	THAPSDRAFT_8798	THAPSDRAFT_8820	THAPSDRAFT_8821	THAPSDRAFT_9284
GO:0009196	pyrimidine deoxyribonucleoside diphosphate metabolic process	THAPSDRAFT_2441
GO:0009197	pyrimidine deoxyribonucleoside diphosphate biosynthetic process	THAPSDRAFT_2441
GO:0009199	ribonucleoside triphosphate metabolic process	NDK1	THAPSDRAFT_24864	THAPSDRAFT_269080	atpA	THAPSDRAFT_29359	NDK3	NDK4	THAPSDRAFT_3817	THAPSDRAFT_40156	THAPSDRAFT_40728	THAPSDRAFT_5026	NDK2	atpD	atpA	THAPSDRAFT_bd1290	atpF	THAPSDRAFT_bd1378	THAPSDRAFT_bd1563	THAPSDRAFT_bd598	THAPS_19298	THAPS_35527	THAPS_41256	THAPS_7268
GO:0009200	deoxyribonucleoside triphosphate metabolic process	THAPSDRAFT_1165	THAPSDRAFT_23691	THAPSDRAFT_2441	THAPSDRAFT_262204	THAPSDRAFT_28317	THAPSDRAFT_8386
GO:0009201	ribonucleoside triphosphate biosynthetic process	NDK1	THAPSDRAFT_24864	THAPSDRAFT_269080	atpA	THAPSDRAFT_29359	NDK3	NDK4	THAPSDRAFT_3817	THAPSDRAFT_40156	THAPSDRAFT_40728	THAPSDRAFT_5026	NDK2	atpD	atpA	THAPSDRAFT_bd1290	atpF	THAPSDRAFT_bd1378	THAPSDRAFT_bd1563	THAPSDRAFT_bd598	THAPS_19298	THAPS_35527	THAPS_41256	THAPS_7268
GO:0009202	deoxyribonucleoside triphosphate biosynthetic process	THAPSDRAFT_2441
GO:0009204	deoxyribonucleoside triphosphate catabolic process	THAPSDRAFT_1165	THAPSDRAFT_23691	THAPSDRAFT_262204	THAPSDRAFT_28317	THAPSDRAFT_8386
GO:0009205	purine ribonucleoside triphosphate metabolic process	NDK1	THAPSDRAFT_24864	atpA	THAPSDRAFT_29359	NDK3	NDK4	THAPSDRAFT_3817	THAPSDRAFT_40156	THAPSDRAFT_40728	THAPSDRAFT_5026	NDK2	atpD	atpA	THAPSDRAFT_bd1290	atpF	THAPSDRAFT_bd1378	THAPSDRAFT_bd1563	THAPSDRAFT_bd598	THAPS_19298	THAPS_41256	THAPS_7268
GO:0009206	purine ribonucleoside triphosphate biosynthetic process	NDK1	THAPSDRAFT_24864	atpA	THAPSDRAFT_29359	NDK3	NDK4	THAPSDRAFT_3817	THAPSDRAFT_40156	THAPSDRAFT_40728	THAPSDRAFT_5026	NDK2	atpD	atpA	THAPSDRAFT_bd1290	atpF	THAPSDRAFT_bd1378	THAPSDRAFT_bd1563	THAPSDRAFT_bd598	THAPS_19298	THAPS_41256	THAPS_7268
GO:0009208	pyrimidine ribonucleoside triphosphate metabolic process	NDK1	THAPSDRAFT_269080	NDK3	NDK4	NDK2	THAPS_35527
GO:0009209	pyrimidine ribonucleoside triphosphate biosynthetic process	NDK1	THAPSDRAFT_269080	NDK3	NDK4	NDK2	THAPS_35527
GO:0009211	pyrimidine deoxyribonucleoside triphosphate metabolic process	THAPSDRAFT_2441	THAPSDRAFT_28317
GO:0009212	pyrimidine deoxyribonucleoside triphosphate biosynthetic process	THAPSDRAFT_2441
GO:0009213	pyrimidine deoxyribonucleoside triphosphate catabolic process	THAPSDRAFT_28317
GO:0009215	purine deoxyribonucleoside triphosphate metabolic process	THAPSDRAFT_23691	THAPSDRAFT_262204	THAPSDRAFT_8386
GO:0009217	purine deoxyribonucleoside triphosphate catabolic process	THAPSDRAFT_23691	THAPSDRAFT_262204	THAPSDRAFT_8386
GO:0009218	pyrimidine ribonucleotide metabolic process	NDK1	THAPSDRAFT_24488	THAPSDRAFT_262575	THAPSDRAFT_264316	THAPSDRAFT_269080	NDK3	THAPSDRAFT_32684	PYR	NDK4	THAPSDRAFT_38510	THAPSDRAFT_41166	PRK1	NDK2	THAPS_35527
GO:0009219	pyrimidine deoxyribonucleotide metabolic process	THAPSDRAFT_2441	THAPSDRAFT_28317	TMS1
GO:0009220	pyrimidine ribonucleotide biosynthetic process	NDK1	THAPSDRAFT_24488	THAPSDRAFT_262575	THAPSDRAFT_264316	THAPSDRAFT_269080	NDK3	THAPSDRAFT_32684	PYR	NDK4	THAPSDRAFT_38510	THAPSDRAFT_41166	PRK1	NDK2	THAPS_35527
GO:0009221	pyrimidine deoxyribonucleotide biosynthetic process	THAPSDRAFT_2441	THAPSDRAFT_28317	TMS1
GO:0009223	pyrimidine deoxyribonucleotide catabolic process	THAPSDRAFT_28317
GO:0009225	nucleotide-sugar metabolic process	GFA_2	THAPSDRAFT_13482	THAPSDRAFT_14875	PMM1	GFA_1	THAPSDRAFT_260958	THAPSDRAFT_262059	GFS1	UGDH2	THAPSDRAFT_36631	THAPSDRAFT_39696	GMD1	DGD3	THAPSDRAFT_42123	THAPSDRAFT_42326	UGDH1	THAPSDRAFT_8952	THAPSDRAFT_9152	THAPSDRAFT_9679
GO:0009226	nucleotide-sugar biosynthetic process	THAPSDRAFT_13482	PMM1	THAPSDRAFT_260958	GFS1	UGDH2	THAPSDRAFT_36631	THAPSDRAFT_42326	UGDH1	THAPSDRAFT_9679
GO:0009228	thiamine biosynthetic process	THAPSDRAFT_10468	THAPSDRAFT_262963	THAPSDRAFT_262964	THI1	THAPSDRAFT_bd1620	THAPS_6708
GO:0009231	riboflavin biosynthetic process	THAPSDRAFT_19311	THAPSDRAFT_21141	THAPSDRAFT_269490	THAPSDRAFT_28100	THAPSDRAFT_32510	THAPSDRAFT_33619	THAPSDRAFT_5175	THAPSDRAFT_8679
GO:0009233	menaquinone metabolic process	NPS1
GO:0009234	menaquinone biosynthetic process	NPS1
GO:0009235	cobalamin metabolic process	THAPSDRAFT_24431	THAPSDRAFT_24601	THAPSDRAFT_263702
GO:0009236	cobalamin biosynthetic process	THAPSDRAFT_24431	THAPSDRAFT_24601	THAPSDRAFT_263702
GO:0009240	isopentenyl diphosphate biosynthetic process	THAPSDRAFT_15226	THAPSDRAFT_270376	GcpE	DXR1
GO:0009247	glycolipid biosynthetic process	THAPSDRAFT_10490	THAPSDRAFT_11187	THAPSDRAFT_11282	THAPSDRAFT_11996	THAPSDRAFT_16378	THAPSDRAFT_181	THAPSDRAFT_20292	THAPSDRAFT_2064	THAPSDRAFT_21078	THAPSDRAFT_21130	THAPSDRAFT_23029	THAPSDRAFT_25444	THAPSDRAFT_264013	THAPSDRAFT_264314	THAPSDRAFT_264837	THAPSDRAFT_269121	THAPSDRAFT_269159	THAPSDRAFT_269335	THAPSDRAFT_33330	THAPSDRAFT_42624	THAPSDRAFT_6533	THAPSDRAFT_9382	THAPSDRAFT_bd686	THAPS_10831	THAPS_25351	THAPS_263200	THAPS_35745	THAPS_6874
GO:0009249	protein lipoylation	lipB_1	THAPSDRAFT_31673	THAPSDRAFT_31845	lipB_2
GO:0009250	glucan biosynthetic process	THAPSDRAFT_12695	THAPSDRAFT_262361	PGM2	THAPSDRAFT_270348	THAPSDRAFT_3105
GO:0009251	glucan catabolic process	THAPSDRAFT_13556	THAPSDRAFT_1554
GO:0009259	ribonucleotide metabolic process	ALDO4	NDK1	THAPSDRAFT_13021	THAPSDRAFT_15226	THAPSDRAFT_17651	THAPSDRAFT_17735	THAPSDRAFT_20580	THAPSDRAFT_21670	ALDO2	PFK2	PYK2	THAPSDRAFT_22993	THAPSDRAFT_24488	THAPSDRAFT_24575	THAPSDRAFT_24864	PGK5	THAPSDRAFT_25572	THAPSDRAFT_260919	GLK1	THAPSDRAFT_261678	THAPSDRAFT_262575	THAPSDRAFT_262719	THAPSDRAFT_263035	THAPSDRAFT_263361	PGAM4	THAPSDRAFT_263505	THAPSDRAFT_263925	THAPSDRAFT_263953	THAPSDRAFT_264316	PYK4	THAPSDRAFT_268688	PGK4	THAPSDRAFT_269080	atpA	ACS2_2	THAPSDRAFT_270288	THAPSDRAFT_270301	THAPSDRAFT_270302	THAPSDRAFT_270389	THAPSDRAFT_270396	PGAM2	THAPSDRAFT_28239	gapC3	GAPD4	PGAM1	THAPSDRAFT_29359	THAPSDRAFT_30301	NDK3
GO:0009260	ribonucleotide biosynthetic process	NDK1	THAPSDRAFT_13021	THAPSDRAFT_20580	THAPSDRAFT_21670	THAPSDRAFT_22993	THAPSDRAFT_24488	THAPSDRAFT_24575	THAPSDRAFT_24864	THAPSDRAFT_261678	THAPSDRAFT_262575	THAPSDRAFT_262719	THAPSDRAFT_263361	THAPSDRAFT_263505	THAPSDRAFT_263953	THAPSDRAFT_264316	THAPSDRAFT_268688	THAPSDRAFT_269080	atpA	ACS2_2	THAPSDRAFT_270389	THAPSDRAFT_29359	THAPSDRAFT_30301	NDK3	THAPSDRAFT_32684	THAPSDRAFT_32983	THAPSDRAFT_33376	THAPSDRAFT_34093	ACAS2	PYR	THAPSDRAFT_37493	NDK4	THAPSDRAFT_3817	THAPSDRAFT_38510	THAPSDRAFT_39075	THAPSDRAFT_40156	THAPSDRAFT_40223	THAPSDRAFT_40728	THAPSDRAFT_41005	THAPSDRAFT_41166	PURA	PRK1	THAPSDRAFT_4523	THAPSDRAFT_5026	NDK2	THAPSDRAFT_6416	THAPSDRAFT_7937	THAPSDRAFT_8258	PDHB1
GO:0009262	deoxyribonucleotide metabolic process	THAPSDRAFT_23691	THAPSDRAFT_2441	THAPSDRAFT_262204	RIR1_2	THAPSDRAFT_28317	THAPSDRAFT_32555	THAPSDRAFT_33670	RIR1_1	THAPSDRAFT_8386	THAPSDRAFT_8522	TMS1
GO:0009263	deoxyribonucleotide biosynthetic process	THAPSDRAFT_2441	RIR1_2	THAPSDRAFT_28317	THAPSDRAFT_32555	THAPSDRAFT_33670	RIR1_1	THAPSDRAFT_8522	TMS1
GO:0009264	deoxyribonucleotide catabolic process	THAPSDRAFT_23691	THAPSDRAFT_262204	THAPSDRAFT_28317	THAPSDRAFT_8386
GO:0009265	2'-deoxyribonucleotide biosynthetic process	THAPSDRAFT_2441	THAPSDRAFT_28317	TMS1
GO:0009266	response to temperature stimulus	THAPSDRAFT_268061	THAPSDRAFT_9746
GO:0009267	cellular response to starvation	AMT2	AMT3	THAPSDRAFT_1779	THAPSDRAFT_2412	THAPSDRAFT_261527	THAPSDRAFT_262157	THAPSDRAFT_262506	AMT4	AMT6	THAPSDRAFT_28523	THAPSDRAFT_32176	THAPSDRAFT_36263	THAPSDRAFT_40537	THAPSDRAFT_6066	THAPSDRAFT_8428	THAPS_6922
GO:0009298	GDP-mannose biosynthetic process	PMM1	THAPSDRAFT_9679
GO:0009306	protein secretion	THAPSDRAFT_264699	THAPSDRAFT_33676	THAPSDRAFT_5563	THAPSDRAFT_7353	THAPSDRAFT_bd2028
GO:0009308	amine metabolic process	THAPSDRAFT_17140	THAPSDRAFT_19813	THAPSDRAFT_19837	THAPSDRAFT_21371	THAPSDRAFT_24501	trpAB	THAPSDRAFT_261161	THAPSDRAFT_262580	THAPSDRAFT_264237	THAPSDRAFT_264407	THAPSDRAFT_264730	THAPSDRAFT_267946	THAPSDRAFT_268301	THAPSDRAFT_269901	THAPSDRAFT_30691	THAPSDRAFT_30804	THAPSDRAFT_31166	ODC1	THAPSDRAFT_34233	THAPSDRAFT_34348	THAPSDRAFT_36525	THAPSDRAFT_5806	THAPSDRAFT_6418	THAPSDRAFT_8655
GO:0009309	amine biosynthetic process	THAPSDRAFT_17140	THAPSDRAFT_19813	THAPSDRAFT_19837	THAPSDRAFT_21371	THAPSDRAFT_24501	trpAB	THAPSDRAFT_261161	THAPSDRAFT_262580	THAPSDRAFT_264237	THAPSDRAFT_264407	THAPSDRAFT_264730	THAPSDRAFT_267946	THAPSDRAFT_268301	THAPSDRAFT_269901	THAPSDRAFT_30691	THAPSDRAFT_30804	THAPSDRAFT_31166	ODC1	THAPSDRAFT_34233	THAPSDRAFT_34348	THAPSDRAFT_36525	THAPSDRAFT_5806
GO:0009310	amine catabolic process	THAPSDRAFT_8655
GO:0009311	oligosaccharide metabolic process	THAPSDRAFT_12729	THAPSDRAFT_261448	THAPSDRAFT_31108
GO:0009312	oligosaccharide biosynthetic process	THAPSDRAFT_12729	THAPSDRAFT_261448	THAPSDRAFT_31108
GO:0009314	response to radiation	THAPSDRAFT_10219	THAPSDRAFT_10752	THAPSDRAFT_11117	THAPSDRAFT_11118	Lhcr8	FCP3	Lhcx6	THAPSDRAFT_2081	THAPSDRAFT_21220	THAPSDRAFT_21563	Lhcf7	THAPSDRAFT_22396	Lhcr10	THAPSDRAFT_22848	Lhcr12	Lhcr11	THAPSDRAFT_23808	Lhcr9	Lhcr1	THAPSDRAFT_24769	THAPSDRAFT_25187	Lhca2	Lhcf2	RecA_2	MutS	Lhcr3	THAPSDRAFT_263010	THAPSDRAFT_264714	lhcx1	Lhcf9	THAPSDRAFT_270092	PsbO	Hlip2	FCP_1	THAPSDRAFT_270221	Lhcx4	THAPSDRAFT_270233	Lhcf11	THAPSDRAFT_2848	lhcx5	Lhcf6	Lhca6	Lhcr7	Lhcf1	Lhcf4	Lhcx2	Lhcf5	FCP2
GO:0009394	2'-deoxyribonucleotide metabolic process	THAPSDRAFT_23691	THAPSDRAFT_2441	THAPSDRAFT_262204	THAPSDRAFT_28317	THAPSDRAFT_8386	TMS1
GO:0009396	folic acid-containing compound biosynthetic process	THAPSDRAFT_261857	THAPSDRAFT_26931	THAPSDRAFT_27550	THAPSDRAFT_31412	THAPSDRAFT_33000	THAPSDRAFT_34399	DPS1	THAPSDRAFT_5636	FGS1	THAPSDRAFT_bd460	TMS1
GO:0009408	response to heat	THAPSDRAFT_268061	THAPSDRAFT_9746
GO:0009411	response to UV	MutS	THAPSDRAFT_9707	THAPS_7151
GO:0009416	response to light stimulus	THAPSDRAFT_10219	THAPSDRAFT_11117	THAPSDRAFT_11118	Lhcr8	FCP3	Lhcx6	Lhcf7	THAPSDRAFT_22396	Lhcr10	THAPSDRAFT_22848	Lhcr12	Lhcr11	THAPSDRAFT_23808	Lhcr9	Lhcr1	THAPSDRAFT_24769	Lhca2	Lhcf2	MutS	Lhcr3	THAPSDRAFT_264714	lhcx1	Lhcf9	THAPSDRAFT_270092	PsbO	Hlip2	FCP_1	THAPSDRAFT_270221	Lhcx4	THAPSDRAFT_270233	Lhcf11	THAPSDRAFT_2848	lhcx5	Lhcf6	Lhca6	Lhcr7	Lhcf1	Lhcf4	Lhcx2	Lhcf5	FCP2	THAPSDRAFT_4871	Lhcr4	Lhcr14	Lhcf8	THAPSDRAFT_6139	FCP_2	THAPSDRAFT_9707
GO:0009423	chorismate biosynthetic process	THAPSDRAFT_20607	THAPSDRAFT_21539	THAPSDRAFT_270364	THAPSDRAFT_270372
GO:0009435	NAD biosynthetic process	THAPSDRAFT_261991	THAPSDRAFT_268929	LASPO	THAPSDRAFT_36964	THAPSDRAFT_bd1793	THAPSDRAFT_bd1808	THAPS_269255
GO:0009438	methylglyoxal metabolic process	THAPSDRAFT_21593	THAPSDRAFT_268293	THAPSDRAFT_31785	THAPSDRAFT_32096	THAPS_6979
GO:0009439	cyanate metabolic process	CYN
GO:0009443	pyridoxal 5'-phosphate salvage	THAPSDRAFT_260906
GO:0009445	putrescine metabolic process	ODC1
GO:0009446	putrescine biosynthetic process	ODC1
GO:0009451	RNA modification	THAPSDRAFT_10547	THAPSDRAFT_11179	THAPSDRAFT_1150	THAPSDRAFT_11542	THAPSDRAFT_11744	MTS2_1	THAPSDRAFT_14708	THAPSDRAFT_15336	THAPSDRAFT_15992	THAPSDRAFT_1680	THAPSDRAFT_17145	THAPSDRAFT_17292	THAPSDRAFT_17492	THAPSDRAFT_17511	THAPSDRAFT_20653	THAPSDRAFT_20737	THAPSDRAFT_20930	THAPSDRAFT_21141	THAPSDRAFT_21305	THAPSDRAFT_21709	THAPSDRAFT_21770	THAPSDRAFT_21943	THAPSDRAFT_22276	THAPSDRAFT_22316	THAPSDRAFT_22356	THAPSDRAFT_22635	THAPSDRAFT_22807	THAPSDRAFT_22808	THAPSDRAFT_22918	THAPSDRAFT_23106	THAPSDRAFT_23202	THAPSDRAFT_23316	THAPSDRAFT_2332	THAPSDRAFT_23686	THAPSDRAFT_24042	THAPSDRAFT_24350	THAPSDRAFT_24382	THAPSDRAFT_25094	THAPSDRAFT_25473	THAPSDRAFT_25486	THAPSDRAFT_25510	THAPSDRAFT_2552	THAPSDRAFT_25560	THAPSDRAFT_25634	THAPSDRAFT_25689	THAPSDRAFT_25824	THAPSDRAFT_260925	THAPSDRAFT_261040
GO:0009452	7-methylguanosine RNA capping	THAPSDRAFT_23316	THAPSDRAFT_268358	THAPSDRAFT_4709	THAPS_10934	THAPS_10979	THAPS_35297
GO:0009566	fertilization	THAPSDRAFT_33228
GO:0009581	detection of external stimulus	THAPSDRAFT_22848
GO:0009582	detection of abiotic stimulus	THAPSDRAFT_22848
GO:0009583	detection of light stimulus	THAPSDRAFT_22848
GO:0009584	detection of visible light	THAPSDRAFT_22848
GO:0009593	detection of chemical stimulus	THAPSDRAFT_268740	THAPSDRAFT_3704	THAPSDRAFT_8274
GO:0009605	response to external stimulus	AMT2	AMT3	THAPSDRAFT_1779	THAPSDRAFT_22848	THAPSDRAFT_2412	THAPSDRAFT_261527	THAPSDRAFT_262157	THAPSDRAFT_262506	THAPSDRAFT_263925	AMT4	AMT6	THAPSDRAFT_28523	THAPSDRAFT_32176	THAPSDRAFT_33039	THAPSDRAFT_36263	THAPSDRAFT_37596	THAPSDRAFT_40537	THAPSDRAFT_4971	THAPSDRAFT_6066	THAPSDRAFT_8428	THAPSDRAFT_bd1449	THAPS_6922
GO:0009628	response to abiotic stimulus	THAPSDRAFT_10219	THAPSDRAFT_10752	THAPSDRAFT_11117	THAPSDRAFT_11118	Lhcr8	FCP3	Lhcx6	THAPSDRAFT_2081	THAPSDRAFT_21220	THAPSDRAFT_21563	Lhcf7	THAPSDRAFT_22396	Lhcr10	THAPSDRAFT_22848	Lhcr12	Lhcr11	THAPSDRAFT_23808	Lhcr9	Lhcr1	THAPSDRAFT_24769	THAPSDRAFT_25187	Lhca2	Lhcf2	RecA_2	MutS	Lhcr3	THAPSDRAFT_263010	THAPSDRAFT_264714	lhcx1	THAPSDRAFT_268061	Lhcf9	THAPSDRAFT_268740	THAPSDRAFT_270092	PsbO	Hlip2	FCP_1	THAPSDRAFT_270221	Lhcx4	THAPSDRAFT_270233	Lhcf11	THAPSDRAFT_2848	lhcx5	Lhcf6	THAPSDRAFT_3704	Lhca6	Lhcr7	Lhcf1	Lhcf4
GO:0009636	response to toxic substance	THAPSDRAFT_11615	THAPSDRAFT_24965	THAPSDRAFT_268548	THAPSDRAFT_38449
GO:0009642	response to light intensity	THAPSDRAFT_11117	THAPSDRAFT_11118	THAPSDRAFT_22396	Hlip2	ftsH
GO:0009644	response to high light intensity	THAPSDRAFT_11117	THAPSDRAFT_11118	THAPSDRAFT_22396	ftsH
GO:0009653	anatomical structure morphogenesis	THAPSDRAFT_10440	THAPSDRAFT_1238	THAPSDRAFT_1537	THAPSDRAFT_262607	THAPSDRAFT_262729	THAPSDRAFT_268606	THAPSDRAFT_7921
GO:0009657	plastid organization	THAPSDRAFT_32459	ftsH
GO:0009668	plastid membrane organization	THAPSDRAFT_32459	ftsH
GO:0009690	cytokinin metabolic process	THAPSDRAFT_6418
GO:0009691	cytokinin biosynthetic process	THAPSDRAFT_6418
GO:0009719	response to endogenous stimulus	THAPSDRAFT_261527	THAPSDRAFT_28523
GO:0009765	photosynthesis, light harvesting	THAPSDRAFT_10219	Lhcr8	FCP3	Lhcx6	Lhcf7	Lhcr10	Lhcr12	Lhcr11	THAPSDRAFT_23808	Lhcr9	Lhcr1	THAPSDRAFT_24769	Lhca2	Lhcf2	Lhcr3	THAPSDRAFT_264714	lhcx1	Lhcf9	THAPSDRAFT_270092	PsbO	FCP_1	THAPSDRAFT_270221	Lhcx4	THAPSDRAFT_270233	Lhcf11	THAPSDRAFT_270329	THAPSDRAFT_2848	lhcx5	Lhcf6	Lhca6	Lhcr7	Lhcf1	Lhcf4	Lhcx2	Lhcf5	FCP2	THAPSDRAFT_4871	Lhcr4	Lhcr14	Lhcf8	THAPSDRAFT_6139	FCP_2	THAPSDRAFT_bd1160	ftsH	lhcA	Lhcf10	Lhcr5	Lhcx6_1
GO:0009767	photosynthetic electron transport chain	THAPSDRAFT_11117	THAPSDRAFT_11118	THAPSDRAFT_22396	THAPSDRAFT_268713	THAPSDRAFT_9878	THAPSDRAFT_bd1048	THAPSDRAFT_bd1387	PSBC	ftsH	THAPSDRAFT_bd1736	THAPSDRAFT_bd2073	petF_2
GO:0009768	photosynthesis, light harvesting in photosystem I	THAPSDRAFT_10219	Lhcr8	FCP3	Lhcx6	Lhcf7	Lhcr10	Lhcr12	Lhcr11	THAPSDRAFT_23808	Lhcr9	Lhcr1	THAPSDRAFT_24769	Lhca2	Lhcf2	Lhcr3	THAPSDRAFT_264714	lhcx1	Lhcf9	THAPSDRAFT_270092	PsbO	FCP_1	THAPSDRAFT_270221	Lhcx4	THAPSDRAFT_270233	Lhcf11	THAPSDRAFT_2848	lhcx5	Lhcf6	Lhca6	Lhcr7	Lhcf1	Lhcf4	Lhcx2	Lhcf5	FCP2	THAPSDRAFT_4871	Lhcr4	Lhcr14	Lhcf8	THAPSDRAFT_6139	FCP_2	THAPSDRAFT_bd1160	lhcA	Lhcf10	Lhcr5	Lhcx6_1
GO:0009772	photosynthetic electron transport in photosystem II	PSBC	THAPSDRAFT_bd1736	THAPSDRAFT_bd2073
GO:0009773	photosynthetic electron transport in photosystem I	THAPSDRAFT_11117	THAPSDRAFT_11118	THAPSDRAFT_22396	THAPSDRAFT_268713	THAPSDRAFT_9878	THAPSDRAFT_bd1048
GO:0009812	flavonoid metabolic process	THAPSDRAFT_bd937
GO:0009813	flavonoid biosynthetic process	THAPSDRAFT_bd937
GO:0009889	regulation of biosynthetic process	THAPSDRAFT_10173	THAPSDRAFT_10348	THAPSDRAFT_10360	THAPSDRAFT_10613	THAPSDRAFT_1075	THAPSDRAFT_11078	THAPSDRAFT_11148	THAPSDRAFT_11155	THAPSDRAFT_11244	THAPSDRAFT_11295	THAPSDRAFT_11296	THAPSDRAFT_11498	THAPSDRAFT_11515	THAPSDRAFT_11623	THAPSDRAFT_11643	THAPSDRAFT_11667	THAPSDRAFT_1173	THAPSDRAFT_11902	THAPSDRAFT_12066	THAPSDRAFT_12076	THAPSDRAFT_12104	THAPSDRAFT_12116	THAPSDRAFT_12153	THAPSDRAFT_1397	THAPSDRAFT_1615	THAPSDRAFT_17337	THAPSDRAFT_17396	THAPSDRAFT_1785	THAPSDRAFT_19059	THAPSDRAFT_19289	THAPSDRAFT_1943	THAPSDRAFT_19793	THAPSDRAFT_19937	THAPSDRAFT_20267	THAPSDRAFT_20365	THAPSDRAFT_20626	THAPSDRAFT_20661	THAPSDRAFT_20692	THAPSDRAFT_20763	THAPSDRAFT_20777	THAPSDRAFT_20778	THAPSDRAFT_20788	THAPSDRAFT_20866	THAPSDRAFT_20919	THAPSDRAFT_21004	THAPSDRAFT_21110	THAPSDRAFT_21138	THAPSDRAFT_21147
GO:0009890	negative regulation of biosynthetic process	THAPSDRAFT_11902	THAPSDRAFT_1397	THAPSDRAFT_19059	THAPSDRAFT_19793	THAPSDRAFT_20661	THAPSDRAFT_20763	THAPSDRAFT_20919	THAPSDRAFT_21147	THAPSDRAFT_21858	THAPSDRAFT_22580	THAPSDRAFT_22716	THAPSDRAFT_22823	THAPSDRAFT_23094	CDP1	THAPSDRAFT_262700	ZFP15	Cdc45	THAPSDRAFT_264946	THAPSDRAFT_26743	THAPSDRAFT_268117	THAPSDRAFT_268118	THAPSDRAFT_27435	THAPSDRAFT_33270	THAPSDRAFT_36186	THAPSDRAFT_37431	THAPSDRAFT_37472	THAPSDRAFT_37963	THAPSDRAFT_6581	THAPSDRAFT_9018	THAPS_20268	THAPS_23519	THAPS_23539	THAPS_35407	THAPS_6948	THAPS_7180	THAPS_7206
GO:0009891	positive regulation of biosynthetic process	THAPSDRAFT_11078	THAPSDRAFT_17337	THAPSDRAFT_17396	THAPSDRAFT_20267	THAPSDRAFT_21004	THAPSDRAFT_21633	THAPSDRAFT_21791	RPT3	RPT1	RS9	SUPT6H	RPT4	RPT6	THAPSDRAFT_32339	THAPSDRAFT_35194	RPT2	THAPSDRAFT_3949	ief5	THAPSDRAFT_4757	RPT5	THAPSDRAFT_6383	THAPSDRAFT_6581	THAPSDRAFT_8552	THAPSDRAFT_9746	THAPS_23582
GO:0009892	negative regulation of metabolic process	THAPSDRAFT_10095	THAPSDRAFT_10136	THAPSDRAFT_10266	THAPSDRAFT_10683	THAPSDRAFT_11902	THAPSDRAFT_1203	THAPSDRAFT_12087	THAPSDRAFT_12090	THAPSDRAFT_12859	THAPSDRAFT_1397	THAPSDRAFT_17841	THAPSDRAFT_18841	THAPSDRAFT_19059	THAPSDRAFT_19793	THAPSDRAFT_20637	THAPSDRAFT_20661	THAPSDRAFT_20763	THAPSDRAFT_20800	THAPSDRAFT_20919	THAPSDRAFT_21147	THAPSDRAFT_21706	THAPSDRAFT_21742	THAPSDRAFT_21858	THAPSDRAFT_22284	THAPSDRAFT_22580	THAPSDRAFT_22716	THAPSDRAFT_22823	THAPSDRAFT_22907	THAPSDRAFT_23018	THAPSDRAFT_23094	THAPSDRAFT_23684	THAPSDRAFT_23685	THAPSDRAFT_23813	THAPSDRAFT_23814	THAPSDRAFT_24323	THAPSDRAFT_24514	THAPSDRAFT_25487	THAPSDRAFT_25701	MutS	THAPSDRAFT_262352	CDP1	THAPSDRAFT_262700	THAPSDRAFT_263371	THAPSDRAFT_263495	ZFP15	THAPSDRAFT_264633	Cdc45	THAPSDRAFT_264946
GO:0009893	positive regulation of metabolic process	THAPSDRAFT_11078	THAPSDRAFT_11592	THAPSDRAFT_14370	THAPSDRAFT_14700	THAPSDRAFT_15791	THAPSDRAFT_17337	THAPSDRAFT_17396	THAPSDRAFT_20267	THAPSDRAFT_20674	THAPSDRAFT_21004	THAPSDRAFT_21633	THAPSDRAFT_21720	THAPSDRAFT_21791	THAPSDRAFT_21827	THAPSDRAFT_22784	RPT3	THAPSDRAFT_25225	THAPSDRAFT_25272	THAPSDRAFT_263979	THAPSDRAFT_264191	RPT1	RS9	THAPSDRAFT_268652	SUPT6H	RPT4	THAPSDRAFT_269874	THAPSDRAFT_270116	THAPSDRAFT_30969	THAPSDRAFT_31062	RPT6	THAPSDRAFT_32339	THAPSDRAFT_33851	THAPSDRAFT_35194	RPT2	THAPSDRAFT_3949	ief5	THAPSDRAFT_40704	THAPSDRAFT_4757	RPT5	THAPSDRAFT_6383	THAPSDRAFT_6581	THAPSDRAFT_8552	THAPSDRAFT_8968	THAPSDRAFT_9746	THAPS_23582	THAPS_263067
GO:0009894	regulation of catabolic process	THAPSDRAFT_17651	THAPSDRAFT_17735	THAPSDRAFT_20674	THAPSDRAFT_21720	THAPSDRAFT_21827	THAPSDRAFT_21901	THAPSDRAFT_22784	RPN2	RPT3	THAPSDRAFT_25272	THAPSDRAFT_260919	RPN1	THAPSDRAFT_263035	PGAM4	RPT1	RPT4	PGAM2	PGAM1	RPT6	THAPSDRAFT_33851	RPN3	RPT2	RPT5	THAPSDRAFT_6383	THAPSDRAFT_7885	THAPSDRAFT_8968
GO:0009896	positive regulation of catabolic process	THAPSDRAFT_20674	THAPSDRAFT_21720	THAPSDRAFT_21827	THAPSDRAFT_22784	RPT3	THAPSDRAFT_25272	RPT1	RPT4	RPT6	THAPSDRAFT_33851	RPT2	RPT5	THAPSDRAFT_6383
GO:0009966	regulation of signal transduction	THAPSDRAFT_10012	THAPSDRAFT_10025	THAPSDRAFT_11592	THAPSDRAFT_15822	THAPSDRAFT_20675	THAPSDRAFT_24584	THAPSDRAFT_24588	THAPSDRAFT_261255	THAPSDRAFT_262359	THAPSDRAFT_263979	THAPSDRAFT_268862	THAPSDRAFT_30971	THAPSDRAFT_3508	THAPS_263191	THAPS_6922
GO:0009967	positive regulation of signal transduction	THAPSDRAFT_10025	THAPSDRAFT_11592	THAPSDRAFT_15822	THAPSDRAFT_20675
GO:0009968	negative regulation of signal transduction	THAPSDRAFT_3508	THAPS_6922
GO:0009987	cellular process	THAPSDRAFT_10006	THAPSDRAFT_10012	THAPSDRAFT_10025	THAPSDRAFT_10047	THAPSDRAFT_1005	THAPSDRAFT_10063	THAPSDRAFT_10077	THAPSDRAFT_10092	THAPSDRAFT_10095	THAPSDRAFT_10102	THAPSDRAFT_10109	THAPSDRAFT_1011	THAPSDRAFT_10129	THAPSDRAFT_10136	THAPSDRAFT_10140	THAPSDRAFT_10142	THAPSDRAFT_10150	THAPSDRAFT_10151	THAPSDRAFT_1017	THAPSDRAFT_10173	THAPSDRAFT_10185	THAPSDRAFT_10191	THAPSDRAFT_10219	THAPSDRAFT_10234	THAPSDRAFT_10241	THAPSDRAFT_10266	THAPSDRAFT_10292	THAPSDRAFT_10295	THAPSDRAFT_10336	THAPSDRAFT_10348	THAPSDRAFT_10349	THAPSDRAFT_10360	THAPSDRAFT_10395	THAPSDRAFT_10402	THAPSDRAFT_10403	THAPSDRAFT_10404	THAPSDRAFT_10414	THAPSDRAFT_10416	THAPSDRAFT_10440	THAPSDRAFT_10441	THAPSDRAFT_10457	THAPSDRAFT_10468	THAPSDRAFT_10470	THAPSDRAFT_10474	THAPSDRAFT_10490	THAPSDRAFT_10493	THAPSDRAFT_10497	THAPSDRAFT_10498
GO:0009991	response to extracellular stimulus	AMT2	AMT3	THAPSDRAFT_1779	THAPSDRAFT_2412	THAPSDRAFT_261527	THAPSDRAFT_262157	THAPSDRAFT_262506	THAPSDRAFT_263925	AMT4	AMT6	THAPSDRAFT_28523	THAPSDRAFT_32176	THAPSDRAFT_33039	THAPSDRAFT_36263	THAPSDRAFT_37596	THAPSDRAFT_40537	THAPSDRAFT_6066	THAPSDRAFT_8428	THAPSDRAFT_bd1449	THAPS_6922
GO:0010024	phytochromobilin biosynthetic process	THAPSDRAFT_262396	THAPSDRAFT_32431
GO:0010027	thylakoid membrane organization	THAPSDRAFT_32459	ftsH
GO:0010032	meiotic chromosome condensation	THAPSDRAFT_20798	THAPSDRAFT_8748
GO:0010033	response to organic substance	THAPSDRAFT_1417	THAPSDRAFT_21147	THAPSDRAFT_21805	RPT3	THAPSDRAFT_25110	THAPSDRAFT_25476	THAPSDRAFT_261527	RPT1	THAPSDRAFT_268548	THAPSDRAFT_268640	RPT4	THAPSDRAFT_28523	THAPSDRAFT_30950	THAPSDRAFT_30971	RPT6	THAPSDRAFT_34968	RPT2	OAM1	THAPSDRAFT_4372	RPT5	THAPS_17910
GO:0010035	response to inorganic substance	THAPSDRAFT_11615	THAPSDRAFT_1636	THAPSDRAFT_260789	THAPSDRAFT_261250	THAPSDRAFT_26530	THAPSDRAFT_27208	THAPSDRAFT_31785	THAPSDRAFT_31951	THAPSDRAFT_34418	THAPSDRAFT_4507	THAPSDRAFT_5671	THAPSDRAFT_8111	THAPS_263132
GO:0010038	response to metal ion	THAPSDRAFT_1636	THAPSDRAFT_260789	THAPSDRAFT_261250	THAPSDRAFT_26530	THAPSDRAFT_27208	THAPSDRAFT_31951	THAPSDRAFT_34418	THAPSDRAFT_4507	THAPSDRAFT_5671	THAPSDRAFT_8111	THAPS_263132
GO:0010039	response to iron ion	THAPSDRAFT_27208	THAPSDRAFT_5671	THAPSDRAFT_8111
GO:0010043	response to zinc ion	THAPSDRAFT_1636	THAPSDRAFT_260789	THAPSDRAFT_26530	THAPSDRAFT_31951	THAPSDRAFT_4507
GO:0010109	regulation of photosynthesis	PsbO	THAPSDRAFT_2848	THAPSDRAFT_5793	THAPSDRAFT_5805	THAPSDRAFT_bd1426	ftsH
GO:0010121	arginine catabolic process to proline via ornithine	THAPSDRAFT_27892
GO:0010165	response to X-ray	THAPSDRAFT_21220	THAPSDRAFT_263010
GO:0010189	vitamin E biosynthetic process	THAPSDRAFT_23931	THAPSDRAFT_37444
GO:0010205	photoinhibition	ftsH
GO:0010206	photosystem II repair	ftsH
GO:0010207	photosystem II assembly	THAPSDRAFT_261275	PsbO	THAPSDRAFT_3258
GO:0010212	response to ionizing radiation	THAPSDRAFT_2081	THAPSDRAFT_21220	THAPSDRAFT_25187	RecA_2	THAPSDRAFT_263010	THAPSDRAFT_9881	THAPS_10886	RecA_1
GO:0010243	response to organonitrogen compound	THAPSDRAFT_21805	RPT3	THAPSDRAFT_25110	THAPSDRAFT_25476	THAPSDRAFT_261527	RPT1	THAPSDRAFT_268640	RPT4	THAPSDRAFT_28523	THAPSDRAFT_30950	RPT6	THAPSDRAFT_34968	RPT2	OAM1	THAPSDRAFT_4372	RPT5	THAPS_17910
GO:0010256	endomembrane system organization	THAPSDRAFT_11085	THAPSDRAFT_11664	THAPSDRAFT_20643	THAPSDRAFT_21420	THAPSDRAFT_21843	THAPSDRAFT_22243	THAPSDRAFT_22577	THAPSDRAFT_25024	THAPSDRAFT_25077	THAPSDRAFT_262956	THAPSDRAFT_269802	THAPSDRAFT_3494	THAPSDRAFT_39841	THAPSDRAFT_4270	THAPSDRAFT_8885
GO:0010257	NADH dehydrogenase complex assembly	THAPSDRAFT_20966	THAPSDRAFT_3776	THAPSDRAFT_3870	THAPSDRAFT_4318	THAPSDRAFT_6015	THAPS_7031
GO:0010265	SCF complex assembly	THAPSDRAFT_262874
GO:0010304	PSII associated light-harvesting complex II catabolic process	ftsH
GO:0010332	response to gamma radiation	THAPSDRAFT_21220	THAPSDRAFT_263010
GO:0010387	COP9 signalosome assembly	THAPSDRAFT_5185
GO:0010389	regulation of G2/M transition of mitotic cell cycle	THAPSDRAFT_24120	THAPSDRAFT_3349
GO:0010390	histone monoubiquitination	THAPSDRAFT_25214
GO:0010458	exit from mitosis	THAPSDRAFT_14971
GO:0010466	negative regulation of peptidase activity	THAPSDRAFT_12087	THAPSDRAFT_12090	THAPSDRAFT_23684	THAPSDRAFT_23685	THAPSDRAFT_23813	THAPSDRAFT_23814	THAPSDRAFT_264633	THAPSDRAFT_269355	THAPSDRAFT_4026
GO:0010467	gene expression	THAPSDRAFT_10063	THAPSDRAFT_10095	THAPSDRAFT_10173	THAPSDRAFT_10266	THAPSDRAFT_10348	THAPSDRAFT_10349	THAPSDRAFT_10360	THAPSDRAFT_10402	THAPSDRAFT_10493	THAPSDRAFT_105	THAPSDRAFT_10547	THAPSDRAFT_10581	THAPSDRAFT_10613	THAPSDRAFT_10683	THAPSDRAFT_10731	THAPSDRAFT_1075	THAPSDRAFT_11078	THAPSDRAFT_11111	THAPSDRAFT_11148	THAPSDRAFT_11155	THAPSDRAFT_11166	THAPSDRAFT_11179	THAPSDRAFT_11220	THAPSDRAFT_11244	THAPSDRAFT_11295	THAPSDRAFT_11296	THAPSDRAFT_11342	THAPSDRAFT_11498	THAPSDRAFT_1150	THAPSDRAFT_11515	THAPSDRAFT_11542	THAPSDRAFT_11606	THAPSDRAFT_11623	THAPSDRAFT_11643	THAPSDRAFT_11666	THAPSDRAFT_11667	THAPSDRAFT_1173	THAPSDRAFT_11744	THAPSDRAFT_11801	THAPSDRAFT_11824	THAPSDRAFT_11842	THAPSDRAFT_11943	THAPSDRAFT_11949	THAPSDRAFT_12061	THAPSDRAFT_12066	THAPSDRAFT_12076	THAPSDRAFT_12104	THAPSDRAFT_12116
GO:0010468	regulation of gene expression	THAPSDRAFT_10095	THAPSDRAFT_10173	THAPSDRAFT_10266	THAPSDRAFT_10348	THAPSDRAFT_10360	THAPSDRAFT_10613	THAPSDRAFT_10683	THAPSDRAFT_1075	THAPSDRAFT_11078	THAPSDRAFT_11148	THAPSDRAFT_11155	THAPSDRAFT_11244	THAPSDRAFT_11295	THAPSDRAFT_11296	THAPSDRAFT_11498	THAPSDRAFT_11515	THAPSDRAFT_11623	THAPSDRAFT_11643	THAPSDRAFT_11667	THAPSDRAFT_1173	THAPSDRAFT_12066	THAPSDRAFT_12076	THAPSDRAFT_12104	THAPSDRAFT_12116	THAPSDRAFT_12153	THAPSDRAFT_12859	THAPSDRAFT_1397	THAPSDRAFT_1615	THAPSDRAFT_17337	THAPSDRAFT_17396	THAPSDRAFT_17841	THAPSDRAFT_1785	THAPSDRAFT_18841	THAPSDRAFT_19059	THAPSDRAFT_19289	THAPSDRAFT_1943	THAPSDRAFT_19793	THAPSDRAFT_19937	THAPSDRAFT_20267	THAPSDRAFT_20365	THAPSDRAFT_20626	THAPSDRAFT_20637	THAPSDRAFT_20661	THAPSDRAFT_20692	THAPSDRAFT_20763	THAPSDRAFT_20777	THAPSDRAFT_20778	THAPSDRAFT_20788
GO:0010498	proteasomal protein catabolic process	THAPSDRAFT_10336	THAPSDRAFT_11305	THAPSDRAFT_11876	THAPSDRAFT_18407	THAPSDRAFT_1945	THAPSDRAFT_20674	THAPSDRAFT_21140	THAPSDRAFT_21805	THAPSDRAFT_2182	THAPSDRAFT_22149	THAPSDRAFT_22269	THAPSDRAFT_22319	THAPSDRAFT_22688	THAPSDRAFT_22731	THAPSDRAFT_22784	THAPSDRAFT_22947	THAPSDRAFT_23971	RPN2	RPT3	THAPSDRAFT_24902	THAPSDRAFT_25024	THAPSDRAFT_25110	THAPSDRAFT_25476	RPN	THAPSDRAFT_261916	RPN1	apc10	Rad23	ubc1	RPT1	THAPSDRAFT_268640	RPT4	PSA5	THAPSDRAFT_30950	RPT6	THAPSDRAFT_32758	PSB6	THAPSDRAFT_33851	THAPSDRAFT_34018	THAPSDRAFT_34968	THAPSDRAFT_36045	THAPSDRAFT_37409	THAPSDRAFT_3770	PSB3	RPT2	OAM1	THAPSDRAFT_40817	RPN8
GO:0010501	RNA secondary structure unwinding	THAPSDRAFT_10109	THAPSDRAFT_13254	THAPSDRAFT_13335	THAPSDRAFT_13578	THAPSDRAFT_14109	THAPSDRAFT_14225	THAPSDRAFT_14597	THAPSDRAFT_16947	THAPSDRAFT_21222	THAPSDRAFT_21498	THAPSDRAFT_21682	THAPSDRAFT_22404	THAPSDRAFT_22965	THAPSDRAFT_261839	THAPSDRAFT_262722	THAPSDRAFT_262908	THAPSDRAFT_26926	THAPSDRAFT_269450	THAPSDRAFT_269556	THAPSDRAFT_30457	THAPSDRAFT_31037	THAPSDRAFT_32736	THAPSDRAFT_32807	THAPSDRAFT_33252	THAPSDRAFT_34027	THAPSDRAFT_34221	THAPSDRAFT_354	THAPSDRAFT_3719	THAPSDRAFT_37786	THAPSDRAFT_39864	THAPSDRAFT_39953	THAPSDRAFT_40402	THAPSDRAFT_40929	THAPSDRAFT_42515	THAPSDRAFT_42599	THAPSDRAFT_4624	THAPSDRAFT_649	THAPSDRAFT_8997	THAPSDRAFT_9716	THAPS_13982
GO:0010506	regulation of autophagy	THAPSDRAFT_21720	THAPSDRAFT_21827	THAPSDRAFT_21901	THAPSDRAFT_25272
GO:0010508	positive regulation of autophagy	THAPSDRAFT_21720	THAPSDRAFT_21827	THAPSDRAFT_25272
GO:0010520	regulation of reciprocal meiotic recombination	THAPSDRAFT_32661
GO:0010556	regulation of macromolecule biosynthetic process	THAPSDRAFT_10173	THAPSDRAFT_10348	THAPSDRAFT_10360	THAPSDRAFT_10613	THAPSDRAFT_1075	THAPSDRAFT_11078	THAPSDRAFT_11148	THAPSDRAFT_11155	THAPSDRAFT_11244	THAPSDRAFT_11295	THAPSDRAFT_11296	THAPSDRAFT_11498	THAPSDRAFT_11515	THAPSDRAFT_11623	THAPSDRAFT_11643	THAPSDRAFT_11667	THAPSDRAFT_1173	THAPSDRAFT_11902	THAPSDRAFT_12066	THAPSDRAFT_12076	THAPSDRAFT_12104	THAPSDRAFT_12116	THAPSDRAFT_12153	THAPSDRAFT_1397	THAPSDRAFT_1615	THAPSDRAFT_17337	THAPSDRAFT_17396	THAPSDRAFT_1785	THAPSDRAFT_19059	THAPSDRAFT_19289	THAPSDRAFT_1943	THAPSDRAFT_19793	THAPSDRAFT_19937	THAPSDRAFT_20267	THAPSDRAFT_20365	THAPSDRAFT_20626	THAPSDRAFT_20661	THAPSDRAFT_20692	THAPSDRAFT_20763	THAPSDRAFT_20777	THAPSDRAFT_20778	THAPSDRAFT_20788	THAPSDRAFT_20866	THAPSDRAFT_20919	THAPSDRAFT_21004	THAPSDRAFT_21110	THAPSDRAFT_21138	THAPSDRAFT_21147
GO:0010557	positive regulation of macromolecule biosynthetic process	THAPSDRAFT_11078	THAPSDRAFT_17337	THAPSDRAFT_17396	THAPSDRAFT_20267	THAPSDRAFT_21004	THAPSDRAFT_21633	THAPSDRAFT_21791	RPT3	RPT1	RS9	SUPT6H	RPT4	RPT6	THAPSDRAFT_32339	THAPSDRAFT_35194	RPT2	THAPSDRAFT_3949	ief5	THAPSDRAFT_4757	RPT5	THAPSDRAFT_6383	THAPSDRAFT_6581	THAPSDRAFT_8552	THAPSDRAFT_9746	THAPS_23582
GO:0010558	negative regulation of macromolecule biosynthetic process	THAPSDRAFT_11902	THAPSDRAFT_1397	THAPSDRAFT_19059	THAPSDRAFT_19793	THAPSDRAFT_20661	THAPSDRAFT_20763	THAPSDRAFT_20919	THAPSDRAFT_21858	THAPSDRAFT_22580	THAPSDRAFT_22716	THAPSDRAFT_22823	THAPSDRAFT_23094	CDP1	THAPSDRAFT_262700	ZFP15	Cdc45	THAPSDRAFT_264946	THAPSDRAFT_26743	THAPSDRAFT_268117	THAPSDRAFT_268118	THAPSDRAFT_27435	THAPSDRAFT_33270	THAPSDRAFT_36186	THAPSDRAFT_37431	THAPSDRAFT_37472	THAPSDRAFT_37963	THAPSDRAFT_9018	THAPS_20268	THAPS_23519	THAPS_23539	THAPS_35407	THAPS_6948	THAPS_7180	THAPS_7206
GO:0010562	positive regulation of phosphorus metabolic process	THAPSDRAFT_11592	THAPSDRAFT_15791	THAPSDRAFT_17337	THAPSDRAFT_17396	THAPSDRAFT_21633	THAPSDRAFT_263979	THAPSDRAFT_268652	THAPSDRAFT_269874	THAPSDRAFT_270116	THAPSDRAFT_3949	THAPS_263067
GO:0010563	negative regulation of phosphorus metabolic process	THAPSDRAFT_1203	THAPSDRAFT_24514
GO:0010564	regulation of cell cycle process	THAPSDRAFT_10336	THAPSDRAFT_11305	THAPSDRAFT_14971	THAPSDRAFT_1783	THAPSDRAFT_22688	THAPSDRAFT_24120	THAPSDRAFT_25686	THAPSDRAFT_25687	THAPSDRAFT_260749	THAPSDRAFT_260890	THAPSDRAFT_261217	THAPSDRAFT_261219	apc10	THAPSDRAFT_263798	Cdc45	THAPSDRAFT_32661	THAPSDRAFT_3349	THAPSDRAFT_35095	THAPSDRAFT_37040	THAPSDRAFT_3770	THAPSDRAFT_6581	THAPSDRAFT_7890	THAPSDRAFT_7921	THAPSDRAFT_8968	THAPSDRAFT_9023	THAPSDRAFT_bd1173	THAPS_25363
GO:0010565	regulation of cellular ketone metabolic process	THAPSDRAFT_6581
GO:0010569	regulation of double-strand break repair via homologous recombination	THAPSDRAFT_35108
GO:0010603	regulation of cytoplasmic mRNA processing body assembly	THAPS_23386
GO:0010604	positive regulation of macromolecule metabolic process	THAPSDRAFT_11078	THAPSDRAFT_11592	THAPSDRAFT_14370	THAPSDRAFT_14700	THAPSDRAFT_15791	THAPSDRAFT_17337	THAPSDRAFT_17396	THAPSDRAFT_20267	THAPSDRAFT_20674	THAPSDRAFT_21004	THAPSDRAFT_21633	THAPSDRAFT_21791	THAPSDRAFT_22784	RPT3	THAPSDRAFT_25225	THAPSDRAFT_263979	THAPSDRAFT_264191	RPT1	RS9	THAPSDRAFT_268652	SUPT6H	RPT4	THAPSDRAFT_269874	THAPSDRAFT_30969	THAPSDRAFT_31062	RPT6	THAPSDRAFT_32339	THAPSDRAFT_33851	THAPSDRAFT_35194	RPT2	THAPSDRAFT_3949	ief5	THAPSDRAFT_40704	THAPSDRAFT_4757	RPT5	THAPSDRAFT_6383	THAPSDRAFT_6581	THAPSDRAFT_8552	THAPSDRAFT_8968	THAPSDRAFT_9746	THAPS_23582	THAPS_263067
GO:0010605	negative regulation of macromolecule metabolic process	THAPSDRAFT_10095	THAPSDRAFT_10136	THAPSDRAFT_10266	THAPSDRAFT_10683	THAPSDRAFT_11902	THAPSDRAFT_1203	THAPSDRAFT_12087	THAPSDRAFT_12090	THAPSDRAFT_12859	THAPSDRAFT_1397	THAPSDRAFT_17841	THAPSDRAFT_18841	THAPSDRAFT_19059	THAPSDRAFT_19793	THAPSDRAFT_20637	THAPSDRAFT_20661	THAPSDRAFT_20763	THAPSDRAFT_20800	THAPSDRAFT_20919	THAPSDRAFT_21706	THAPSDRAFT_21742	THAPSDRAFT_21858	THAPSDRAFT_22284	THAPSDRAFT_22580	THAPSDRAFT_22716	THAPSDRAFT_22823	THAPSDRAFT_22907	THAPSDRAFT_23018	THAPSDRAFT_23094	THAPSDRAFT_23684	THAPSDRAFT_23685	THAPSDRAFT_23813	THAPSDRAFT_23814	THAPSDRAFT_24323	THAPSDRAFT_24514	THAPSDRAFT_25487	THAPSDRAFT_25701	MutS	THAPSDRAFT_262352	CDP1	THAPSDRAFT_262700	THAPSDRAFT_263371	THAPSDRAFT_263495	ZFP15	THAPSDRAFT_264633	Cdc45	THAPSDRAFT_264946	THAPSDRAFT_26743
GO:0010608	posttranscriptional regulation of gene expression	THAPSDRAFT_12104	THAPSDRAFT_20637	THAPSDRAFT_20763	THAPSDRAFT_20788	THAPSDRAFT_21491	THAPSDRAFT_21498	THAPSDRAFT_2157	THAPSDRAFT_21858	THAPSDRAFT_22170	THAPSDRAFT_23679	CDP1	THAPSDRAFT_264824	THAPSDRAFT_26743	RS9	THAPSDRAFT_270116	THAPSDRAFT_27083	THAPSDRAFT_33476	THAPSDRAFT_34560	THAPSDRAFT_35933	THAPSDRAFT_36186	THAPSDRAFT_37472	THAPSDRAFT_37963	ief5	THAPSDRAFT_6056	THAPSDRAFT_6383	THAPSDRAFT_9746	THAPS_20268	THAPS_23354	THAPS_23539
GO:0010628	positive regulation of gene expression	THAPSDRAFT_11078	THAPSDRAFT_17337	THAPSDRAFT_17396	THAPSDRAFT_20267	THAPSDRAFT_21004	THAPSDRAFT_21633	THAPSDRAFT_21791	RPT3	RPT1	RS9	SUPT6H	RPT4	RPT6	THAPSDRAFT_32339	THAPSDRAFT_35194	RPT2	THAPSDRAFT_3949	ief5	THAPSDRAFT_4757	RPT5	THAPSDRAFT_6383	THAPSDRAFT_6581	THAPSDRAFT_8552	THAPSDRAFT_9746	THAPS_23582
GO:0010629	negative regulation of gene expression	THAPSDRAFT_10095	THAPSDRAFT_10266	THAPSDRAFT_10683	THAPSDRAFT_12859	THAPSDRAFT_1397	THAPSDRAFT_17841	THAPSDRAFT_18841	THAPSDRAFT_19059	THAPSDRAFT_19793	THAPSDRAFT_20637	THAPSDRAFT_20661	THAPSDRAFT_20763	THAPSDRAFT_20800	THAPSDRAFT_21706	THAPSDRAFT_21742	THAPSDRAFT_21858	THAPSDRAFT_22284	THAPSDRAFT_22580	THAPSDRAFT_22716	THAPSDRAFT_22823	THAPSDRAFT_22907	THAPSDRAFT_23018	THAPSDRAFT_23094	THAPSDRAFT_24323	THAPSDRAFT_25487	THAPSDRAFT_25701	THAPSDRAFT_262352	CDP1	THAPSDRAFT_262700	THAPSDRAFT_263371	THAPSDRAFT_263495	ZFP15	Cdc45	THAPSDRAFT_264946	THAPSDRAFT_26743	THAPSDRAFT_268117	THAPSDRAFT_268644	THAPSDRAFT_268896	THAPSDRAFT_27435	THAPSDRAFT_29496	THAPSDRAFT_31404	THAPSDRAFT_31564	THAPSDRAFT_32744	THAPSDRAFT_33270	THAPSDRAFT_35907	THAPSDRAFT_36186	THAPSDRAFT_37431	THAPSDRAFT_37472
GO:0010638	positive regulation of organelle organization	THAPSDRAFT_260749	THAPSDRAFT_262619	THAPSDRAFT_30969	THAPSDRAFT_37040	THAPSDRAFT_6459	THAPSDRAFT_6581
GO:0010639	negative regulation of organelle organization	THAPSDRAFT_1783	THAPSDRAFT_25686	THAPSDRAFT_25687	THAPSDRAFT_260890	THAPSDRAFT_261217	THAPSDRAFT_261219	THAPSDRAFT_29936	THAPSDRAFT_32661	THAPSDRAFT_6581	THAPSDRAFT_7890	THAPS_25363
GO:0010646	regulation of cell communication	THAPSDRAFT_10012	THAPSDRAFT_10025	THAPSDRAFT_11592	THAPSDRAFT_15822	THAPSDRAFT_20675	THAPSDRAFT_24584	THAPSDRAFT_24588	THAPSDRAFT_261255	THAPSDRAFT_262359	THAPSDRAFT_263979	THAPSDRAFT_268862	THAPSDRAFT_30971	THAPSDRAFT_3508	THAPS_263191	THAPS_6922
GO:0010647	positive regulation of cell communication	THAPSDRAFT_10025	THAPSDRAFT_11592	THAPSDRAFT_15822	THAPSDRAFT_20675
GO:0010648	negative regulation of cell communication	THAPSDRAFT_3508	THAPS_6922
GO:0010675	regulation of cellular carbohydrate metabolic process	THAPSDRAFT_17651	THAPSDRAFT_17735	THAPSDRAFT_260919	THAPSDRAFT_263035	PGAM4	PGAM2	PGAM1	THAPSDRAFT_7885
GO:0010817	regulation of hormone levels	THAPSDRAFT_33794	THAPSDRAFT_6418
GO:0010824	regulation of centrosome duplication	THAPSDRAFT_1783
GO:0010826	negative regulation of centrosome duplication	THAPSDRAFT_1783
GO:0010833	telomere maintenance via telomere lengthening	THAPSDRAFT_11902
GO:0010876	lipid localization	THAPSDRAFT_1237	THAPSDRAFT_16722	THAPSDRAFT_23648	THAPSDRAFT_23649	THAPSDRAFT_23872	THAPSDRAFT_25248	THAPSDRAFT_264740	THAPSDRAFT_26702	THAPSDRAFT_3244	THAPSDRAFT_4270	THAPSDRAFT_bd1786	THAPSDRAFT_bd1787
GO:0010921	regulation of phosphatase activity	THAPSDRAFT_1203	THAPSDRAFT_24314	THAPSDRAFT_24588
GO:0010923	negative regulation of phosphatase activity	THAPSDRAFT_1203
GO:0010941	regulation of cell death	THAPSDRAFT_25701	THAPSDRAFT_269874	THAPSDRAFT_4026	THAPSDRAFT_6461
GO:0010948	negative regulation of cell cycle process	THAPSDRAFT_10336	THAPSDRAFT_1783	THAPSDRAFT_24120	THAPSDRAFT_25686	THAPSDRAFT_25687	THAPSDRAFT_260890	THAPSDRAFT_261217	THAPSDRAFT_261219	THAPSDRAFT_32661	THAPSDRAFT_3349	THAPSDRAFT_3770	THAPSDRAFT_7890	THAPS_25363
GO:0010950	positive regulation of endopeptidase activity	THAPSDRAFT_8968
GO:0010951	negative regulation of endopeptidase activity	THAPSDRAFT_12087	THAPSDRAFT_12090	THAPSDRAFT_23684	THAPSDRAFT_23685	THAPSDRAFT_23813	THAPSDRAFT_23814	THAPSDRAFT_264633	THAPSDRAFT_269355	THAPSDRAFT_4026
GO:0010952	positive regulation of peptidase activity	THAPSDRAFT_8968
GO:0010965	regulation of mitotic sister chromatid separation	THAPSDRAFT_11305	THAPSDRAFT_22688	THAPSDRAFT_25686	THAPSDRAFT_25687	THAPSDRAFT_260749	THAPSDRAFT_260890	THAPSDRAFT_261217	THAPSDRAFT_261219	apc10	THAPSDRAFT_35095	THAPSDRAFT_37040	THAPSDRAFT_7890	THAPS_25363
GO:0010968	regulation of microtubule nucleation	THAPSDRAFT_262619	THAPSDRAFT_6459
GO:0010970	transport along microtubule	THAPSDRAFT_18846	THAPSDRAFT_23285	THAPSDRAFT_262570	THAPSDRAFT_5351	THAPSDRAFT_6286	THAPSDRAFT_7648	THAPSDRAFT_9079
GO:0010972	negative regulation of G2/M transition of mitotic cell cycle	THAPSDRAFT_24120	THAPSDRAFT_3349
GO:0012501	programmed cell death	THAPSDRAFT_25701	THAPSDRAFT_269874	THAPSDRAFT_31380	THAPSDRAFT_4026	THAPSDRAFT_4438	THAPSDRAFT_6461
GO:0015012	heparan sulfate proteoglycan biosynthetic process	THAPSDRAFT_22468	THAPSDRAFT_263396	THAPSDRAFT_270115
GO:0015031	protein transport	THAPSDRAFT_10140	THAPSDRAFT_10441	THAPSDRAFT_10527	THAPSDRAFT_10581	THAPSDRAFT_11103	THAPSDRAFT_11221	THAPSDRAFT_11576	THAPSDRAFT_11664	THAPSDRAFT_11687	THAPSDRAFT_11713	THAPSDRAFT_11842	THAPSDRAFT_12035	THAPSDRAFT_1255	THAPSDRAFT_12810	THAPSDRAFT_1621	THAPSDRAFT_1666	THAPSDRAFT_16695	THAPSDRAFT_17006	THAPSDRAFT_18220	THAPSDRAFT_1827	THAPSDRAFT_1861	THAPSDRAFT_18846	THAPSDRAFT_19301	THAPSDRAFT_20330	THAPSDRAFT_20796	THAPSDRAFT_20845	THAPSDRAFT_20945	THAPSDRAFT_20963	THAPSDRAFT_21420	THAPSDRAFT_21533	THAPSDRAFT_21546	THAPSDRAFT_21710	THAPSDRAFT_21791	THAPSDRAFT_21869	RSP1	THAPSDRAFT_22008	COP3	THAPSDRAFT_22121	THAPSDRAFT_2222	THAPSDRAFT_22248	THAPSDRAFT_22323	THAPSDRAFT_22533	THAPSDRAFT_22547	THAPSDRAFT_22579	THAPSDRAFT_22792	THAPSDRAFT_22826	THAPSDRAFT_23050	THAPSDRAFT_23187
GO:0015074	DNA integration	THAPSDRAFT_12078	THAPSDRAFT_8909
GO:0015672	monovalent inorganic cation transport	THAPSDRAFT_10292	THAPSDRAFT_10295	THAPSDRAFT_11109	AMT2	AMT3	THAPSDRAFT_21089	atpC_1	THAPSDRAFT_22767	THAPSDRAFT_24644	THAPSDRAFT_2481	THAPSDRAFT_24864	THAPSDRAFT_24946	THAPSDRAFT_25101	nhe3	THAPSDRAFT_261078	atpC_2	THAPSDRAFT_262004	THAPSDRAFT_262069	THAPSDRAFT_262307	THAPSDRAFT_262564	THAPSDRAFT_262960	THAPSDRAFT_263473	THAPSDRAFT_264807	AMT4	THAPSDRAFT_268454	AMT6	THAPSDRAFT_269063	THAPSDRAFT_269183	atpA	THAPSDRAFT_29117	THAPSDRAFT_29359	THAPSDRAFT_3092	THAPSDRAFT_32586	THAPSDRAFT_33859	THAPSDRAFT_3590	THAPSDRAFT_35982	THAPSDRAFT_3601	THAPSDRAFT_36263	VAT2	VAT3	THAPSDRAFT_37665	THAPSDRAFT_37834	THAPSDRAFT_3817	THAPSDRAFT_38289	THAPSDRAFT_38789	THAPSDRAFT_39278	VAT4	THAPSDRAFT_39520
GO:0015677	copper ion import	THAPSDRAFT_11488
GO:0015689	molybdate ion transport	THAPSDRAFT_25478	THAPSDRAFT_261403	THAPSDRAFT_30972	THAPSDRAFT_37793	THAPS_263219
GO:0015691	cadmium ion transport	THAPSDRAFT_261657
GO:0015693	magnesium ion transport	THAPSDRAFT_1093	THAPSDRAFT_21332	THAPSDRAFT_5659
GO:0015695	organic cation transport	AMT2	AMT3	AMT4	AMT6	THAPSDRAFT_36263	THAPSDRAFT_40537
GO:0015696	ammonium transport	AMT2	AMT3	AMT4	AMT6	THAPSDRAFT_36263	THAPSDRAFT_40537
GO:0015698	inorganic anion transport	THAPSDRAFT_10191	THAPSDRAFT_13887	THAPSDRAFT_21131	THAPSDRAFT_22668	THAPSDRAFT_24021	THAPSDRAFT_24435	THAPSDRAFT_25478	THAPSDRAFT_261147	THAPSDRAFT_261260	THAPSDRAFT_261403	THAPSDRAFT_261754	THAPSDRAFT_262506	THAPSDRAFT_262553	THAPSDRAFT_262849	THAPSDRAFT_263473	THAPSDRAFT_263581	THAPSDRAFT_263781	THAPSDRAFT_263848	THAPSDRAFT_263852	SIT1	THAPSDRAFT_269063	THAPSDRAFT_269183	THAPSDRAFT_2734	NRT1	THAPSDRAFT_30972	THAPSDRAFT_3393	SIT3	THAPSDRAFT_36201	THAPSDRAFT_37793	THAPSDRAFT_38789	THAPSDRAFT_8962	THAPSDRAFT_bd1670	THAPS_23437	THAPS_263219	NRT2	SIT2
GO:0015703	chromate transport	THAPSDRAFT_262849
GO:0015706	nitrate transport	NRT1	NRT2
GO:0015707	nitrite transport	NRT1	THAPSDRAFT_3393	NRT2
GO:0015708	silicic acid import across plasma membrane	SIT1	SIT3	SIT2
GO:0015711	organic anion transport	THAPSDRAFT_11325	THAPSDRAFT_1218	THAPSDRAFT_13922	THAPSDRAFT_14347	THAPSDRAFT_19764	THAPSDRAFT_20633	THAPSDRAFT_2087	THAPSDRAFT_20889	THAPSDRAFT_22223	THAPSDRAFT_23142	THAPSDRAFT_23295	THAPSDRAFT_24096	THAPSDRAFT_260998	THAPSDRAFT_262016	THAPSDRAFT_262078	THAPSDRAFT_262236	THAPSDRAFT_262515	THAPSDRAFT_262936	THAPSDRAFT_263385	THAPSDRAFT_263788	THAPSDRAFT_264918	THAPSDRAFT_26635	THAPSDRAFT_26702	THAPSDRAFT_268147	THAPSDRAFT_268823	THAPSDRAFT_270139	THAPSDRAFT_31085	THAPSDRAFT_3244	THAPSDRAFT_33919	THAPSDRAFT_34333	THAPSDRAFT_4270	THAPSDRAFT_681	THAPSDRAFT_bd463	THAPS_23586	THAPS_264534	THAPS_264537	THAPS_38149
GO:0015718	monocarboxylic acid transport	THAPSDRAFT_19764	THAPSDRAFT_2087	THAPSDRAFT_3244	THAPSDRAFT_33919
GO:0015727	lactate transport	THAPSDRAFT_2087
GO:0015748	organophosphate ester transport	NTT2	NTT6	NTT1	THAPSDRAFT_26702	NTT3	NTT4	NTT8	NTT7	THAPSDRAFT_4270	NTT5	THAPS_38149
GO:0015749	monosaccharide transmembrane transport	THAPSDRAFT_14028	THAPSDRAFT_14527	THAPSDRAFT_20766	THAPSDRAFT_37974
GO:0015780	nucleotide-sugar transmembrane transport	THAPSDRAFT_1122	THAPSDRAFT_11838	THAPSDRAFT_16236	THAPSDRAFT_16344	THAPSDRAFT_16511	THAPSDRAFT_23806	THAPSDRAFT_2515	Tpt1	Tpt3	THAPSDRAFT_36321	THAPSDRAFT_37116	Tpt2	THAPSDRAFT_9490	THAPSDRAFT_bd1154	THAPSDRAFT_bd1645	THAPSDRAFT_bd393	FCT1
GO:0015783	GDP-fucose transmembrane transport	FCT1
GO:0015791	polyol transport	THAPSDRAFT_924
GO:0015793	glycerol transport	THAPSDRAFT_924
GO:0015801	aromatic amino acid transport	THAPSDRAFT_262078
GO:0015802	basic amino acid transport	THAPSDRAFT_262515
GO:0015804	neutral amino acid transport	THAPSDRAFT_22223
GO:0015807	L-amino acid transport	THAPSDRAFT_13922	THAPSDRAFT_14347	THAPSDRAFT_22223	THAPSDRAFT_262236	THAPSDRAFT_264918	THAPSDRAFT_34333	THAPSDRAFT_681
GO:0015809	arginine transport	THAPSDRAFT_262515
GO:0015825	L-serine transport	THAPSDRAFT_22223
GO:0015833	peptide transport	THAPSDRAFT_10140	THAPSDRAFT_10441	THAPSDRAFT_10527	THAPSDRAFT_10581	THAPSDRAFT_11103	THAPSDRAFT_11221	THAPSDRAFT_11576	THAPSDRAFT_11664	THAPSDRAFT_11687	THAPSDRAFT_11713	THAPSDRAFT_11842	THAPSDRAFT_12035	THAPSDRAFT_1255	THAPSDRAFT_12810	THAPSDRAFT_1621	THAPSDRAFT_1666	THAPSDRAFT_16695	THAPSDRAFT_17006	THAPSDRAFT_18220	THAPSDRAFT_1827	THAPSDRAFT_1861	THAPSDRAFT_18846	THAPSDRAFT_19301	THAPSDRAFT_20330	THAPSDRAFT_20796	THAPSDRAFT_20845	THAPSDRAFT_20945	THAPSDRAFT_20963	THAPSDRAFT_21420	THAPSDRAFT_21533	THAPSDRAFT_21546	THAPSDRAFT_21710	THAPSDRAFT_21791	THAPSDRAFT_21869	RSP1	THAPSDRAFT_22008	COP3	THAPSDRAFT_22121	THAPSDRAFT_2222	THAPSDRAFT_22248	THAPSDRAFT_22323	THAPSDRAFT_22533	THAPSDRAFT_22547	THAPSDRAFT_22579	THAPSDRAFT_22792	THAPSDRAFT_22826	THAPSDRAFT_23050	THAPSDRAFT_23187
GO:0015840	urea transport	THAPSDRAFT_24250	THAPSDRAFT_264305	THAPS_23417
GO:0015849	organic acid transport	THAPSDRAFT_11325	THAPSDRAFT_1218	THAPSDRAFT_13922	THAPSDRAFT_14347	THAPSDRAFT_19764	THAPSDRAFT_20633	THAPSDRAFT_2087	THAPSDRAFT_20889	THAPSDRAFT_22223	THAPSDRAFT_23142	THAPSDRAFT_23295	THAPSDRAFT_23976	THAPSDRAFT_24096	THAPSDRAFT_260998	THAPSDRAFT_262016	THAPSDRAFT_262078	THAPSDRAFT_262236	THAPSDRAFT_262515	THAPSDRAFT_262936	THAPSDRAFT_263385	THAPSDRAFT_263766	THAPSDRAFT_263788	THAPSDRAFT_264918	THAPSDRAFT_26635	THAPSDRAFT_268147	THAPSDRAFT_268823	THAPSDRAFT_270139	THAPSDRAFT_30004	THAPSDRAFT_31085	THAPSDRAFT_3244	THAPSDRAFT_33919	THAPSDRAFT_34333	THAPSDRAFT_4867	THAPSDRAFT_681	THAPSDRAFT_711	THAPSDRAFT_8416	THAPSDRAFT_bd463	THAPS_23586	THAPS_264534	THAPS_264537
GO:0015850	organic hydroxy compound transport	THAPSDRAFT_2087	THAPSDRAFT_924
GO:0015865	purine nucleotide transport	THAPS_38149
GO:0015868	purine ribonucleotide transport	THAPS_38149
GO:0015876	acetyl-CoA transport	THAPS_38149
GO:0015886	heme transport	THAPSDRAFT_bd1441
GO:0015893	drug transport	THAPSDRAFT_1083	THAPSDRAFT_11307	THAPSDRAFT_1986	THAPSDRAFT_20651	THAPSDRAFT_24925	THAPSDRAFT_260974	THAPSDRAFT_262116	THAPSDRAFT_263459	THAPSDRAFT_264387	THAPSDRAFT_267977	THAPSDRAFT_269391	THAPSDRAFT_269448	THAPSDRAFT_27557	THAPSDRAFT_31622	THAPSDRAFT_37740	THAPSDRAFT_4576	THAPSDRAFT_5119	THAPSDRAFT_5201	THAPSDRAFT_7804	THAPSDRAFT_bd1237
GO:0015908	fatty acid transport	THAPSDRAFT_3244
GO:0015909	long-chain fatty acid transport	THAPSDRAFT_3244
GO:0015914	phospholipid transport	THAPSDRAFT_26702	THAPSDRAFT_4270
GO:0015916	fatty-acyl-CoA transport	THAPS_38149
GO:0015919	peroxisomal membrane transport	THAPSDRAFT_260886	THAPSDRAFT_264438
GO:0015931	nucleobase-containing compound transport	THAPSDRAFT_1122	THAPSDRAFT_11666	THAPSDRAFT_11838	THAPSDRAFT_1255	THAPSDRAFT_16236	THAPSDRAFT_16344	THAPSDRAFT_16511	THAPSDRAFT_21791	RSP1	THAPSDRAFT_2222	THAPSDRAFT_22826	THAPSDRAFT_23187	THAPSDRAFT_23269	THAPSDRAFT_23279	THAPSDRAFT_23806	THAPSDRAFT_24395	NTT2	THAPSDRAFT_24525	NTT6	THAPSDRAFT_2515	THAPSDRAFT_25284	THAPSDRAFT_25869	NTT1	THAPSDRAFT_269064	THAPSDRAFT_269556	Tpt1	Tpt3	NTT3	NTT4	NTT8	NTT7	THAPSDRAFT_36321	THAPSDRAFT_37116	THAPSDRAFT_38925	THAPSDRAFT_39470	THAPSDRAFT_39864	THAPSDRAFT_42380	THAPSDRAFT_669	Tpt2	THAPSDRAFT_9148	THAPSDRAFT_9490	THAPSDRAFT_9746	NTT5	THAPSDRAFT_bd1154	THAPSDRAFT_bd1645	THAPSDRAFT_bd1807	THAPSDRAFT_bd393	THAPS_38149
GO:0015936	coenzyme A metabolic process	THAPSDRAFT_33376	THAPSDRAFT_33680	THAPSDRAFT_6416	THAPS_15292	THAPS_35328
GO:0015937	coenzyme A biosynthetic process	THAPSDRAFT_33376	THAPSDRAFT_6416	THAPS_15292	THAPS_35328
GO:0015939	pantothenate metabolic process	THAPSDRAFT_36774	THAPSDRAFT_3959
GO:0015940	pantothenate biosynthetic process	THAPSDRAFT_36774	THAPSDRAFT_3959
GO:0015969	guanosine tetraphosphate metabolic process	THAPSDRAFT_263925	THAPSDRAFT_33039	THAPSDRAFT_37596	THAPSDRAFT_bd1449
GO:0015977	carbon fixation	PPC1	PPC2	RBL
GO:0015979	photosynthesis	THAPSDRAFT_10219	THAPSDRAFT_10234	THAPSDRAFT_11117	THAPSDRAFT_11118	Lhcr8	FCP3	Lhcx6	Lhcf7	THAPSDRAFT_22396	Lhcr10	Lhcr12	Lhcr11	THAPSDRAFT_23808	Lhcr9	Lhcr1	THAPSDRAFT_24309	THAPSDRAFT_24769	THAPSDRAFT_2597	Lhca2	Lhcf2	PSBP	THAPSDRAFT_261275	Lhcr3	THAPSDRAFT_264714	lhcx1	Lhcf9	THAPSDRAFT_268713	THAPSDRAFT_270092	PsbO	FCP_1	THAPSDRAFT_270221	Lhcx4	THAPSDRAFT_270233	Lhcf11	PsbM	THAPSDRAFT_270329	THAPSDRAFT_270340	THAPSDRAFT_2848	lhcx5	THAPSDRAFT_3258	Lhcf6	psbW	Lhca6	Lhcr7	Lhcf1	Lhcf4	Lhcx2	Lhcf5
GO:0015980	energy derivation by oxidation of organic compounds	CSN1	IDH1	MDH1	THAPSDRAFT_22842	THAPSDRAFT_24123	THAPSDRAFT_24653	THAPSDRAFT_25572	THAPSDRAFT_26002	THAPSDRAFT_261904	THAPSDRAFT_26293	THAPSDRAFT_264051	THAPSDRAFT_264905	PPC1	PGM2	acnB	THAPSDRAFT_269718	THAPSDRAFT_270348	THAPSDRAFT_29850	SCS1	THAPSDRAFT_3229	SDH1	PPC2	THAPSDRAFT_36971	SCS2	THAPSDRAFT_41169	THAPSDRAFT_41530	THAPSDRAFT_42475	THAPSDRAFT_9405	THAPSDRAFT_9849	PsbV	petB	THAPS_6704
GO:0015985	energy coupled proton transport, down electrochemical gradient	THAPSDRAFT_24864	atpA	THAPSDRAFT_29359	THAPSDRAFT_3817	THAPSDRAFT_40156	THAPSDRAFT_40728	THAPSDRAFT_5026	atpD	atpA	THAPSDRAFT_bd1290	atpF	THAPSDRAFT_bd1378	THAPSDRAFT_bd1563	THAPSDRAFT_bd598	THAPS_19298	THAPS_41256
GO:0015986	ATP synthesis coupled proton transport	THAPSDRAFT_24864	atpA	THAPSDRAFT_29359	THAPSDRAFT_3817	THAPSDRAFT_40156	THAPSDRAFT_40728	THAPSDRAFT_5026	atpD	atpA	THAPSDRAFT_bd1290	atpF	THAPSDRAFT_bd1378	THAPSDRAFT_bd1563	THAPSDRAFT_bd598	THAPS_19298	THAPS_41256
GO:0015994	chlorophyll metabolic process	THAPSDRAFT_10234	ChlH1	THAPSDRAFT_270340	THAPSDRAFT_270359	THAPSDRAFT_270378	THAPSDRAFT_4748	THAPSDRAFT_661	bchI
GO:0015995	chlorophyll biosynthetic process	THAPSDRAFT_10234	ChlH1	THAPSDRAFT_270340	THAPSDRAFT_270359	THAPSDRAFT_270378	THAPSDRAFT_4748	THAPSDRAFT_661	bchI
GO:0016024	CDP-diacylglycerol biosynthetic process	THAPSDRAFT_14364	THAPSDRAFT_19058	THAPSDRAFT_263499	THAPSDRAFT_30747
GO:0016032	viral process	THAPSDRAFT_4026
GO:0016036	cellular response to phosphate starvation	THAPSDRAFT_1779	THAPSDRAFT_262506
GO:0016042	lipid catabolic process	THAPSDRAFT_1672	GCD1	THAPSDRAFT_2521	THAPSDRAFT_262104	AOX1_1	ACD3	THAPSDRAFT_269513	THAPSDRAFT_3244	THAPSDRAFT_38652	THAPSDRAFT_41216	THAPSDRAFT_9458	ACD2	THAPS_263116	THAPS_263246	THAPS_269316	ACD1
GO:0016043	cellular component organization	THAPSDRAFT_10025	THAPSDRAFT_1017	THAPSDRAFT_10441	THAPSDRAFT_10581	THAPSDRAFT_11085	THAPSDRAFT_11103	THAPSDRAFT_11221	THAPSDRAFT_11305	THAPSDRAFT_11484	THAPSDRAFT_11498	THAPSDRAFT_11508	THAPSDRAFT_11664	THAPSDRAFT_11687	THAPSDRAFT_11713	THAPSDRAFT_11746	THAPSDRAFT_11842	THAPSDRAFT_11902	THAPSDRAFT_12035	THAPSDRAFT_12403	THAPSDRAFT_12500	THAPSDRAFT_1255	THAPSDRAFT_12982	CAP1	THAPSDRAFT_1397	THAPSDRAFT_1422	THAPSDRAFT_1471	THAPSDRAFT_14971	NIFU_1	THAPSDRAFT_1555	THAPSDRAFT_16039	THAPSDRAFT_16136	THAPSDRAFT_1615	THAPSDRAFT_1621	THAPSDRAFT_17006	THAPSDRAFT_1744	THAPSDRAFT_1783	NIFU_2	RPN9	THAPSDRAFT_18846	THAPSDRAFT_1913	THAPSDRAFT_19301	RS10	THAPSDRAFT_19553	THAPSDRAFT_19793	RL20	THAPSDRAFT_20014	THAPSDRAFT_2008	THAPSDRAFT_20285
GO:0016050	vesicle organization	THAPSDRAFT_10025	THAPSDRAFT_10441	THAPSDRAFT_11103	THAPSDRAFT_11687	THAPSDRAFT_11713	THAPSDRAFT_19553	THAPSDRAFT_21819	THAPSDRAFT_22008	THAPSDRAFT_22248	THAPSDRAFT_24068	THAPSDRAFT_24282	THAPSDRAFT_24585	THAPSDRAFT_2467	THAPSDRAFT_24796	THAPSDRAFT_25272	THAPSDRAFT_262803	THAPSDRAFT_262863	THAPSDRAFT_262956	THAPSDRAFT_263742	THAPSDRAFT_268329	THAPSDRAFT_30919	THAPSDRAFT_33228	THAPSDRAFT_34620	THAPSDRAFT_4352	THAPSDRAFT_4761	THAPSDRAFT_9617	THAPSDRAFT_bd1692	THAPS_18148	THAPS_263074	THAPS_6974	THAPS_803
GO:0016051	carbohydrate biosynthetic process	THAPSDRAFT_11075	THAPSDRAFT_11076	THAPSDRAFT_11097	THAPSDRAFT_11617	THAPSDRAFT_11618	THAPSDRAFT_11656	THAPSDRAFT_12695	THAPSDRAFT_12729	THAPSDRAFT_17651	THAPSDRAFT_17735	THAPSDRAFT_24506	THAPSDRAFT_260919	THAPSDRAFT_261448	THAPSDRAFT_262361	THAPSDRAFT_263035	PGAM4	PGM2	THAPSDRAFT_269908	THAPSDRAFT_270301	THAPSDRAFT_270302	THAPSDRAFT_270348	PGAM2	PGAM1	THAPSDRAFT_30924	THAPSDRAFT_3105	THAPSDRAFT_31108	UGDH2	TPI3	THAPSDRAFT_36788	GPI1	GPI3	TPI1	PCK1	THAPSDRAFT_7885	THAPSDRAFT_7935	THAPSDRAFT_8877	THAPS_23605	TPI2	tpi	THAPS_7251
GO:0016052	carbohydrate catabolic process	ALDO4	THAPSDRAFT_13556	THAPSDRAFT_1554	THAPSDRAFT_17651	THAPSDRAFT_17735	THAPSDRAFT_21306	ALDO2	PFK2	PYK2	PGK5	THAPSDRAFT_260919	GLK1	THAPSDRAFT_261924	THAPSDRAFT_263035	PGAM4	PYK4	PGM2	PGK4	THAPSDRAFT_269590	THAPSDRAFT_270288	THAPSDRAFT_270301	THAPSDRAFT_270302	THAPSDRAFT_270306	THAPSDRAFT_270348	THAPSDRAFT_270396	PGAM2	THAPSDRAFT_28239	gapC3	GAPD4	PGAM1	PFK1	THAPSDRAFT_31382	GAPD1	THAPSDRAFT_31810	GAPD2	TPI3	GPI1	PGK1	GPI3	ENO1	PYK1	ENO2	TPI1	PGK3	THAPSDRAFT_4875	THAPSDRAFT_7885	THAPS_10885	THAPS_270304
GO:0016053	organic acid biosynthetic process	THAPSDRAFT_10559	THAPSDRAFT_11228	DPHA1	THAPSDRAFT_11343	THAPSDRAFT_12234	CYS3	THAPSDRAFT_14979	SAT1	THAPSDRAFT_17623	DHPS_1	THAPSDRAFT_1882	THAPSDRAFT_20571	THAPSDRAFT_20593	THAPSDRAFT_20607	THAPSDRAFT_20613	THAPSDRAFT_20928	AGPR	THAPSDRAFT_21539	THAPSDRAFT_21978	KCS1	THAPSDRAFT_22511	THAPSDRAFT_23228	THAPSDRAFT_23275	THAPSDRAFT_24248	THAPSDRAFT_24501	ASA	THAPSDRAFT_25130	THAPSDRAFT_2525	trpAB	THAPSDRAFT_26031	GLNA	THAPSDRAFT_260744	THAPSDRAFT_260757	THAPSDRAFT_260885	THAPSDRAFT_260934	THAPSDRAFT_261857	THAPSDRAFT_26190	ACP3	THAPSDRAFT_263866	THAPSDRAFT_264407	lipB_1	THAPSDRAFT_26560	CYS2	THAPSDRAFT_268070	THAPSDRAFT_268256	THAPSDRAFT_268301	ANS1	THAPSDRAFT_268875
GO:0016054	organic acid catabolic process	THAPSDRAFT_10129	THAPSDRAFT_14147	GCD1	AOX1_1	ACD3	THAPSDRAFT_269513	THAPSDRAFT_27892	GDCH	THAPSDRAFT_3057	THAPSDRAFT_32485	THAPSDRAFT_33203	ARCC	THAPSDRAFT_34900	GDCT	THAPSDRAFT_36689	THAPSDRAFT_36702	THAPSDRAFT_36964	THAPSDRAFT_38597	THAPSDRAFT_38760	GDCP	THAPSDRAFT_41216	THAPSDRAFT_5586	THAPSDRAFT_795	THAPSDRAFT_8655	ACD2	THAPS_263116	THAPS_269316	ACD1
GO:0016055	Wnt signaling pathway	THAPSDRAFT_14638	THAPSDRAFT_22118	THAPSDRAFT_3508	THAPS_269281
GO:0016070	RNA metabolic process	THAPSDRAFT_10095	THAPSDRAFT_10109	THAPSDRAFT_10129	THAPSDRAFT_10173	THAPSDRAFT_10266	THAPSDRAFT_10348	THAPSDRAFT_10349	THAPSDRAFT_10360	THAPSDRAFT_10402	THAPSDRAFT_10547	THAPSDRAFT_10613	THAPSDRAFT_10683	THAPSDRAFT_1075	THAPSDRAFT_11078	THAPSDRAFT_11111	THAPSDRAFT_11148	THAPSDRAFT_11155	THAPSDRAFT_11166	THAPSDRAFT_11179	THAPSDRAFT_11244	THAPSDRAFT_11295	THAPSDRAFT_11296	THAPSDRAFT_11342	THAPSDRAFT_11498	THAPSDRAFT_1150	THAPSDRAFT_11515	THAPSDRAFT_11542	THAPSDRAFT_11606	THAPSDRAFT_11623	THAPSDRAFT_11643	THAPSDRAFT_11666	THAPSDRAFT_11667	THAPSDRAFT_1173	THAPSDRAFT_11744	THAPSDRAFT_11801	THAPSDRAFT_11824	THAPSDRAFT_11943	THAPSDRAFT_11949	THAPSDRAFT_12011	THAPSDRAFT_12061	THAPSDRAFT_12066	THAPSDRAFT_12076	THAPSDRAFT_12116	THAPSDRAFT_12153	THAPSDRAFT_1216	THAPSDRAFT_12570	MTS2_1	THAPSDRAFT_12859
GO:0016071	mRNA metabolic process	THAPSDRAFT_10095	THAPSDRAFT_10266	THAPSDRAFT_10683	THAPSDRAFT_11166	THAPSDRAFT_11666	THAPSDRAFT_12859	THAPSDRAFT_13794	THAPSDRAFT_13920	THAPSDRAFT_1696	THAPSDRAFT_17841	THAPSDRAFT_1841	THAPSDRAFT_18841	THAPSDRAFT_19374	THAPSDRAFT_20086	THAPSDRAFT_20404	THAPSDRAFT_20763	THAPSDRAFT_20799	THAPSDRAFT_20800	THAPSDRAFT_20911	THAPSDRAFT_21026	THAPSDRAFT_21280	THAPSDRAFT_21706	THAPSDRAFT_21742	THAPSDRAFT_21860	THAPSDRAFT_22253	THAPSDRAFT_22284	THAPSDRAFT_22303	THAPSDRAFT_22487	THAPSDRAFT_22618	THAPSDRAFT_22716	THAPSDRAFT_22907	THAPSDRAFT_22978	THAPSDRAFT_23018	THAPSDRAFT_23085	THAPSDRAFT_23279	THAPSDRAFT_23316	THAPSDRAFT_23777	THAPSDRAFT_24323	THAPSDRAFT_24395	THAPSDRAFT_24763	THAPSDRAFT_25487	THAPSDRAFT_25701	THAPSDRAFT_25866	THAPSDRAFT_260891	THAPSDRAFT_261201	THAPSDRAFT_26140	THAPSDRAFT_262352	THAPSDRAFT_262371
GO:0016072	rRNA metabolic process	THAPSDRAFT_10095	THAPSDRAFT_1150	THAPSDRAFT_11744	THAPSDRAFT_11801	THAPSDRAFT_11824	THAPSDRAFT_11949	THAPSDRAFT_12859	THAPSDRAFT_14597	THAPSDRAFT_14708	THAPSDRAFT_15992	THAPSDRAFT_1680	THAPSDRAFT_17145	THAPSDRAFT_17292	THAPSDRAFT_17654	THAPSDRAFT_17841	THAPSDRAFT_20930	THAPSDRAFT_21397	THAPSDRAFT_21580	THAPSDRAFT_21706	THAPSDRAFT_21725	THAPSDRAFT_21742	RSP1	THAPSDRAFT_21966	THAPSDRAFT_22212	THAPSDRAFT_22334	RS21	THAPSDRAFT_22635	THAPSDRAFT_22985	THAPSDRAFT_23018	THAPSDRAFT_23202	THAPSDRAFT_24042	THAPSDRAFT_24323	THAPSDRAFT_24777	THAPSDRAFT_24904	THAPSDRAFT_24907	THAPSDRAFT_25120	THAPSDRAFT_25487	THAPSDRAFT_25510	THAPSDRAFT_25689	THAPSDRAFT_25795	THAPSDRAFT_25869	THAPSDRAFT_261040	THAPSDRAFT_261539	THAPSDRAFT_262381	THAPSDRAFT_262722	THAPSDRAFT_262775	THAPSDRAFT_262862	THAPSDRAFT_264063
GO:0016073	snRNA metabolic process	THAPSDRAFT_10095	THAPSDRAFT_17841	THAPSDRAFT_20681	THAPSDRAFT_21706	THAPSDRAFT_21742	THAPSDRAFT_23018	THAPSDRAFT_24323	THAPSDRAFT_25487	THAPSDRAFT_40733	THAPSDRAFT_4340	THAPSDRAFT_508	THAPSDRAFT_5599
GO:0016074	snoRNA metabolic process	THAPSDRAFT_17841	THAPSDRAFT_21706	THAPSDRAFT_25487	THAPSDRAFT_40733	THAPSDRAFT_4340	THAPSDRAFT_508	THAPSDRAFT_9442
GO:0016075	rRNA catabolic process	THAPSDRAFT_10095	THAPSDRAFT_12859	THAPSDRAFT_17841	THAPSDRAFT_21706	THAPSDRAFT_21742	THAPSDRAFT_23018	THAPSDRAFT_24323	THAPSDRAFT_25487	THAPSDRAFT_32744	THAPSDRAFT_40733	THAPSDRAFT_4340	THAPSDRAFT_4574
GO:0016078	tRNA catabolic process	THAPSDRAFT_10095	THAPSDRAFT_21706	THAPSDRAFT_21742	THAPSDRAFT_23018	THAPSDRAFT_24323	THAPSDRAFT_4340
GO:0016093	polyprenol metabolic process	THAPSDRAFT_14875	THAPSDRAFT_16378	THAPSDRAFT_269159	THAPSDRAFT_33330
GO:0016101	diterpenoid metabolic process	ECR1
GO:0016104	triterpenoid biosynthetic process	CAS1
GO:0016108	tetraterpenoid metabolic process	PDS1	THAPSDRAFT_23291	THAPSDRAFT_24832	THAPSDRAFT_270357
GO:0016109	tetraterpenoid biosynthetic process	PDS1	THAPSDRAFT_23291	THAPSDRAFT_24832	THAPSDRAFT_270357
GO:0016114	terpenoid biosynthetic process	THAPSDRAFT_10102	PDS1	THAPSDRAFT_23291	THAPSDRAFT_24832	THAPSDRAFT_270357	CAS1	GcpE	FPS1	THAPSDRAFT_31907	DXR1	THAPS_270312
GO:0016116	carotenoid metabolic process	PDS1	THAPSDRAFT_23291	THAPSDRAFT_24832	THAPSDRAFT_270357
GO:0016117	carotenoid biosynthetic process	PDS1	THAPSDRAFT_23291	THAPSDRAFT_24832	THAPSDRAFT_270357
GO:0016125	sterol metabolic process	THAPSDRAFT_10157	THAPSDRAFT_2186	THAPSDRAFT_22768	THAPSDRAFT_263399	THAPSDRAFT_268488	THAPSDRAFT_33680	THAPSDRAFT_33794	THAPSDRAFT_33926
GO:0016126	sterol biosynthetic process	THAPSDRAFT_2186	THAPSDRAFT_22768	THAPSDRAFT_268488	THAPSDRAFT_33680	THAPSDRAFT_33794	THAPSDRAFT_33926
GO:0016128	phytosteroid metabolic process	THAPSDRAFT_22768	THAPSDRAFT_268488	THAPSDRAFT_33794
GO:0016129	phytosteroid biosynthetic process	THAPSDRAFT_22768	THAPSDRAFT_268488	THAPSDRAFT_33794
GO:0016131	brassinosteroid metabolic process	THAPSDRAFT_33794
GO:0016132	brassinosteroid biosynthetic process	THAPSDRAFT_33794
GO:0016180	snRNA processing	THAPSDRAFT_10095	THAPSDRAFT_17841	THAPSDRAFT_20681	THAPSDRAFT_21706	THAPSDRAFT_21742	THAPSDRAFT_23018	THAPSDRAFT_24323	THAPSDRAFT_25487	THAPSDRAFT_40733	THAPSDRAFT_4340	THAPSDRAFT_5599
GO:0016192	vesicle-mediated transport	THAPSDRAFT_10025	THAPSDRAFT_10142	THAPSDRAFT_10441	THAPSDRAFT_10527	THAPSDRAFT_11085	THAPSDRAFT_11103	THAPSDRAFT_11221	THAPSDRAFT_11576	THAPSDRAFT_11664	THAPSDRAFT_11687	THAPSDRAFT_11713	THAPSDRAFT_12035	THAPSDRAFT_1471	THAPSDRAFT_1621	THAPSDRAFT_19553	THAPSDRAFT_19622	THAPSDRAFT_19639	THAPSDRAFT_19662	THAPSDRAFT_20582	THAPSDRAFT_20643	THAPSDRAFT_20796	THAPSDRAFT_20922	THAPSDRAFT_21420	THAPSDRAFT_21819	THAPSDRAFT_22008	COP3	THAPSDRAFT_22112	THAPSDRAFT_22138	THAPSDRAFT_22248	THAPSDRAFT_22265	THAPSDRAFT_22307	THAPSDRAFT_22308	THAPSDRAFT_22322	THAPSDRAFT_22568	THAPSDRAFT_22577	THAPSDRAFT_22792	THAPSDRAFT_22963	THAPSDRAFT_23050	THAPSDRAFT_23218	THAPSDRAFT_23311	THAPSDRAFT_23754	THAPSDRAFT_23989	THAPSDRAFT_24068	THAPSDRAFT_24171	THAPSDRAFT_24282	THAPSDRAFT_2454	THAPSDRAFT_24585	THAPSDRAFT_2467
GO:0016197	endosomal transport	THAPSDRAFT_11576	THAPSDRAFT_22008	THAPSDRAFT_22112	THAPSDRAFT_22308	THAPSDRAFT_22568	THAPSDRAFT_23311	THAPSDRAFT_24736	THAPSDRAFT_262956	THAPSDRAFT_264395	THAPSDRAFT_268881	THAPSDRAFT_32191	THAPSDRAFT_3582	THAPSDRAFT_36337	THAPSDRAFT_36937	THAPSDRAFT_37819	THAPSDRAFT_9031	THAPS_23464	THAPS_25373	THAPS_38123
GO:0016226	iron-sulfur cluster assembly	NIFU_1	NIFU_2	THAPSDRAFT_20285	THAPSDRAFT_22368	THAPSDRAFT_240	THAPSDRAFT_24510	THAPSDRAFT_262126	THAPSDRAFT_263883	THAPSDRAFT_268364	THAPSDRAFT_31510	THAPSDRAFT_32741	THAPSDRAFT_33601	THAPSDRAFT_36099	THAPSDRAFT_36970	THAPSDRAFT_37979	THAPSDRAFT_39032	THAPSDRAFT_42620	THAPSDRAFT_6461	THAPSDRAFT_bd1360
GO:0016233	telomere capping	THAPSDRAFT_11902	THAPS_38060
GO:0016236	macroautophagy	THAPSDRAFT_1017	THAPSDRAFT_10581	THAPSDRAFT_21712	THAPSDRAFT_21720	THAPSDRAFT_2412	THAPSDRAFT_25224	THAPSDRAFT_262070	THAPSDRAFT_262157	THAPSDRAFT_264395	THAPSDRAFT_268652	THAPSDRAFT_2791	THAPSDRAFT_34701	THAPSDRAFT_36937	THAPSDRAFT_37942	THAPSDRAFT_3934	THAPSDRAFT_4726	THAPSDRAFT_6066	THAPSDRAFT_8428	THAPS_35360
GO:0016237	lysosomal microautophagy	THAPSDRAFT_21712	THAPSDRAFT_262157
GO:0016239	positive regulation of macroautophagy	THAPSDRAFT_21720
GO:0016241	regulation of macroautophagy	THAPSDRAFT_21720
GO:0016255	attachment of GPI anchor to protein	THAPSDRAFT_23029	THAPSDRAFT_6533	THAPS_35745	THAPS_6874
GO:0016266	O-glycan processing	THAPSDRAFT_10047	THAPSDRAFT_24627	THAPSDRAFT_261140	THAPSDRAFT_262287	THAPSDRAFT_269773	THAPSDRAFT_5034	THAPS_10774	THAPS_25320
GO:0016267	O-glycan processing, core 1	THAPSDRAFT_10047	THAPSDRAFT_24627	THAPSDRAFT_261140	THAPSDRAFT_262287	THAPSDRAFT_269773	THAPSDRAFT_5034	THAPS_10774	THAPS_25320
GO:0016310	phosphorylation	THAPSDRAFT_10457	THAPSDRAFT_10753	THAPSDRAFT_11091	THAPSDRAFT_11180	THAPSDRAFT_11228	THAPSDRAFT_11287	THAPSDRAFT_11433	THAPSDRAFT_11480	THAPSDRAFT_11592	ALDO4	THAPSDRAFT_1193	THAPSDRAFT_1205	NDK1	THAPSDRAFT_12960	THAPSDRAFT_12983	THAPSDRAFT_13427	THAPSDRAFT_14004	THAPSDRAFT_14030	THAPSDRAFT_14322	THAPSDRAFT_14378	THAPSDRAFT_14490	THAPSDRAFT_14492	THAPSDRAFT_14638	THAPSDRAFT_1479	THAPSDRAFT_15285	THAPSDRAFT_15351	THAPSDRAFT_1553	THAPSDRAFT_15791	THAPSDRAFT_15887	THAPSDRAFT_15916	THAPSDRAFT_16265	THAPSDRAFT_16287	THAPSDRAFT_16303	THAPSDRAFT_1644	THAPSDRAFT_16584	THAPSDRAFT_16613	THAPSDRAFT_16828	THAPSDRAFT_16912	THAPSDRAFT_16961	THAPSDRAFT_17024	THAPSDRAFT_17036	THAPSDRAFT_17302	THAPSDRAFT_17337	THAPSDRAFT_17396	THAPSDRAFT_17480	THAPSDRAFT_17585	THAPSDRAFT_17651	THAPSDRAFT_17735
GO:0016311	dephosphorylation	THAPSDRAFT_10012	THAPSDRAFT_1011	THAPSDRAFT_10470	THAPSDRAFT_10547	THAPSDRAFT_10671	THAPSDRAFT_11147	THAPSDRAFT_11185	THAPSDRAFT_11225	THAPSDRAFT_1134	THAPSDRAFT_1203	THAPSDRAFT_1477	THAPSDRAFT_14971	THAPSDRAFT_15472	THAPSDRAFT_16912	THAPSDRAFT_17006	THAPSDRAFT_17095	THAPSDRAFT_17193	THAPSDRAFT_17302	THAPSDRAFT_17310	THAPSDRAFT_17582	THAPSDRAFT_20600	THAPSDRAFT_20791	THAPSDRAFT_2119	THAPSDRAFT_21452	THAPSDRAFT_21753	THAPSDRAFT_24137	THAPSDRAFT_24314	THAPSDRAFT_24588	THAPSDRAFT_25446	THAPSDRAFT_2555	THAPSDRAFT_25669	THAPSDRAFT_25867	THAPSDRAFT_260939	THAPSDRAFT_261179	THAPSDRAFT_261925	THAPSDRAFT_262201	THAPSDRAFT_262261	THAPSDRAFT_262924	THAPSDRAFT_263360	THAPSDRAFT_263425	THAPSDRAFT_263722	THAPSDRAFT_263776	THAPSDRAFT_264034	THAPSDRAFT_264061	THAPSDRAFT_264143	THAPSDRAFT_264295	THAPSDRAFT_264321	THAPSDRAFT_264570
GO:0016441	posttranscriptional gene silencing	THAPSDRAFT_20637
GO:0016458	gene silencing	THAPSDRAFT_1397	THAPSDRAFT_19793	THAPSDRAFT_20637	THAPSDRAFT_22580	THAPSDRAFT_262700	Cdc45	THAPSDRAFT_268117	THAPSDRAFT_33270	THAPSDRAFT_37431	THAPS_35407	THAPS_6948
GO:0016477	cell migration	THAPSDRAFT_263979
GO:0016480	negative regulation of transcription by RNA polymerase III	THAPSDRAFT_22823
GO:0016482	cytosolic transport	THAPSDRAFT_11576	THAPSDRAFT_22112	THAPSDRAFT_22308	THAPSDRAFT_22568	THAPSDRAFT_23311	THAPSDRAFT_24282	THAPSDRAFT_3582	THAPSDRAFT_36337	THAPSDRAFT_37441	THAPS_25373	THAPS_38123
GO:0016485	protein processing	THAPSDRAFT_10581	THAPSDRAFT_11842	THAPSDRAFT_1366	THAPSDRAFT_19301	THAPSDRAFT_21098	THAPSDRAFT_2118	THAPSDRAFT_21591	THAPSDRAFT_22011	THAPSDRAFT_22863	THAPSDRAFT_23111	THAPSDRAFT_2436	THAPSDRAFT_260832	THAPSDRAFT_261548	THAPSDRAFT_262412	THAPSDRAFT_263431	THAPSDRAFT_263724	THAPSDRAFT_263784	THAPSDRAFT_264129	THAPSDRAFT_26418	THAPSDRAFT_264188	THAPSDRAFT_268976	THAPSDRAFT_269387	THAPSDRAFT_31437	THAPSDRAFT_32934	TPP1	THAPSDRAFT_34186	THAPSDRAFT_36310	THAPSDRAFT_36911	SPP1	THAPSDRAFT_37621	THAPSDRAFT_41169	THAPSDRAFT_4302	THAPSDRAFT_4981	THAPSDRAFT_6045	THAPSDRAFT_9184	THAPSDRAFT_9852	THAPS_23402	THAPS_38132	THAPS_41306
GO:0016553	base conversion or substitution editing	THAPSDRAFT_34714
GO:0016556	mRNA modification	THAPSDRAFT_23316	THAPSDRAFT_37374	THAPSDRAFT_508
GO:0016558	protein import into peroxisome matrix	THAPSDRAFT_260886	THAPSDRAFT_264438
GO:0016559	peroxisome fission	THAPSDRAFT_25552	THAPSDRAFT_3037
GO:0016560	protein import into peroxisome matrix, docking	THAPSDRAFT_264438
GO:0016567	protein ubiquitination	THAPSDRAFT_11876	THAPSDRAFT_14370	THAPSDRAFT_14384	THAPSDRAFT_14700	THAPSDRAFT_17845	THAPSDRAFT_18388	THAPSDRAFT_1852	THAPSDRAFT_1945	THAPSDRAFT_20674	THAPSDRAFT_20824	THAPSDRAFT_2086	THAPSDRAFT_21140	THAPSDRAFT_22149	THAPSDRAFT_22339	THAPSDRAFT_22487	THAPSDRAFT_22731	THAPSDRAFT_22784	THAPSDRAFT_22947	THAPSDRAFT_23095	THAPSDRAFT_23215	THAPSDRAFT_23971	THAPSDRAFT_24305	THAPSDRAFT_24656	THAPSDRAFT_24792	THAPSDRAFT_24829	THAPSDRAFT_24902	THAPSDRAFT_24961	THAPSDRAFT_25106	THAPSDRAFT_25107	THAPSDRAFT_25122	THAPSDRAFT_25214	THAPSDRAFT_25225	THAPSDRAFT_261916	THAPSDRAFT_262047	THAPSDRAFT_262874	ubc1	THAPSDRAFT_264191	UBA1	THAPSDRAFT_28710	ubc	THAPSDRAFT_31062	THAPSDRAFT_31758	UBA2	THAPSDRAFT_33851	THAPSDRAFT_34838	THAPSDRAFT_35107	THAPSDRAFT_36045	THAPSDRAFT_36501
GO:0016569	covalent chromatin modification	THAPSDRAFT_1397	THAPSDRAFT_1744	THAPSDRAFT_20692	THAPSDRAFT_20919	THAPSDRAFT_21409	THAPSDRAFT_22580	THAPSDRAFT_23094	THAPSDRAFT_24152	THAPSDRAFT_24331	THAPSDRAFT_24429	THAPSDRAFT_24729	THAPSDRAFT_24752	THAPSDRAFT_25187	THAPSDRAFT_25214	THAPSDRAFT_25613	THAPSDRAFT_25810	THAPSDRAFT_262700	ZFP14	ubc1	THAPSDRAFT_268118	THAPSDRAFT_268346	ZFP16	THAPSDRAFT_269666	THAPSDRAFT_270065	THAPSDRAFT_2703	THAPSDRAFT_27435	THAPSDRAFT_28185	THAPSDRAFT_30969	THAPSDRAFT_32098	THAPSDRAFT_36275	THAPSDRAFT_3690	THAPSDRAFT_37928	THAPSDRAFT_3901	THAPSDRAFT_41025	THAPSDRAFT_4757	THAPSDRAFT_6581	THAPSDRAFT_9040	THAPSDRAFT_9442	THAPSDRAFT_bd1173	THAPSDRAFT_bd1828	THAPSDRAFT_bd874	THAPS_23469	THAPS_23519	THAPS_7180
GO:0016570	histone modification	THAPSDRAFT_1397	THAPSDRAFT_1744	THAPSDRAFT_20692	THAPSDRAFT_20919	THAPSDRAFT_21409	THAPSDRAFT_22580	THAPSDRAFT_23094	THAPSDRAFT_24152	THAPSDRAFT_24331	THAPSDRAFT_24429	THAPSDRAFT_24729	THAPSDRAFT_24752	THAPSDRAFT_25187	THAPSDRAFT_25214	THAPSDRAFT_25613	THAPSDRAFT_25810	THAPSDRAFT_262700	ZFP14	ubc1	THAPSDRAFT_268118	THAPSDRAFT_268346	ZFP16	THAPSDRAFT_269666	THAPSDRAFT_270065	THAPSDRAFT_2703	THAPSDRAFT_27435	THAPSDRAFT_28185	THAPSDRAFT_30969	THAPSDRAFT_32098	THAPSDRAFT_36275	THAPSDRAFT_3690	THAPSDRAFT_37928	THAPSDRAFT_3901	THAPSDRAFT_41025	THAPSDRAFT_4757	THAPSDRAFT_6581	THAPSDRAFT_9040	THAPSDRAFT_9442	THAPSDRAFT_bd1173	THAPSDRAFT_bd1828	THAPSDRAFT_bd874	THAPS_23469	THAPS_23519	THAPS_7180
GO:0016571	histone methylation	THAPSDRAFT_1744	THAPSDRAFT_21409	THAPSDRAFT_24152	THAPSDRAFT_24429	THAPSDRAFT_25810	THAPSDRAFT_262700	THAPSDRAFT_268346	THAPSDRAFT_270065	THAPSDRAFT_28185	THAPSDRAFT_3690	THAPSDRAFT_9442	THAPSDRAFT_bd1828	THAPSDRAFT_bd874
GO:0016572	histone phosphorylation	THAPSDRAFT_25187	THAPSDRAFT_bd1173
GO:0016573	histone acetylation	THAPSDRAFT_1397	THAPSDRAFT_20692	THAPSDRAFT_20919	THAPSDRAFT_22580	THAPSDRAFT_24331	THAPSDRAFT_24752	THAPSDRAFT_25613	ZFP14	ZFP16	THAPSDRAFT_30969	THAPSDRAFT_36275	THAPSDRAFT_37928	THAPSDRAFT_3901	THAPSDRAFT_6581	THAPSDRAFT_9040
GO:0016574	histone ubiquitination	THAPSDRAFT_25214	ubc1
GO:0016575	histone deacetylation	THAPSDRAFT_23094	THAPSDRAFT_268118	THAPSDRAFT_27435	THAPSDRAFT_32098	THAPSDRAFT_41025	THAPS_23519	THAPS_7180
GO:0016578	histone deubiquitination	THAPSDRAFT_269666
GO:0016579	protein deubiquitination	THAPSDRAFT_10006	THAPSDRAFT_15123	THAPSDRAFT_1732	THAPSDRAFT_17704	THAPSDRAFT_21364	THAPSDRAFT_21460	THAPSDRAFT_22302	THAPSDRAFT_22897	THAPSDRAFT_23731	THAPSDRAFT_23994	THAPSDRAFT_24035	THAPSDRAFT_24235	THAPSDRAFT_24598	THAPSDRAFT_25476	THAPSDRAFT_263931	THAPSDRAFT_26398	THAPSDRAFT_269076	THAPSDRAFT_269666	THAPSDRAFT_3629	THAPSDRAFT_37366	THAPSDRAFT_39802	THAPSDRAFT_4243	THAPSDRAFT_5036	THAPSDRAFT_5624	THAPSDRAFT_9910	THAPSDRAFT_bd1193	THAPS_23645	THAPS_263315	THAPS_6883
GO:0016598	protein arginylation	THAPSDRAFT_261041
GO:0016925	protein sumoylation	THAPSDRAFT_12132	THAPSDRAFT_1215	THAPSDRAFT_17815	THAPSDRAFT_20220	THAPSDRAFT_21811	THAPSDRAFT_23303	THAPSDRAFT_23927	THAPSDRAFT_24230	THAPSDRAFT_24677	THAPSDRAFT_33780	THAPSDRAFT_38679	THAPS_25374
GO:0016926	protein desumoylation	THAPSDRAFT_18071	THAPSDRAFT_25854
GO:0016973	poly(A)+ mRNA export from nucleus	THAPSDRAFT_1255	THAPSDRAFT_25284
GO:0016998	cell wall macromolecule catabolic process	THAPSDRAFT_23700	THAPSDRAFT_264576	THAPSDRAFT_264577	THAPSDRAFT_264582	THAPSDRAFT_2647	THAPS_263096	THAPS_263184
GO:0017004	cytochrome complex assembly	THAPSDRAFT_22378	THAPSDRAFT_260772	THAPSDRAFT_35982	THAPSDRAFT_4318	THAPSDRAFT_bd1441
GO:0017006	protein-tetrapyrrole linkage	THAPSDRAFT_1077
GO:0017007	protein-bilin linkage	THAPSDRAFT_1077
GO:0017009	protein-phycocyanobilin linkage	THAPSDRAFT_1077
GO:0017038	protein import	THAPSDRAFT_1255	THAPSDRAFT_12810	THAPSDRAFT_17006	THAPSDRAFT_21533	THAPSDRAFT_21546	THAPSDRAFT_21791	THAPSDRAFT_23269	THAPSDRAFT_24525	THAPSDRAFT_25686	THAPSDRAFT_25687	THAPSDRAFT_26022	THAPSDRAFT_26082	THAPSDRAFT_260886	THAPSDRAFT_261293	THAPSDRAFT_262136	THAPSDRAFT_262326	THAPSDRAFT_264164	THAPSDRAFT_264438	THAPSDRAFT_264768	THAPSDRAFT_268746	THAPSDRAFT_269064	THAPSDRAFT_27599	THAPSDRAFT_33558	THAPSDRAFT_3426	THAPSDRAFT_39470	THAPSDRAFT_39955	THAPSDRAFT_43097	THAPSDRAFT_4318	THAPSDRAFT_4357	THAPSDRAFT_669	THAPSDRAFT_9148	THAPSDRAFT_bd1542	THAPSDRAFT_bd174	THAPS_23461	THAPS_41306
GO:0017121	plasma membrane phospholipid scrambling	THAPSDRAFT_4270
GO:0017148	negative regulation of translation	THAPSDRAFT_20763	THAPSDRAFT_21858	CDP1	THAPSDRAFT_26743	THAPSDRAFT_36186	THAPSDRAFT_37472	THAPSDRAFT_37963	THAPS_20268	THAPS_23539
GO:0017182	peptidyl-diphthamide metabolic process	THAPSDRAFT_20788	THAPSDRAFT_23679	THAPSDRAFT_33476
GO:0017183	peptidyl-diphthamide biosynthetic process from peptidyl-histidine	THAPSDRAFT_20788	THAPSDRAFT_23679	THAPSDRAFT_33476
GO:0017186	peptidyl-pyroglutamic acid biosynthetic process, using glutaminyl-peptide cyclotransferase	THAPSDRAFT_3266
GO:0017196	N-terminal peptidyl-methionine acetylation	THAPSDRAFT_12943	THAPSDRAFT_20683	THAPSDRAFT_269576	THAPSDRAFT_bd1876	THAPS_23568
GO:0017198	N-terminal peptidyl-serine acetylation	THAPSDRAFT_263515	THAPSDRAFT_37183	THAPSDRAFT_385
GO:0018002	N-terminal peptidyl-glutamic acid acetylation	THAPSDRAFT_37183	THAPSDRAFT_385
GO:0018008	N-terminal peptidyl-glycine N-myristoylation	MNT1
GO:0018022	peptidyl-lysine methylation	THAPSDRAFT_1005	THAPSDRAFT_10092	THAPSDRAFT_10185	THAPSDRAFT_11106	THAPSDRAFT_11283	THAPSDRAFT_11779	THAPSDRAFT_1429	met	THAPSDRAFT_1744	THAPSDRAFT_1951	THAPSDRAFT_2063	THAPSDRAFT_20870	THAPSDRAFT_21130	THAPSDRAFT_21248	THAPSDRAFT_21409	THAPSDRAFT_23725	THAPSDRAFT_24623	THAPSDRAFT_25496	THAPSDRAFT_25721	THAPSDRAFT_2581	THAPSDRAFT_262700	THAPSDRAFT_268346	THAPSDRAFT_3384	THAPSDRAFT_4138	THAPSDRAFT_5135	THAPSDRAFT_7446	THAPSDRAFT_8054	THAPSDRAFT_9252	THAPSDRAFT_9884	THAPSDRAFT_bd874	THAPS_25436	THAPS_6693	THAPS_6797
GO:0018026	peptidyl-lysine monomethylation	THAPSDRAFT_1005	THAPSDRAFT_10092	THAPSDRAFT_10185	THAPSDRAFT_11106	THAPSDRAFT_11283	THAPSDRAFT_11779	THAPSDRAFT_1429	met	THAPSDRAFT_1951	THAPSDRAFT_2063	THAPSDRAFT_20870	THAPSDRAFT_21130	THAPSDRAFT_21248	THAPSDRAFT_23725	THAPSDRAFT_24623	THAPSDRAFT_25496	THAPSDRAFT_25721	THAPSDRAFT_2581	THAPSDRAFT_3384	THAPSDRAFT_4138	THAPSDRAFT_5135	THAPSDRAFT_7446	THAPSDRAFT_8054	THAPSDRAFT_9252	THAPSDRAFT_9884	THAPS_25436	THAPS_6693	THAPS_6797
GO:0018105	peptidyl-serine phosphorylation	THAPSDRAFT_11480	THAPSDRAFT_14030	THAPSDRAFT_14322	THAPSDRAFT_14378	THAPSDRAFT_14490	THAPSDRAFT_14492	THAPSDRAFT_14638	THAPSDRAFT_15916	THAPSDRAFT_16265	THAPSDRAFT_17480	THAPSDRAFT_21996	THAPSDRAFT_22118	THAPSDRAFT_264671	THAPSDRAFT_264866	THAPSDRAFT_29651	THAPSDRAFT_31052	THAPSDRAFT_31472	THAPSDRAFT_31885	THAPSDRAFT_32738	THAPSDRAFT_33777	THAPSDRAFT_34059	THAPSDRAFT_34559	THAPSDRAFT_35135	THAPSDRAFT_36073	THAPSDRAFT_36648	THAPSDRAFT_36889	THAPSDRAFT_36897	THAPSDRAFT_36909	THAPSDRAFT_37592	THAPSDRAFT_38743	THAPSDRAFT_789	THAPSDRAFT_bd1173	THAPS_14242	THAPS_263127	THAPS_269281	THAPS_269297	THAPS_28920
GO:0018117	protein adenylylation	THAPSDRAFT_261602	THAPSDRAFT_35049
GO:0018126	protein hydroxylation	THAPSDRAFT_8006
GO:0018130	heterocycle biosynthetic process	THAPSDRAFT_10173	THAPSDRAFT_10234	THAPSDRAFT_10348	THAPSDRAFT_10349	THAPSDRAFT_10360	THAPSDRAFT_10468	THAPSDRAFT_10559	THAPSDRAFT_10613	THAPSDRAFT_1075	THAPSDRAFT_11078	THAPSDRAFT_11111	THAPSDRAFT_11148	THAPSDRAFT_11155	THAPSDRAFT_11179	THAPSDRAFT_11208	THAPSDRAFT_11228	THAPSDRAFT_11244	THAPSDRAFT_11295	THAPSDRAFT_11296	THAPSDRAFT_11342	THAPSDRAFT_11498	THAPSDRAFT_11515	THAPSDRAFT_11623	THAPSDRAFT_11643	THAPSDRAFT_1165	THAPSDRAFT_11667	THAPSDRAFT_1173	THAPSDRAFT_11902	THAPSDRAFT_11943	THAPSDRAFT_12066	NDK1	THAPSDRAFT_12076	THAPSDRAFT_12116	THAPSDRAFT_12153	THAPSDRAFT_1216	MTS2_1	THAPSDRAFT_13021	THAPSDRAFT_13482	THAPSDRAFT_1397	THAPSDRAFT_14364	THAPSDRAFT_15142	THAPSDRAFT_1615	THAPSDRAFT_1622	RP3A	RPB1	THAPSDRAFT_17337	THAPSDRAFT_17396	THAPSDRAFT_17623
GO:0018160	peptidyl-pyrromethane cofactor linkage	PbgD
GO:0018175	protein nucleotidylation	THAPSDRAFT_261602	THAPSDRAFT_35049
GO:0018193	peptidyl-amino acid modification	THAPSDRAFT_1005	THAPSDRAFT_10092	THAPSDRAFT_10185	THAPSDRAFT_11106	THAPSDRAFT_11283	THAPSDRAFT_11480	THAPSDRAFT_1160	THAPSDRAFT_11779	THAPSDRAFT_12132	THAPSDRAFT_1215	THAPSDRAFT_12943	THAPSDRAFT_1397	THAPSDRAFT_14030	THAPSDRAFT_1418	THAPSDRAFT_1429	THAPSDRAFT_14322	THAPSDRAFT_14378	THAPSDRAFT_14384	THAPSDRAFT_14490	THAPSDRAFT_14492	THAPSDRAFT_14638	met	THAPSDRAFT_1584	THAPSDRAFT_15916	THAPSDRAFT_16265	THAPSDRAFT_16679	THAPSDRAFT_1744	THAPSDRAFT_17480	THAPSDRAFT_17815	THAPSDRAFT_18071	THAPSDRAFT_18469	THAPSDRAFT_19106	THAPSDRAFT_1951	THAPSDRAFT_1969	THAPSDRAFT_1989	THAPSDRAFT_20024	THAPSDRAFT_20220	THAPSDRAFT_20504	THAPSDRAFT_2063	THAPSDRAFT_20683	THAPSDRAFT_20692	THAPSDRAFT_20788	THAPSDRAFT_20870	THAPSDRAFT_20919	THAPSDRAFT_21070	THAPSDRAFT_21071	THAPSDRAFT_21130	THAPSDRAFT_21248
GO:0018195	peptidyl-arginine modification	THAPSDRAFT_24152	THAPSDRAFT_24429	THAPSDRAFT_25810	THAPSDRAFT_28185	THAPSDRAFT_3690	THAPSDRAFT_bd1828
GO:0018196	peptidyl-asparagine modification	STT3b	THAPSDRAFT_4160
GO:0018197	peptidyl-aspartic acid modification	THAPSDRAFT_8006
GO:0018198	peptidyl-cysteine modification	PbgD
GO:0018199	peptidyl-glutamine modification	THAPSDRAFT_3266
GO:0018200	peptidyl-glutamic acid modification	THAPSDRAFT_37183	THAPSDRAFT_385
GO:0018201	peptidyl-glycine modification	MNT1
GO:0018202	peptidyl-histidine modification	THAPSDRAFT_20788	THAPSDRAFT_23679	THAPSDRAFT_33476
GO:0018205	peptidyl-lysine modification	THAPSDRAFT_1005	THAPSDRAFT_10092	THAPSDRAFT_10185	THAPSDRAFT_11106	THAPSDRAFT_11283	THAPSDRAFT_11779	THAPSDRAFT_12132	THAPSDRAFT_1215	THAPSDRAFT_1397	THAPSDRAFT_1429	met	THAPSDRAFT_1744	THAPSDRAFT_17815	THAPSDRAFT_18071	THAPSDRAFT_1951	THAPSDRAFT_20220	THAPSDRAFT_2063	THAPSDRAFT_20692	THAPSDRAFT_20870	THAPSDRAFT_20919	THAPSDRAFT_21130	THAPSDRAFT_21248	THAPSDRAFT_21409	THAPSDRAFT_21811	THAPSDRAFT_22580	THAPSDRAFT_23303	THAPSDRAFT_23725	THAPSDRAFT_23927	THAPSDRAFT_24230	THAPSDRAFT_24331	THAPSDRAFT_24623	THAPSDRAFT_24677	THAPSDRAFT_24752	THAPSDRAFT_25496	THAPSDRAFT_25613	THAPSDRAFT_25721	THAPSDRAFT_2581	THAPSDRAFT_25854	THAPSDRAFT_262700	ZFP14	lipB_1	THAPSDRAFT_268346	dhs1	ZFP16	THAPSDRAFT_30969	THAPSDRAFT_31673	THAPSDRAFT_31845	THAPSDRAFT_33780
GO:0018206	peptidyl-methionine modification	THAPSDRAFT_12943	THAPSDRAFT_20683	THAPSDRAFT_269576	THAPSDRAFT_bd1876	THAPS_23568
GO:0018208	peptidyl-proline modification	THAPSDRAFT_1160	THAPSDRAFT_1418	THAPSDRAFT_14384	THAPSDRAFT_1584	THAPSDRAFT_16679	THAPSDRAFT_18469	THAPSDRAFT_19106	THAPSDRAFT_1969	THAPSDRAFT_1989	THAPSDRAFT_20024	THAPSDRAFT_20504	THAPSDRAFT_21070	THAPSDRAFT_21071	THAPSDRAFT_21647	THAPSDRAFT_21661	THAPSDRAFT_21689	THAPSDRAFT_22424	THAPSDRAFT_22677	THAPSDRAFT_25115	THAPSDRAFT_262613	THAPSDRAFT_268902	THAPSDRAFT_2702	THAPSDRAFT_2732	THAPSDRAFT_27852	THAPSDRAFT_28199	THAPSDRAFT_2874	THAPSDRAFT_29244	THAPSDRAFT_3034	THAPSDRAFT_30976	THAPSDRAFT_31034	THAPSDRAFT_31535	THAPSDRAFT_31598	PPI1	THAPSDRAFT_32093	THAPSDRAFT_33153	THAPSDRAFT_33855	THAPSDRAFT_34104	THAPSDRAFT_34265	THAPSDRAFT_34742	THAPSDRAFT_34864	THAPSDRAFT_3581	THAPSDRAFT_36243	THAPSDRAFT_36431	THAPSDRAFT_36775	THAPSDRAFT_37367	THAPSDRAFT_37464	THAPSDRAFT_37911	THAPSDRAFT_37920
GO:0018209	peptidyl-serine modification	THAPSDRAFT_11480	THAPSDRAFT_14030	THAPSDRAFT_14322	THAPSDRAFT_14378	THAPSDRAFT_14490	THAPSDRAFT_14492	THAPSDRAFT_14638	THAPSDRAFT_15916	THAPSDRAFT_16265	THAPSDRAFT_17480	THAPSDRAFT_21996	THAPSDRAFT_22118	THAPSDRAFT_263515	THAPSDRAFT_264671	THAPSDRAFT_264866	THAPSDRAFT_29651	THAPSDRAFT_31052	THAPSDRAFT_31472	THAPSDRAFT_31885	THAPSDRAFT_32738	THAPSDRAFT_33777	THAPSDRAFT_34059	THAPSDRAFT_34559	THAPSDRAFT_35135	THAPSDRAFT_36073	THAPSDRAFT_36648	THAPSDRAFT_36889	THAPSDRAFT_36897	THAPSDRAFT_36909	THAPSDRAFT_37183	THAPSDRAFT_37592	THAPSDRAFT_385	THAPSDRAFT_38743	THAPSDRAFT_789	THAPSDRAFT_bd1173	THAPS_14242	THAPS_263127	THAPS_269281	THAPS_269297	THAPS_28920
GO:0018212	peptidyl-tyrosine modification	THAPSDRAFT_268904
GO:0018216	peptidyl-arginine methylation	THAPSDRAFT_24152	THAPSDRAFT_24429	THAPSDRAFT_25810	THAPSDRAFT_28185	THAPSDRAFT_3690	THAPSDRAFT_bd1828
GO:0018279	protein N-linked glycosylation via asparagine	STT3b	THAPSDRAFT_4160
GO:0018298	protein-chromophore linkage	THAPSDRAFT_10219	Lhcr8	FCP3	Lhcx6	Lhcf7	Lhcr10	THAPSDRAFT_22848	Lhcr12	Lhcr11	THAPSDRAFT_23808	Lhcr9	Lhcr1	Lhca2	Lhcf2	Lhcr3	THAPSDRAFT_264714	lhcx1	Lhcf9	THAPSDRAFT_270092	FCP_1	THAPSDRAFT_270221	Lhcx4	THAPSDRAFT_270233	Lhcf11	lhcx5	Lhcf6	Lhca6	Lhcr7	Lhcf1	Lhcf4	Lhcx2	Lhcf5	FCP2	THAPSDRAFT_4871	Lhcr4	Lhcr14	Lhcf8	THAPSDRAFT_6139	FCP_2	THAPSDRAFT_bd1160	PSBC	THAPSDRAFT_bd2073	lhcA	Lhcf10	Lhcr5	Lhcx6_1
GO:0018315	molybdenum incorporation into molybdenum-molybdopterin complex	THAPSDRAFT_22780
GO:0018342	protein prenylation	THAPSDRAFT_262762	THAPSDRAFT_264607	GGTA1	GGTB1	THAPSDRAFT_42828	THAPSDRAFT_5585
GO:0018343	protein farnesylation	THAPSDRAFT_264607	GGTA1
GO:0018344	protein geranylgeranylation	THAPSDRAFT_262762	GGTA1	GGTB1	THAPSDRAFT_42828
GO:0018364	peptidyl-glutamine methylation	THAPSDRAFT_36108	THAPSDRAFT_36539	THAPSDRAFT_9442
GO:0018377	protein myristoylation	MNT1
GO:0018393	internal peptidyl-lysine acetylation	THAPSDRAFT_1397	THAPSDRAFT_20692	THAPSDRAFT_20919	THAPSDRAFT_22580	THAPSDRAFT_24331	THAPSDRAFT_24752	THAPSDRAFT_25613	ZFP14	ZFP16	THAPSDRAFT_30969	THAPSDRAFT_36275	THAPSDRAFT_37928	THAPSDRAFT_3901	THAPSDRAFT_6581	THAPSDRAFT_9040
GO:0018394	peptidyl-lysine acetylation	THAPSDRAFT_1397	THAPSDRAFT_20692	THAPSDRAFT_20919	THAPSDRAFT_22580	THAPSDRAFT_24331	THAPSDRAFT_24752	THAPSDRAFT_25613	ZFP14	ZFP16	THAPSDRAFT_30969	THAPSDRAFT_36275	THAPSDRAFT_37928	THAPSDRAFT_3901	THAPSDRAFT_6581	THAPSDRAFT_9040
GO:0018410	C-terminal protein amino acid modification	THAPSDRAFT_10581	THAPSDRAFT_2412	THAPSDRAFT_262157	THAPSDRAFT_33310	THAPSDRAFT_34701
GO:0018904	ether metabolic process	TRX3	THAPSDRAFT_22657	THAPSDRAFT_25121	THAPSDRAFT_25875	THAPSDRAFT_261827	THAPSDRAFT_261935	THAPSDRAFT_263903	THAPSDRAFT_264111	THAPSDRAFT_264651	THAPSDRAFT_264663	THAPSDRAFT_268447	THAPSDRAFT_270004	Trx-f	THAPSDRAFT_270273	THAPSDRAFT_270310	THAPSDRAFT_29789	THAPSDRAFT_33417	THAPSDRAFT_3947	THAPSDRAFT_40293	THAPSDRAFT_41697	THAPS_269213
GO:0019058	viral life cycle	THAPSDRAFT_4026
GO:0019079	viral genome replication	THAPSDRAFT_4026
GO:0019184	nonribosomal peptide biosynthetic process	THAPSDRAFT_13064	THAPSDRAFT_263716	GSHS	THAPSDRAFT_bd1155
GO:0019216	regulation of lipid metabolic process	THAPSDRAFT_12960	THAPSDRAFT_21114	THAPSDRAFT_21147	THAPSDRAFT_33019	THAPSDRAFT_6581
GO:0019217	regulation of fatty acid metabolic process	THAPSDRAFT_6581
GO:0019219	regulation of nucleobase-containing compound metabolic process	THAPSDRAFT_10136	THAPSDRAFT_10173	THAPSDRAFT_10348	THAPSDRAFT_10360	THAPSDRAFT_10613	THAPSDRAFT_1075	THAPSDRAFT_11078	THAPSDRAFT_11148	THAPSDRAFT_11155	THAPSDRAFT_11244	THAPSDRAFT_11295	THAPSDRAFT_11296	THAPSDRAFT_11498	THAPSDRAFT_11515	THAPSDRAFT_11623	THAPSDRAFT_11643	THAPSDRAFT_11667	THAPSDRAFT_1173	THAPSDRAFT_11902	THAPSDRAFT_12066	THAPSDRAFT_12076	THAPSDRAFT_12116	THAPSDRAFT_12153	THAPSDRAFT_1397	THAPSDRAFT_1615	THAPSDRAFT_17337	THAPSDRAFT_17396	THAPSDRAFT_1785	THAPSDRAFT_18841	THAPSDRAFT_19059	THAPSDRAFT_19289	THAPSDRAFT_1943	THAPSDRAFT_19793	THAPSDRAFT_19937	THAPSDRAFT_20267	THAPSDRAFT_20365	THAPSDRAFT_20626	THAPSDRAFT_20661	THAPSDRAFT_20692	THAPSDRAFT_20777	THAPSDRAFT_20778	THAPSDRAFT_20866	THAPSDRAFT_20919	THAPSDRAFT_21004	THAPSDRAFT_21110	THAPSDRAFT_21138	THAPSDRAFT_2130	THAPSDRAFT_21432
GO:0019220	regulation of phosphate metabolic process	THAPSDRAFT_10012	THAPSDRAFT_11592	THAPSDRAFT_1203	THAPSDRAFT_12960	THAPSDRAFT_15791	THAPSDRAFT_17337	THAPSDRAFT_17396	THAPSDRAFT_17651	THAPSDRAFT_17735	THAPSDRAFT_21114	THAPSDRAFT_21633	THAPSDRAFT_22189	THAPSDRAFT_22399	THAPSDRAFT_24314	THAPSDRAFT_24514	THAPSDRAFT_24588	THAPSDRAFT_260919	THAPSDRAFT_263035	PGAM4	THAPSDRAFT_263872	THAPSDRAFT_263979	THAPSDRAFT_264631	THAPSDRAFT_268652	THAPSDRAFT_269874	THAPSDRAFT_270116	PGAM2	PGAM1	THAPSDRAFT_32704	THAPSDRAFT_32880	THAPSDRAFT_35085	THAPSDRAFT_36223	THAPSDRAFT_3949	THAPSDRAFT_7885	THAPSDRAFT_bd1464	THAPS_263067
GO:0019222	regulation of metabolic process	THAPSDRAFT_10012	THAPSDRAFT_10095	THAPSDRAFT_10136	THAPSDRAFT_10173	THAPSDRAFT_10266	THAPSDRAFT_10348	THAPSDRAFT_10360	THAPSDRAFT_10613	THAPSDRAFT_10683	THAPSDRAFT_1075	THAPSDRAFT_11078	THAPSDRAFT_11148	THAPSDRAFT_11155	THAPSDRAFT_11244	THAPSDRAFT_11295	THAPSDRAFT_11296	THAPSDRAFT_11498	THAPSDRAFT_11515	THAPSDRAFT_11592	THAPSDRAFT_11623	THAPSDRAFT_11643	THAPSDRAFT_11667	THAPSDRAFT_1173	THAPSDRAFT_11902	THAPSDRAFT_1203	THAPSDRAFT_12066	THAPSDRAFT_12076	THAPSDRAFT_12087	THAPSDRAFT_12090	THAPSDRAFT_12104	THAPSDRAFT_12116	THAPSDRAFT_12153	THAPSDRAFT_12859	THAPSDRAFT_12960	THAPSDRAFT_1397	THAPSDRAFT_14370	THAPSDRAFT_14700	THAPSDRAFT_15791	THAPSDRAFT_1615	THAPSDRAFT_17337	THAPSDRAFT_17396	THAPSDRAFT_17651	THAPSDRAFT_17735	THAPSDRAFT_17841	THAPSDRAFT_1785	THAPSDRAFT_18841	THAPSDRAFT_19059	THAPSDRAFT_19289
GO:0019236	response to pheromone	THAPSDRAFT_1417
GO:0019242	methylglyoxal biosynthetic process	THAPSDRAFT_21593
GO:0019243	methylglyoxal catabolic process to D-lactate via S-lactoyl-glutathione	THAPSDRAFT_268293	THAPSDRAFT_31785	THAPSDRAFT_32096	THAPS_6979
GO:0019249	lactate biosynthetic process	THAPSDRAFT_31785	THAPS_6979
GO:0019264	glycine biosynthetic process from serine	THAPSDRAFT_26031	THAPSDRAFT_26190	THAPS_269942
GO:0019284	L-methionine salvage from S-adenosylmethionine	THAPSDRAFT_35896
GO:0019287	isopentenyl diphosphate biosynthetic process, mevalonate pathway	THAPSDRAFT_15226
GO:0019288	isopentenyl diphosphate biosynthetic process, methylerythritol 4-phosphate pathway	THAPSDRAFT_270376	GcpE	DXR1
GO:0019310	inositol catabolic process	THAPSDRAFT_269590	THAPSDRAFT_31382
GO:0019318	hexose metabolic process	THAPSDRAFT_11075	THAPSDRAFT_11076	PF2K1	THAPSDRAFT_17651	THAPSDRAFT_17735	THAPSDRAFT_20349	THAPSDRAFT_24506	THAPSDRAFT_24693	THAPSDRAFT_260829	THAPSDRAFT_260919	THAPSDRAFT_263035	PGAM4	PGM2	THAPSDRAFT_269908	THAPSDRAFT_270301	THAPSDRAFT_270302	THAPSDRAFT_270348	PGAM2	THAPSDRAFT_28239	gapC3	GAPD4	PGAM1	GAPD1	THAPSDRAFT_34514	GAPD2	TPI3	GPI1	GPI3	GALE2	TPI1	PCK1	THAPSDRAFT_7885	THAPS_263310	TPI2	GALE1	THAPS_38051	tpi
GO:0019319	hexose biosynthetic process	THAPSDRAFT_11075	THAPSDRAFT_11076	THAPSDRAFT_17651	THAPSDRAFT_17735	THAPSDRAFT_24506	THAPSDRAFT_260919	THAPSDRAFT_263035	PGAM4	THAPSDRAFT_269908	THAPSDRAFT_270301	THAPSDRAFT_270302	PGAM2	PGAM1	TPI3	GPI1	GPI3	TPI1	PCK1	THAPSDRAFT_7885	TPI2	tpi
GO:0019320	hexose catabolic process	PGM2	THAPSDRAFT_270348
GO:0019321	pentose metabolic process	THAPSDRAFT_16304	THAPSDRAFT_261924	THAPSDRAFT_270306	RPE1
GO:0019323	pentose catabolic process	THAPSDRAFT_261924	THAPSDRAFT_270306	RPE1
GO:0019344	cysteine biosynthetic process	CYS3	SAT1	CYS2	THAPSDRAFT_270332	THAPSDRAFT_270338	SAT2	THAPSDRAFT_38512
GO:0019346	transsulfuration	THAPSDRAFT_11993	CGL1	CBL1
GO:0019348	dolichol metabolic process	THAPSDRAFT_14875	THAPSDRAFT_16378	THAPSDRAFT_269159	THAPSDRAFT_33330
GO:0019354	siroheme biosynthetic process	THAPSDRAFT_17623	cobA
GO:0019357	nicotinate nucleotide biosynthetic process	THAPSDRAFT_268929
GO:0019358	nicotinate nucleotide salvage	THAPSDRAFT_268929
GO:0019359	nicotinamide nucleotide biosynthetic process	THAPSDRAFT_261991	THAPSDRAFT_264364	THAPSDRAFT_268929	LASPO	THAPSDRAFT_34851	THAPSDRAFT_36964	THAPSDRAFT_bd1793	THAPSDRAFT_bd1808	THAPS_269255
GO:0019362	pyridine nucleotide metabolic process	THAPSDRAFT_261991	THAPSDRAFT_264364	THAPSDRAFT_268929	LASPO	THAPSDRAFT_34851	THAPSDRAFT_36964	THAPSDRAFT_bd1793	THAPSDRAFT_bd1808	THAPS_269255
GO:0019363	pyridine nucleotide biosynthetic process	THAPSDRAFT_261991	THAPSDRAFT_264364	THAPSDRAFT_268929	LASPO	THAPSDRAFT_34851	THAPSDRAFT_36964	THAPSDRAFT_bd1793	THAPSDRAFT_bd1808	THAPS_269255
GO:0019365	pyridine nucleotide salvage	THAPSDRAFT_268929
GO:0019370	leukotriene biosynthetic process	LTA4
GO:0019379	sulfate assimilation, phosphoadenylyl sulfate reduction by phosphoadenylyl-sulfate reductase (thioredoxin)	THAPS_35690
GO:0019388	galactose catabolic process	PGM2	THAPSDRAFT_270348
GO:0019395	fatty acid oxidation	GCD1	AOX1_1	ACD3	THAPSDRAFT_269513	THAPSDRAFT_41216	ACD2	THAPS_263116	THAPS_269316	ACD1
GO:0019400	alditol metabolic process	GYK2	TPI3	TPI1	TPI2	GYK	THAPS_35684	tpi
GO:0019405	alditol catabolic process	TPI3	TPI1	TPI2	tpi
GO:0019419	sulfate reduction	THAPS_35690
GO:0019427	acetyl-CoA biosynthetic process from acetate	ACS2_2	ACAS2
GO:0019428	allantoin biosynthetic process	THAPSDRAFT_39767
GO:0019432	triglyceride biosynthetic process	THAPSDRAFT_20720	DGT	THAPSDRAFT_2659
GO:0019438	aromatic compound biosynthetic process	THAPSDRAFT_10173	THAPSDRAFT_10234	THAPSDRAFT_10348	THAPSDRAFT_10349	THAPSDRAFT_10360	THAPSDRAFT_10468	THAPSDRAFT_10559	THAPSDRAFT_10613	THAPSDRAFT_1075	THAPSDRAFT_11078	THAPSDRAFT_11111	THAPSDRAFT_11148	THAPSDRAFT_11155	THAPSDRAFT_11179	THAPSDRAFT_11208	THAPSDRAFT_11244	THAPSDRAFT_11295	THAPSDRAFT_11296	DPHA1	THAPSDRAFT_11342	THAPSDRAFT_11498	THAPSDRAFT_11515	THAPSDRAFT_11623	THAPSDRAFT_11643	THAPSDRAFT_1165	THAPSDRAFT_11667	THAPSDRAFT_1173	THAPSDRAFT_11902	THAPSDRAFT_11943	THAPSDRAFT_12066	NDK1	THAPSDRAFT_12076	THAPSDRAFT_12116	THAPSDRAFT_12153	THAPSDRAFT_1216	MTS2_1	THAPSDRAFT_13021	THAPSDRAFT_13482	THAPSDRAFT_1397	THAPSDRAFT_14364	THAPSDRAFT_15142	THAPSDRAFT_1615	THAPSDRAFT_1622	RP3A	RPB1	THAPSDRAFT_17337	THAPSDRAFT_17396	THAPSDRAFT_17623
GO:0019439	aromatic compound catabolic process	THAPSDRAFT_10095	THAPSDRAFT_10266	THAPSDRAFT_10683	THAPSDRAFT_11208	THAPSDRAFT_1165	THAPSDRAFT_11913	THAPSDRAFT_12859	THAPSDRAFT_17008	THAPSDRAFT_17841	THAPSDRAFT_17865	THAPSDRAFT_18530	THAPSDRAFT_18841	THAPSDRAFT_20763	THAPSDRAFT_20800	THAPSDRAFT_21580	THAPSDRAFT_21706	THAPSDRAFT_21742	THAPSDRAFT_22284	THAPSDRAFT_22907	THAPSDRAFT_23018	THAPSDRAFT_23691	THAPSDRAFT_24323	THAPSDRAFT_25485	THAPSDRAFT_25487	THAPSDRAFT_2595	THAPSDRAFT_260835	THAPSDRAFT_261492	THAPSDRAFT_262204	THAPSDRAFT_262250	THAPSDRAFT_262352	CDP1	THAPSDRAFT_263371	THAPSDRAFT_263495	THAPSDRAFT_263510	THAPSDRAFT_268644	THAPSDRAFT_268896	THAPSDRAFT_270071	THAPSDRAFT_270343	THAPSDRAFT_28317	THAPSDRAFT_29496	THAPSDRAFT_30871	THAPSDRAFT_31145	THAPSDRAFT_31404	THAPSDRAFT_31564	THAPSDRAFT_32744	THAPSDRAFT_34661	THAPSDRAFT_34900	THAPSDRAFT_35907
GO:0019441	tryptophan catabolic process to kynurenine	THAPSDRAFT_8655
GO:0019464	glycine decarboxylation via glycine cleavage system	GDCH	GDCP
GO:0019478	D-amino acid catabolic process	THAPSDRAFT_10129
GO:0019493	arginine catabolic process to proline	THAPSDRAFT_27892
GO:0019509	L-methionine salvage from methylthioadenosine	THAPSDRAFT_270286	THAPSDRAFT_35896	THAPSDRAFT_37443
GO:0019538	protein metabolic process	THAPSDRAFT_10006	THAPSDRAFT_10047	THAPSDRAFT_1005	THAPSDRAFT_10063	THAPSDRAFT_10077	THAPSDRAFT_10092	THAPSDRAFT_1011	THAPSDRAFT_1017	THAPSDRAFT_10185	THAPSDRAFT_10219	THAPSDRAFT_10241	THAPSDRAFT_10336	THAPSDRAFT_10395	THAPSDRAFT_10457	THAPSDRAFT_10474	THAPSDRAFT_10493	THAPSDRAFT_10497	THAPSDRAFT_10498	THAPSDRAFT_105	THAPSDRAFT_10547	GFA_2	THAPSDRAFT_10581	THAPSDRAFT_10619	THAPSDRAFT_10731	THAPSDRAFT_10753	THAPSDRAFT_1077	THAPSDRAFT_1095	PSA6	THAPSDRAFT_11091	THAPSDRAFT_11106	THAPSDRAFT_11167	THAPSDRAFT_11180	THAPSDRAFT_11185	THAPSDRAFT_11211	THAPSDRAFT_11220	Lhcr8	THAPSDRAFT_11283	THAPSDRAFT_11287	THAPSDRAFT_11305	THAPSDRAFT_1134	THAPSDRAFT_11433	THAPSDRAFT_11480	FCP3	THAPSDRAFT_11592	THAPSDRAFT_1160	THAPSDRAFT_11779	THAPSDRAFT_11842	THAPSDRAFT_11876
GO:0019544	arginine catabolic process to glutamate	THAPSDRAFT_27892
GO:0019546	arginine deiminase pathway	THAPSDRAFT_3057	ARCC
GO:0019563	glycerol catabolic process	TPI3	TPI1	TPI2	tpi
GO:0019605	butyrate metabolic process	ACD1
GO:0019626	short-chain fatty acid catabolic process	ACD1
GO:0019627	urea metabolic process	THAPSDRAFT_24248	URE	THAPSDRAFT_40323	THAPSDRAFT_997	ASSY
GO:0019632	shikimate metabolic process	THAPSDRAFT_270379
GO:0019637	organophosphate metabolic process	THAPSDRAFT_10490	GFA_2	THAPSDRAFT_11187	THAPSDRAFT_11208	THAPSDRAFT_11282	THAPSDRAFT_1165	THAPSDRAFT_11661	ALDO4	THAPSDRAFT_11996	NDK1	THAPSDRAFT_12960	THAPSDRAFT_13021	THAPSDRAFT_14364	PF2K1	THAPSDRAFT_15226	THAPSDRAFT_16378	THAPSDRAFT_16912	THAPSDRAFT_17302	THAPSDRAFT_17651	THAPSDRAFT_17735	THAPSDRAFT_181	THAPSDRAFT_18434	THAPSDRAFT_19058	THAPSDRAFT_20292	THAPSDRAFT_20580	THAPSDRAFT_2064	THAPSDRAFT_20823	THAPSDRAFT_21078	THAPSDRAFT_21114	THAPSDRAFT_21130	THAPSDRAFT_21670	ALDO2	THAPSDRAFT_22202	PFK2	PYK2	THAPSDRAFT_22442	THAPSDRAFT_22780	THAPSDRAFT_22900	THAPSDRAFT_22993	THAPSDRAFT_23029	THAPSDRAFT_23160	THAPSDRAFT_23691	THAPSDRAFT_2441	THAPSDRAFT_24488	GFA_1	THAPSDRAFT_24575	THAPSDRAFT_24682	THAPSDRAFT_24714
GO:0019646	aerobic electron transport chain	THAPSDRAFT_41530
GO:0019673	GDP-mannose metabolic process	PMM1	GMD1	THAPSDRAFT_9679
GO:0019674	NAD metabolic process	THAPSDRAFT_264364	THAPSDRAFT_34851
GO:0019676	ammonia assimilation cycle	glsF	THAPSDRAFT_29861
GO:0019682	glyceraldehyde-3-phosphate metabolic process	THAPSDRAFT_270376	GcpE	TPI3	TPI1	DXR1	TPI2	tpi
GO:0019684	photosynthesis, light reaction	THAPSDRAFT_10219	THAPSDRAFT_11117	THAPSDRAFT_11118	Lhcr8	FCP3	Lhcx6	Lhcf7	THAPSDRAFT_22396	Lhcr10	Lhcr12	Lhcr11	THAPSDRAFT_23808	Lhcr9	Lhcr1	THAPSDRAFT_24769	Lhca2	Lhcf2	THAPSDRAFT_261275	Lhcr3	THAPSDRAFT_264714	lhcx1	Lhcf9	THAPSDRAFT_268713	THAPSDRAFT_270092	PsbO	FCP_1	THAPSDRAFT_270221	Lhcx4	THAPSDRAFT_270233	Lhcf11	PsbM	THAPSDRAFT_270329	THAPSDRAFT_2848	lhcx5	THAPSDRAFT_3258	Lhcf6	Lhca6	Lhcr7	Lhcf1	Lhcf4	Lhcx2	Lhcf5	FCP2	THAPSDRAFT_4871	Lhcr4	Lhcr14	Lhcf8	THAPSDRAFT_5793
GO:0019692	deoxyribose phosphate metabolic process	THAPSDRAFT_23691	THAPSDRAFT_2441	THAPSDRAFT_262204	THAPSDRAFT_28317	THAPSDRAFT_8386	TMS1
GO:0019693	ribose phosphate metabolic process	ALDO4	NDK1	THAPSDRAFT_13021	THAPSDRAFT_15226	THAPSDRAFT_17651	THAPSDRAFT_17735	THAPSDRAFT_20580	THAPSDRAFT_21670	ALDO2	PFK2	PYK2	THAPSDRAFT_22993	THAPSDRAFT_24488	THAPSDRAFT_24575	THAPSDRAFT_24864	PGK5	THAPSDRAFT_25572	THAPSDRAFT_260919	GLK1	THAPSDRAFT_261678	THAPSDRAFT_262575	THAPSDRAFT_262719	THAPSDRAFT_263035	THAPSDRAFT_263361	PGAM4	THAPSDRAFT_263505	THAPSDRAFT_263925	THAPSDRAFT_263953	THAPSDRAFT_264316	PYK4	THAPSDRAFT_268688	PGK4	THAPSDRAFT_269080	atpA	ACS2_2	THAPSDRAFT_270288	THAPSDRAFT_270301	THAPSDRAFT_270302	THAPSDRAFT_270389	THAPSDRAFT_270396	PGAM2	THAPSDRAFT_28239	gapC3	GAPD4	PGAM1	THAPSDRAFT_29359	THAPSDRAFT_30301	NDK3
GO:0019720	Mo-molybdopterin cofactor metabolic process	THAPSDRAFT_22780	THAPSDRAFT_39516	THAPSDRAFT_9118	THAPS_38193
GO:0019722	calcium-mediated signaling	THAPSDRAFT_19631	THAPS_23399	THAPS_35231	CAM1
GO:0019725	cellular homeostasis	THAPSDRAFT_10292	THAPSDRAFT_10295	THAPSDRAFT_14140	THAPSDRAFT_1500	THAPSDRAFT_1629	THAPSDRAFT_1636	THAPSDRAFT_18089	THAPSDRAFT_18090	THAPSDRAFT_18503	THAPSDRAFT_1936	TRX3	THAPSDRAFT_20714	THAPSDRAFT_20753	THAPSDRAFT_21147	THAPSDRAFT_21619	THAPSDRAFT_21965	atpC_1	THAPSDRAFT_22657	THAPSDRAFT_22710	THAPSDRAFT_22753	THAPSDRAFT_23786	THAPSDRAFT_23837	THAPSDRAFT_23857	THAPSDRAFT_24315	DLDH2	THAPSDRAFT_24549	THAPSDRAFT_24560	THAPSDRAFT_24887	THAPSDRAFT_24931	THAPSDRAFT_24932	THAPSDRAFT_25121	THAPSDRAFT_25128	THAPSDRAFT_25846	THAPSDRAFT_25875	THAPSDRAFT_260789	KE4	atpC_2	THAPSDRAFT_261827	THAPSDRAFT_261935	THAPSDRAFT_262515	THAPSDRAFT_263653	THAPSDRAFT_263903	THAPSDRAFT_263987	THAPSDRAFT_263992	THAPSDRAFT_264016	THAPSDRAFT_264111	THAPSDRAFT_264440	GR
GO:0019740	nitrogen utilization	AMT2	AMT3	AMT4	AMT6	glsF	THAPSDRAFT_29861	THAPSDRAFT_36263	THAPSDRAFT_40537
GO:0019748	secondary metabolic process	THAPSDRAFT_10093	THAPSDRAFT_17651	THAPSDRAFT_17735	THAPSDRAFT_1961	THAPSDRAFT_20663	THAPSDRAFT_21713	THAPSDRAFT_22652	THAPSDRAFT_22671	THAPSDRAFT_260919	THAPSDRAFT_261250	THAPSDRAFT_261390	THAPSDRAFT_263035	PGAM4	THAPSDRAFT_264858	THAPSDRAFT_267948	THAPSDRAFT_270370	PGAM2	PGAM1	THAPSDRAFT_34418	THAPSDRAFT_6395	THAPSDRAFT_7885	THAPSDRAFT_8420	THAPS_263132	THAPS_6625
GO:0019751	polyol metabolic process	THAPSDRAFT_16912	THAPSDRAFT_17302	GYK2	THAPSDRAFT_261937	THAPSDRAFT_263776	THAPSDRAFT_26931	THAPSDRAFT_269590	THAPSDRAFT_30924	THAPSDRAFT_31382	THAPSDRAFT_31846	THAPSDRAFT_34390	TPI3	THAPSDRAFT_36788	THAPSDRAFT_37098	TPI1	THAPSDRAFT_8726	THAPSDRAFT_bd899	THAPS_17443	TPI2	GYK	THAPS_35684	tpi
GO:0019752	carboxylic acid metabolic process	THAPSDRAFT_10129	THAPSDRAFT_10559	THAPSDRAFT_11075	THAPSDRAFT_11076	THAPSDRAFT_11182	THAPSDRAFT_11228	DPHA1	THAPSDRAFT_11343	CSN1	ALDO4	THAPSDRAFT_11993	THAPSDRAFT_12234	CYS3	THAPSDRAFT_1310	THAPSDRAFT_13444	MTS1	THAPSDRAFT_13806	THAPSDRAFT_14147	HDC	THAPSDRAFT_14772	THAPSDRAFT_14979	CTS1	THAPSDRAFT_15976	SAT1	THAPSDRAFT_17623	THAPSDRAFT_17651	DHPS_1	THAPSDRAFT_17735	THAPSDRAFT_1882	THAPSDRAFT_20571	THAPSDRAFT_20593	THAPSDRAFT_20607	THAPSDRAFT_20613	MDH1	THAPSDRAFT_20928	AGPR	THAPSDRAFT_21539	THAPSDRAFT_21620	THAPSDRAFT_21640	ALDO2	THAPSDRAFT_21813	THAPSDRAFT_21978	PFK2	PYK2	KCS1	THAPSDRAFT_22511	THAPSDRAFT_22725	THAPSDRAFT_22770
GO:0019755	one-carbon compound transport	THAPSDRAFT_24250	THAPSDRAFT_264305	THAPS_23417
GO:0019835	cytolysis	THAPSDRAFT_11229	THAPSDRAFT_262455	THAPSDRAFT_32899
GO:0019856	pyrimidine nucleobase biosynthetic process	THAPSDRAFT_24248	THAPSDRAFT_262575	THAPSDRAFT_264316	THAPSDRAFT_27776	THAPSDRAFT_2946	PYR	THAPSDRAFT_40323
GO:0019877	diaminopimelate biosynthetic process	THAPSDRAFT_28544
GO:0019915	lipid storage	THAPSDRAFT_1237
GO:0019918	peptidyl-arginine methylation, to symmetrical-dimethyl arginine	THAPSDRAFT_24429
GO:0019919	peptidyl-arginine methylation, to asymmetrical-dimethyl arginine	THAPSDRAFT_24152	THAPSDRAFT_25810	THAPSDRAFT_28185	THAPSDRAFT_3690	THAPSDRAFT_bd1828
GO:0019932	second-messenger-mediated signaling	THAPSDRAFT_19631	THAPSDRAFT_263361	THAPSDRAFT_4523	THAPS_23399	THAPS_35231	CAM1
GO:0019933	cAMP-mediated signaling	THAPSDRAFT_263361	THAPSDRAFT_4523
GO:0019935	cyclic-nucleotide-mediated signaling	THAPSDRAFT_263361	THAPSDRAFT_4523
GO:0019941	modification-dependent protein catabolic process	THAPSDRAFT_10006	THAPSDRAFT_10077	THAPSDRAFT_10336	PSA6	THAPSDRAFT_11305	THAPSDRAFT_11876	THAPSDRAFT_1451	THAPSDRAFT_15123	THAPSDRAFT_16926	THAPSDRAFT_1732	THAPSDRAFT_17704	THAPSDRAFT_18388	THAPSDRAFT_18407	RPN9	THAPSDRAFT_1945	THAPSDRAFT_20267	THAPSDRAFT_20674	THAPSDRAFT_21140	THAPSDRAFT_21364	THAPSDRAFT_21460	THAPSDRAFT_21720	THAPSDRAFT_21805	THAPSDRAFT_2182	THAPSDRAFT_21955	THAPSDRAFT_22140	THAPSDRAFT_22149	THAPSDRAFT_22269	THAPSDRAFT_22302	THAPSDRAFT_22319	THAPSDRAFT_22589	THAPSDRAFT_22688	THAPSDRAFT_22731	THAPSDRAFT_22784	THAPSDRAFT_22897	THAPSDRAFT_22947	THAPSDRAFT_23731	THAPSDRAFT_23817	THAPSDRAFT_23971	THAPSDRAFT_23994	THAPSDRAFT_24035	THAPSDRAFT_2409	THAPSDRAFT_24235	RPN2	RPT3	THAPSDRAFT_24902	THAPSDRAFT_25024	THAPSDRAFT_25110	THAPSDRAFT_25476
GO:0019953	sexual reproduction	THAPSDRAFT_33228
GO:0019985	translesion synthesis	pcna	THAPSDRAFT_263717	THAPSDRAFT_264222
GO:0019988	charged-tRNA amino acid modification	THAPSDRAFT_10547	MTF1
GO:0022008	neurogenesis	THAPSDRAFT_7545
GO:0022402	cell cycle process	THAPSDRAFT_10336	THAPSDRAFT_11305	CAP1	THAPSDRAFT_1422	THAPSDRAFT_14971	THAPSDRAFT_16039	THAPSDRAFT_1783	THAPSDRAFT_20798	THAPSDRAFT_2081	THAPSDRAFT_21105	THAPSDRAFT_21122	THAPSDRAFT_21447	THAPSDRAFT_2157	THAPSDRAFT_21882	THAPSDRAFT_22120	THAPSDRAFT_22688	THAPSDRAFT_22869	THAPSDRAFT_24120	THAPSDRAFT_24126	THAPSDRAFT_24300	THAPSDRAFT_24409	THAPSDRAFT_25513	THAPSDRAFT_25686	THAPSDRAFT_25687	THAPSDRAFT_260749	THAPSDRAFT_260890	THAPSDRAFT_261217	THAPSDRAFT_261219	RecA_2	apc10	THAPSDRAFT_262619	THAPSDRAFT_262697	TopoII_2	THAPSDRAFT_263720	THAPSDRAFT_263798	Cdc45	THAPSDRAFT_2653	THAPSDRAFT_3124	THAPSDRAFT_3257	THAPSDRAFT_32661	THAPSDRAFT_3349	THAPSDRAFT_33772	THAPSDRAFT_35095	THAPSDRAFT_35207	THAPSDRAFT_36420	TOP2	THAPSDRAFT_37040	THAPSDRAFT_3770
GO:0022406	membrane docking	THAPSDRAFT_10441	THAPSDRAFT_11103	THAPSDRAFT_11221	THAPSDRAFT_11687	THAPSDRAFT_11713	THAPSDRAFT_1471	THAPSDRAFT_20922	THAPSDRAFT_24585	THAPSDRAFT_2467	THAPSDRAFT_25023	THAPSDRAFT_25977	THAPSDRAFT_262803	THAPSDRAFT_33072	THAPSDRAFT_33228	THAPSDRAFT_34289	THAPSDRAFT_3575	THAPSDRAFT_4352	THAPSDRAFT_6121	THAPSDRAFT_750	THAPSDRAFT_bd654	THAPS_6974
GO:0022411	cellular component disassembly	THAPSDRAFT_1017	THAPSDRAFT_10581	THAPSDRAFT_11221	THAPSDRAFT_16136	THAPSDRAFT_1621	THAPSDRAFT_21447	THAPSDRAFT_21712	THAPSDRAFT_22240	THAPSDRAFT_225	THAPSDRAFT_2412	THAPSDRAFT_25629	THAPSDRAFT_262157	THAPSDRAFT_268652	THAPSDRAFT_269412	THAPSDRAFT_32507	THAPSDRAFT_33161	THAPSDRAFT_337	THAPSDRAFT_34289	THAPSDRAFT_34303	THAPSDRAFT_34560	THAPSDRAFT_34701	THAPSDRAFT_34785	THAPSDRAFT_3575	THAPSDRAFT_37942	THAPSDRAFT_3956	ief5	THAPSDRAFT_4726	THAPSDRAFT_4830	THAPSDRAFT_5865	THAPSDRAFT_bd1861	THAPS_11034	THAPS_35360
GO:0022414	reproductive process	THAPSDRAFT_16039	THAPSDRAFT_20798	THAPSDRAFT_2081	THAPSDRAFT_21105	THAPSDRAFT_21882	THAPSDRAFT_22869	THAPSDRAFT_24409	THAPSDRAFT_25513	THAPSDRAFT_260749	RecA_2	TopoII_2	THAPSDRAFT_3257	THAPSDRAFT_32661	THAPSDRAFT_33228	THAPSDRAFT_3349	THAPSDRAFT_34332	THAPSDRAFT_36420	TOP2	THAPSDRAFT_4756	THAPSDRAFT_8748	THAPS_10886
GO:0022603	regulation of anatomical structure morphogenesis	THAPSDRAFT_262607
GO:0022604	regulation of cell morphogenesis	THAPSDRAFT_262607
GO:0022607	cellular component assembly	THAPSDRAFT_1017	THAPSDRAFT_10581	THAPSDRAFT_11085	THAPSDRAFT_11484	THAPSDRAFT_11498	THAPSDRAFT_11508	THAPSDRAFT_11746	THAPSDRAFT_11842	THAPSDRAFT_1255	THAPSDRAFT_12982	THAPSDRAFT_1471	NIFU_1	THAPSDRAFT_1555	THAPSDRAFT_16039	THAPSDRAFT_1783	NIFU_2	RPN9	THAPSDRAFT_19301	RS10	RL20	THAPSDRAFT_20014	THAPSDRAFT_2008	THAPSDRAFT_20285	THAPSDRAFT_20643	THAPSDRAFT_20710	THAPSDRAFT_20799	THAPSDRAFT_2081	THAPSDRAFT_2085	THAPSDRAFT_20903	THAPSDRAFT_20966	THAPSDRAFT_20971	THAPSDRAFT_21026	THAPSDRAFT_21255	THAPSDRAFT_21280	THAPSDRAFT_2130	THAPSDRAFT_21491	THAPSDRAFT_21498	THAPSDRAFT_2157	THAPSDRAFT_21712	THAPSDRAFT_21725	RSP1	THAPSDRAFT_21904	THAPSDRAFT_21943	THAPSDRAFT_21986	THAPSDRAFT_22008	THAPSDRAFT_22155	THAPSDRAFT_22170	THAPSDRAFT_22249
GO:0022610	biological adhesion	THAPSDRAFT_1569	THAPSDRAFT_262923	THAPSDRAFT_262975	THAPSDRAFT_263347	THAPSDRAFT_264725	THAPSDRAFT_268011	THAPS_263121	THAPS_263268	THAPS_263313
GO:0022613	ribonucleoprotein complex biogenesis	THAPSDRAFT_10095	THAPSDRAFT_1150	THAPSDRAFT_11744	THAPSDRAFT_11801	THAPSDRAFT_11824	THAPSDRAFT_11949	THAPSDRAFT_12859	THAPSDRAFT_12982	THAPSDRAFT_14597	THAPSDRAFT_14708	THAPSDRAFT_15992	THAPSDRAFT_1680	THAPSDRAFT_17110	THAPSDRAFT_17145	THAPSDRAFT_17292	THAPSDRAFT_17654	THAPSDRAFT_17657	THAPSDRAFT_17841	RS10	RL20	THAPSDRAFT_20799	THAPSDRAFT_20930	THAPSDRAFT_20985	THAPSDRAFT_21026	THAPSDRAFT_21280	THAPSDRAFT_21397	THAPSDRAFT_21491	THAPSDRAFT_21553	THAPSDRAFT_2157	THAPSDRAFT_21580	THAPSDRAFT_21706	THAPSDRAFT_21725	THAPSDRAFT_21742	RSP1	THAPSDRAFT_21943	THAPSDRAFT_21966	THAPSDRAFT_22170	THAPSDRAFT_22203	THAPSDRAFT_22212	THAPSDRAFT_22276	THAPSDRAFT_22334	RS21	THAPSDRAFT_22635	THAPSDRAFT_22978	THAPSDRAFT_22985	THAPSDRAFT_23018	THAPSDRAFT_23179	THAPSDRAFT_23187
GO:0022616	DNA strand elongation	THAPSDRAFT_10673	THAPSDRAFT_20248	pcna	THAPSDRAFT_262348	Lig1	THAPSDRAFT_37795	THAPSDRAFT_bd439
GO:0022618	ribonucleoprotein complex assembly	THAPSDRAFT_12982	RS10	RL20	THAPSDRAFT_20799	THAPSDRAFT_21026	THAPSDRAFT_21280	THAPSDRAFT_21491	THAPSDRAFT_2157	THAPSDRAFT_21725	RSP1	THAPSDRAFT_21943	THAPSDRAFT_22170	THAPSDRAFT_22978	RL11A	THAPSDRAFT_26140	THAPSDRAFT_263000	THAPSDRAFT_268331	RL38	THAPSDRAFT_27083	THAPSDRAFT_27556	THAPSDRAFT_28004	RS19	RL10	THAPSDRAFT_2958	RS5	RS27	RM11	THAPSDRAFT_31047	THAPSDRAFT_31084	THAPSDRAFT_31465	RL24	THAPSDRAFT_33589	THAPSDRAFT_34293	THAPSDRAFT_34413	THAPSDRAFT_34672	THAPSDRAFT_35907	THAPSDRAFT_35933	RL6	THAPSDRAFT_37430	THAPSDRAFT_37564	THAPSDRAFT_37809	RL12	RL30	THAPSDRAFT_40978	THAPSDRAFT_41106	THAPSDRAFT_41117	THAPSDRAFT_41122	THAPSDRAFT_41952
GO:0022900	electron transport chain	THAPSDRAFT_11117	THAPSDRAFT_11118	THAPSDRAFT_22396	THAPSDRAFT_23249	THAPSDRAFT_24653	THAPSDRAFT_26002	THAPSDRAFT_261904	THAPSDRAFT_264051	THAPSDRAFT_264905	THAPSDRAFT_268713	THAPSDRAFT_31316	THAPSDRAFT_3229	THAPSDRAFT_3397	THAPSDRAFT_41169	THAPSDRAFT_41530	THAPSDRAFT_42475	THAPSDRAFT_9405	THAPSDRAFT_9849	THAPSDRAFT_9878	PsbV	THAPSDRAFT_bd1048	petF_1	THAPSDRAFT_bd1387	PSBC	ftsH	THAPSDRAFT_bd1736	THAPSDRAFT_bd2073	petF_2	petB	THAPS_6704
GO:0022904	respiratory electron transport chain	THAPSDRAFT_24653	THAPSDRAFT_26002	THAPSDRAFT_261904	THAPSDRAFT_264051	THAPSDRAFT_264905	THAPSDRAFT_3229	THAPSDRAFT_41169	THAPSDRAFT_41530	THAPSDRAFT_9405	THAPSDRAFT_9849	PsbV	petB	THAPS_6704
GO:0023014	signal transduction by protein phosphorylation	THAPSDRAFT_11592	THAPSDRAFT_15791	THAPSDRAFT_263979	THAPSDRAFT_269874	THAPS_263067
GO:0023051	regulation of signaling	THAPSDRAFT_10012	THAPSDRAFT_10025	THAPSDRAFT_11592	THAPSDRAFT_15822	THAPSDRAFT_20675	THAPSDRAFT_24584	THAPSDRAFT_24588	THAPSDRAFT_261255	THAPSDRAFT_262359	THAPSDRAFT_263979	THAPSDRAFT_268862	THAPSDRAFT_30971	THAPSDRAFT_3508	THAPS_263191	THAPS_6922
GO:0023052	signaling	THAPSDRAFT_10012	THAPSDRAFT_10025	THAPSDRAFT_11480	THAPSDRAFT_11592	THAPSDRAFT_14030	THAPSDRAFT_1417	THAPSDRAFT_14322	THAPSDRAFT_14378	THAPSDRAFT_14490	THAPSDRAFT_14492	THAPSDRAFT_14638	THAPSDRAFT_15791	THAPSDRAFT_15822	THAPSDRAFT_15916	DGK	THAPSDRAFT_16265	THAPSDRAFT_16912	THAPSDRAFT_17302	THAPSDRAFT_17480	THAPSDRAFT_18220	THAPSDRAFT_19059	THAPSDRAFT_19631	THAPSDRAFT_20675	THAPSDRAFT_21158	THAPSDRAFT_21249	THAPSDRAFT_21951	THAPSDRAFT_22118	THAPSDRAFT_22202	THAPSDRAFT_22399	THAPSDRAFT_22442	THAPSDRAFT_22792	THAPSDRAFT_22848	THAPSDRAFT_23786	THAPSDRAFT_2415	THAPSDRAFT_24231	THAPSDRAFT_24575	THAPSDRAFT_24584	THAPSDRAFT_24588	THAPSDRAFT_24682	THAPSDRAFT_24683	THAPSDRAFT_24827	THAPSDRAFT_2555	THAPSDRAFT_260754	THAPSDRAFT_260816	THAPSDRAFT_260874	THAPSDRAFT_260917	THAPSDRAFT_261018	THAPSDRAFT_261064
GO:0023056	positive regulation of signaling	THAPSDRAFT_10025	THAPSDRAFT_11592	THAPSDRAFT_15822	THAPSDRAFT_20675
GO:0023057	negative regulation of signaling	THAPSDRAFT_3508	THAPS_6922
GO:0030001	metal ion transport	THAPSDRAFT_10292	THAPSDRAFT_10295	THAPSDRAFT_1093	THAPSDRAFT_11488	THAPSDRAFT_11826	THAPSDRAFT_1636	THAPSDRAFT_20810	THAPSDRAFT_21089	THAPSDRAFT_21277	THAPSDRAFT_21332	THAPSDRAFT_21585	THAPSDRAFT_22023	THAPSDRAFT_22071	THAPSDRAFT_22351	THAPSDRAFT_22753	THAPSDRAFT_22767	THAPSDRAFT_23273	THAPSDRAFT_24275	THAPSDRAFT_2434	THAPSDRAFT_2481	THAPSDRAFT_24946	THAPSDRAFT_25101	THAPSDRAFT_260789	KE4	THAPSDRAFT_261657	THAPSDRAFT_262004	THAPSDRAFT_262069	THAPSDRAFT_262679	THAPSDRAFT_262960	THAPSDRAFT_263473	THAPSDRAFT_263800	THAPSDRAFT_264016	THAPSDRAFT_264096	THAPSDRAFT_264357	THAPSDRAFT_26530	THAPSDRAFT_268009	THAPSDRAFT_268192	THAPSDRAFT_268352	THAPSDRAFT_268454	THAPSDRAFT_268980	THAPSDRAFT_269063	THAPSDRAFT_269183	THAPSDRAFT_27208	THAPSDRAFT_3078	THAPSDRAFT_3092	THAPSDRAFT_31951	THAPSDRAFT_32375	THAPSDRAFT_33766
GO:0030003	cellular cation homeostasis	THAPSDRAFT_10292	THAPSDRAFT_10295	THAPSDRAFT_1636	atpC_1	THAPSDRAFT_22753	THAPSDRAFT_24549	THAPSDRAFT_260789	KE4	atpC_2	THAPSDRAFT_262515	THAPSDRAFT_263653	THAPSDRAFT_264016	THAPSDRAFT_264807	THAPSDRAFT_26530	THAPSDRAFT_269110	THAPSDRAFT_27208	THAPSDRAFT_31928	THAPSDRAFT_31951	THAPSDRAFT_33766	THAPSDRAFT_36099	THAPSDRAFT_37834	THAPSDRAFT_39278	VAT4	THAPSDRAFT_40728	THAPSDRAFT_4507	THAPSDRAFT_4973	THAPSDRAFT_5671	THAPSDRAFT_8111	THAPSDRAFT_bd1662	THAPS_573
GO:0030004	cellular monovalent inorganic cation homeostasis	atpC_1	atpC_2	THAPSDRAFT_262515	THAPSDRAFT_264807	THAPSDRAFT_37834	THAPSDRAFT_39278	VAT4	THAPSDRAFT_40728	THAPS_573
GO:0030010	establishment of cell polarity	THAPSDRAFT_4041
GO:0030026	cellular manganese ion homeostasis	THAPSDRAFT_27208	THAPSDRAFT_5671	THAPSDRAFT_8111
GO:0030029	actin filament-based process	THAPSDRAFT_23187	THAPSDRAFT_24736	THAPSDRAFT_263979	THAPSDRAFT_34992	THAPSDRAFT_4830
GO:0030030	cell projection organization	THAPSDRAFT_1555	THAPSDRAFT_1783	THAPSDRAFT_18846	THAPSDRAFT_21255	THAPSDRAFT_22312	THAPSDRAFT_23285	THAPSDRAFT_23707	THAPSDRAFT_261692	THAPSDRAFT_262570	THAPSDRAFT_262729	THAPSDRAFT_3394	THAPSDRAFT_34518	THAPSDRAFT_36650	THAPSDRAFT_38735	THAPSDRAFT_4829	THAPSDRAFT_5351	THAPSDRAFT_6286	THAPSDRAFT_7648	THAPSDRAFT_7939	THAPSDRAFT_9079	THAPS_10929	THAPS_23432	THAPS_6875
GO:0030031	cell projection assembly	THAPSDRAFT_1555	THAPSDRAFT_1783	THAPSDRAFT_21255	THAPSDRAFT_22312	THAPSDRAFT_23707	THAPSDRAFT_261692	THAPSDRAFT_3394	THAPSDRAFT_34518	THAPSDRAFT_36650	THAPSDRAFT_38735	THAPSDRAFT_4829	THAPSDRAFT_5351	THAPSDRAFT_6286	THAPSDRAFT_7939	THAPS_10929	THAPS_23432	THAPS_6875
GO:0030036	actin cytoskeleton organization	THAPSDRAFT_23187	THAPSDRAFT_24736	THAPSDRAFT_263979	THAPSDRAFT_34992	THAPSDRAFT_4830
GO:0030042	actin filament depolymerization	THAPSDRAFT_4830
GO:0030071	regulation of mitotic metaphase/anaphase transition	THAPSDRAFT_11305	THAPSDRAFT_22688	THAPSDRAFT_25686	THAPSDRAFT_25687	THAPSDRAFT_260890	THAPSDRAFT_261217	THAPSDRAFT_261219	apc10	THAPSDRAFT_35095	THAPSDRAFT_37040	THAPSDRAFT_7890	THAPS_25363
GO:0030091	protein repair	THAPSDRAFT_261203	THAPSDRAFT_30913	THAPSDRAFT_31747	MSA1	THAPSDRAFT_33576	PMSR1	ftsH
GO:0030097	hemopoiesis	THAPSDRAFT_5992
GO:0030099	myeloid cell differentiation	THAPSDRAFT_5992
GO:0030100	regulation of endocytosis	THAPSDRAFT_36553	THAPS_18303
GO:0030111	regulation of Wnt signaling pathway	THAPSDRAFT_3508
GO:0030148	sphingolipid biosynthetic process	THAPSDRAFT_10490	THAPSDRAFT_11187	THAPSDRAFT_11282	THAPSDRAFT_11806	THAPSDRAFT_2064	THAPSDRAFT_21078	THAPSDRAFT_21147	THAPSDRAFT_22804	THAPSDRAFT_25733	THAPSDRAFT_264837	THAPSDRAFT_269335	THAPSDRAFT_32145	THAPSDRAFT_9382	THAPS_10831	THAPS_25351
GO:0030150	protein import into mitochondrial matrix	THAPSDRAFT_17006	THAPSDRAFT_26022	THAPSDRAFT_262136	THAPSDRAFT_264164	THAPSDRAFT_264768	THAPSDRAFT_3426	THAPSDRAFT_4318	THAPSDRAFT_bd174
GO:0030154	cell differentiation	THAPSDRAFT_33228	THAPSDRAFT_5992	THAPSDRAFT_7545
GO:0030162	regulation of proteolysis	THAPSDRAFT_12087	THAPSDRAFT_12090	THAPSDRAFT_20674	THAPSDRAFT_22784	THAPSDRAFT_23684	THAPSDRAFT_23685	THAPSDRAFT_23813	THAPSDRAFT_23814	RPT3	RPT1	THAPSDRAFT_264633	THAPSDRAFT_269355	RPT4	RPT6	THAPSDRAFT_33851	RPT2	THAPSDRAFT_4026	RPT5	THAPSDRAFT_8968
GO:0030163	protein catabolic process	THAPSDRAFT_10006	THAPSDRAFT_10077	THAPSDRAFT_10336	THAPSDRAFT_1095	PSA6	THAPSDRAFT_11305	THAPSDRAFT_11876	THAPSDRAFT_1451	THAPSDRAFT_15093	THAPSDRAFT_15123	THAPSDRAFT_16390	THAPSDRAFT_16926	THAPSDRAFT_1732	THAPSDRAFT_17704	THAPSDRAFT_18091	THAPSDRAFT_18388	THAPSDRAFT_18407	RPN9	THAPSDRAFT_1945	THAPSDRAFT_20267	THAPSDRAFT_20674	THAPSDRAFT_21140	THAPSDRAFT_2118	THAPSDRAFT_21364	THAPSDRAFT_21460	THAPSDRAFT_21611	THAPSDRAFT_21720	THAPSDRAFT_21805	THAPSDRAFT_2182	THAPSDRAFT_21955	THAPSDRAFT_22140	THAPSDRAFT_22149	THAPSDRAFT_22269	THAPSDRAFT_22280	THAPSDRAFT_22302	THAPSDRAFT_22305	THAPSDRAFT_22319	THAPSDRAFT_22589	THAPSDRAFT_22637	THAPSDRAFT_22663	THAPSDRAFT_22688	THAPSDRAFT_22731	THAPSDRAFT_22784	THAPSDRAFT_22897	THAPSDRAFT_22947	THAPSDRAFT_22996	THAPSDRAFT_2352	THAPSDRAFT_23731
GO:0030166	proteoglycan biosynthetic process	THAPSDRAFT_22468	THAPSDRAFT_263396	THAPSDRAFT_270115	THAPSDRAFT_31247
GO:0030178	negative regulation of Wnt signaling pathway	THAPSDRAFT_3508
GO:0030201	heparan sulfate proteoglycan metabolic process	THAPSDRAFT_22468	THAPSDRAFT_263396	THAPSDRAFT_270115
GO:0030203	glycosaminoglycan metabolic process	THAPSDRAFT_22468	THAPSDRAFT_263396	THAPSDRAFT_270115	UGDH1
GO:0030218	erythrocyte differentiation	THAPSDRAFT_5992
GO:0030242	autophagy of peroxisome	THAPSDRAFT_264395	THAPSDRAFT_36937	THAPSDRAFT_3934	THAPSDRAFT_4726
GO:0030258	lipid modification	THAPSDRAFT_16912	THAPSDRAFT_17302	GCD1	THAPSDRAFT_2555	THAPSDRAFT_25669	THAPSDRAFT_260874	THAPSDRAFT_262528	THAPSDRAFT_263360	THAPSDRAFT_263722	THAPSDRAFT_263776	AOX1_1	THAPSDRAFT_264395	THAPSDRAFT_264570	ACD3	THAPSDRAFT_269513	THAPSDRAFT_31223	THAPSDRAFT_31846	THAPSDRAFT_34390	THAPSDRAFT_36937	THAPSDRAFT_41216	THAPSDRAFT_4580	THAPSDRAFT_5989	ACD2	THAPSDRAFT_bd899	THAPS_17443	THAPS_263116	THAPS_269316	THAPS_29000	ACD1
GO:0030261	chromosome condensation	CAP1	THAPSDRAFT_1422	THAPSDRAFT_20798	THAPSDRAFT_3124	THAPSDRAFT_8748	THAPS_23522
GO:0030322	stabilization of membrane potential	THAPSDRAFT_3590	THAPSDRAFT_8576
GO:0030327	prenylated protein catabolic process	THAPSDRAFT_5586
GO:0030328	prenylcysteine catabolic process	THAPSDRAFT_5586
GO:0030329	prenylcysteine metabolic process	THAPSDRAFT_5586
GO:0030433	ubiquitin-dependent ERAD pathway	THAPSDRAFT_21805	RPT3	THAPSDRAFT_25110	THAPSDRAFT_25476	RPT1	THAPSDRAFT_268640	RPT4	THAPSDRAFT_30950	RPT6	THAPSDRAFT_34968	RPT2	OAM1	THAPSDRAFT_4372	RPT5	THAPS_17910
GO:0030488	tRNA methylation	THAPSDRAFT_14708	THAPSDRAFT_15992	THAPSDRAFT_20930	THAPSDRAFT_22808	THAPSDRAFT_25473	THAPSDRAFT_261852	THAPSDRAFT_262325	THAPSDRAFT_268027	THAPSDRAFT_34735	THAPSDRAFT_36108	THAPSDRAFT_36539	THAPSDRAFT_5079	THAPSDRAFT_6607	THAPS_17271
GO:0030490	maturation of SSU-rRNA	THAPSDRAFT_11949	RSP1	THAPSDRAFT_21966	RS21	THAPSDRAFT_24777	THAPSDRAFT_24907	THAPSDRAFT_25120	THAPSDRAFT_262381	THAPSDRAFT_268331	THAPSDRAFT_268543	GPB1	RS24	THAPSDRAFT_269352	RS8	THAPSDRAFT_31084	THAPSDRAFT_31150	THAPSDRAFT_32295	THAPSDRAFT_34413	THAPSDRAFT_34596	THAPSDRAFT_35194	THAPSDRAFT_36434	THAPSDRAFT_38662	RS16	THAPSDRAFT_bd1807	THAPS_6835	THAPS_7265
GO:0030638	polyketide metabolic process	THAPS_6625
GO:0030641	regulation of cellular pH	atpC_1	atpC_2	THAPSDRAFT_262515	THAPSDRAFT_264807	THAPSDRAFT_37834	THAPSDRAFT_39278	VAT4	THAPSDRAFT_40728	THAPS_573
GO:0030705	cytoskeleton-dependent intracellular transport	THAPSDRAFT_18846	THAPSDRAFT_23285	THAPSDRAFT_262570	THAPSDRAFT_32564	THAPSDRAFT_5351	THAPSDRAFT_6286	THAPSDRAFT_7648	THAPSDRAFT_9079
GO:0030920	peptidyl-serine acetylation	THAPSDRAFT_263515	THAPSDRAFT_37183	THAPSDRAFT_385
GO:0030968	endoplasmic reticulum unfolded protein response	THAPSDRAFT_30950	THAPSDRAFT_30971
GO:0031023	microtubule organizing center organization	THAPSDRAFT_1783	THAPSDRAFT_262619	THAPSDRAFT_6459
GO:0031047	gene silencing by RNA	THAPSDRAFT_20637
GO:0031056	regulation of histone modification	THAPSDRAFT_268346	THAPSDRAFT_30969	THAPSDRAFT_6581
GO:0031057	negative regulation of histone modification	THAPSDRAFT_6581
GO:0031058	positive regulation of histone modification	THAPSDRAFT_30969	THAPSDRAFT_6581
GO:0031060	regulation of histone methylation	THAPSDRAFT_268346
GO:0031086	nuclear-transcribed mRNA catabolic process, deadenylation-independent decay	THAPSDRAFT_4253
GO:0031087	deadenylation-independent decapping of nuclear-transcribed mRNA	THAPSDRAFT_4253
GO:0031098	stress-activated protein kinase signaling cascade	THAPSDRAFT_11592	THAPSDRAFT_15791	THAPSDRAFT_263979	THAPSDRAFT_269874	THAPS_263067
GO:0031109	microtubule polymerization or depolymerization	THAPSDRAFT_262619	TUB4	THAPSDRAFT_6459
GO:0031110	regulation of microtubule polymerization or depolymerization	THAPSDRAFT_262619	THAPSDRAFT_6459
GO:0031112	positive regulation of microtubule polymerization or depolymerization	THAPSDRAFT_262619	THAPSDRAFT_6459
GO:0031113	regulation of microtubule polymerization	THAPSDRAFT_262619	THAPSDRAFT_6459
GO:0031116	positive regulation of microtubule polymerization	THAPSDRAFT_262619	THAPSDRAFT_6459
GO:0031118	rRNA pseudouridine synthesis	THAPSDRAFT_1150	THAPSDRAFT_23202	THAPSDRAFT_24042	THAPSDRAFT_261040	THAPSDRAFT_261539	THAPSDRAFT_264063	THAPSDRAFT_508	THAPS_269210
GO:0031119	tRNA pseudouridine synthesis	THAPSDRAFT_21770	THAPSDRAFT_25094	THAPSDRAFT_25486	THAPSDRAFT_25560	THAPSDRAFT_261746	THAPSDRAFT_263801	THAPSDRAFT_268412	THAPSDRAFT_268629	THAPSDRAFT_269764	THAPSDRAFT_269765	THAPSDRAFT_3026	THAPSDRAFT_31627	THAPSDRAFT_33985	THAPSDRAFT_36511	THAPSDRAFT_4334	THAPSDRAFT_5216	THAPSDRAFT_8680	THAPS_10976
GO:0031120	snRNA pseudouridine synthesis	THAPSDRAFT_508
GO:0031122	cytoplasmic microtubule organization	THAPSDRAFT_262619	TUB4	THAPSDRAFT_6459
GO:0031123	RNA 3'-end processing	THAPSDRAFT_10095	THAPSDRAFT_12061	THAPSDRAFT_13920	THAPSDRAFT_17841	THAPSDRAFT_20681	THAPSDRAFT_20911	THAPSDRAFT_21706	THAPSDRAFT_21742	RSP1	THAPSDRAFT_22036	RS21	THAPSDRAFT_23018	THAPSDRAFT_23085	THAPSDRAFT_24323	THAPSDRAFT_25487	THAPSDRAFT_261145	THAPSDRAFT_264081	THAPSDRAFT_2666	THAPSDRAFT_37100	THAPSDRAFT_38469	THAPSDRAFT_40733	THAPSDRAFT_4340	THAPSDRAFT_508	THAPSDRAFT_5599	THAPSDRAFT_9442	THAPSDRAFT_9746	THAPS_10869	THAPS_29013
GO:0031124	mRNA 3'-end processing	THAPSDRAFT_13920	THAPSDRAFT_23085	THAPSDRAFT_264081	THAPSDRAFT_38469	THAPSDRAFT_9746	THAPS_10869	THAPS_29013
GO:0031125	rRNA 3'-end processing	THAPSDRAFT_10095	THAPSDRAFT_17841	THAPSDRAFT_21706	THAPSDRAFT_21742	RSP1	RS21	THAPSDRAFT_23018	THAPSDRAFT_24323	THAPSDRAFT_25487	THAPSDRAFT_40733	THAPSDRAFT_4340
GO:0031126	snoRNA 3'-end processing	THAPSDRAFT_17841	THAPSDRAFT_21706	THAPSDRAFT_25487	THAPSDRAFT_40733	THAPSDRAFT_4340	THAPSDRAFT_508	THAPSDRAFT_9442
GO:0031145	anaphase-promoting complex-dependent catabolic process	THAPSDRAFT_11305	THAPSDRAFT_22688	apc10
GO:0031146	SCF-dependent proteasomal ubiquitin-dependent protein catabolic process	THAPSDRAFT_10336	THAPSDRAFT_3770	THAPSDRAFT_40817
GO:0031163	metallo-sulfur cluster assembly	NIFU_1	NIFU_2	THAPSDRAFT_20285	THAPSDRAFT_22368	THAPSDRAFT_240	THAPSDRAFT_24510	THAPSDRAFT_262126	THAPSDRAFT_263883	THAPSDRAFT_268364	THAPSDRAFT_31510	THAPSDRAFT_32741	THAPSDRAFT_33601	THAPSDRAFT_36099	THAPSDRAFT_36970	THAPSDRAFT_37979	THAPSDRAFT_39032	THAPSDRAFT_42620	THAPSDRAFT_6461	THAPSDRAFT_bd1360
GO:0031167	rRNA methylation	THAPSDRAFT_11744	THAPSDRAFT_14708	THAPSDRAFT_15992	THAPSDRAFT_1680	THAPSDRAFT_17145	THAPSDRAFT_17292	THAPSDRAFT_20930	THAPSDRAFT_25510	THAPSDRAFT_25689	THAPSDRAFT_264345	THAPSDRAFT_31415	THAPSDRAFT_34735	THAPSDRAFT_36108	THAPSDRAFT_36539	THAPSDRAFT_36986	THAPSDRAFT_38466	THAPSDRAFT_4046	THAPSDRAFT_4048	THAPSDRAFT_8503	THAPSDRAFT_9442	THAPSDRAFT_9705	THAPS_263142
GO:0031204	posttranslational protein targeting to membrane, translocation	THAPSDRAFT_22547	THAPSDRAFT_26957	THAPS_23361
GO:0031297	replication fork processing	THAPSDRAFT_24795	THAPSDRAFT_262487	THAPSDRAFT_263934	THAPSDRAFT_268687
GO:0031323	regulation of cellular metabolic process	THAPSDRAFT_10012	THAPSDRAFT_10136	THAPSDRAFT_10173	THAPSDRAFT_10348	THAPSDRAFT_10360	THAPSDRAFT_10613	THAPSDRAFT_1075	THAPSDRAFT_11078	THAPSDRAFT_11148	THAPSDRAFT_11155	THAPSDRAFT_11244	THAPSDRAFT_11295	THAPSDRAFT_11296	THAPSDRAFT_11498	THAPSDRAFT_11515	THAPSDRAFT_11592	THAPSDRAFT_11623	THAPSDRAFT_11643	THAPSDRAFT_11667	THAPSDRAFT_1173	THAPSDRAFT_11902	THAPSDRAFT_1203	THAPSDRAFT_12066	THAPSDRAFT_12076	THAPSDRAFT_12087	THAPSDRAFT_12090	THAPSDRAFT_12104	THAPSDRAFT_12116	THAPSDRAFT_12153	THAPSDRAFT_12960	THAPSDRAFT_1397	THAPSDRAFT_14370	THAPSDRAFT_14700	THAPSDRAFT_15791	THAPSDRAFT_1615	THAPSDRAFT_17337	THAPSDRAFT_17396	THAPSDRAFT_17651	THAPSDRAFT_17735	THAPSDRAFT_1785	THAPSDRAFT_18841	THAPSDRAFT_19059	THAPSDRAFT_19289	THAPSDRAFT_1943	THAPSDRAFT_19793	THAPSDRAFT_19937	THAPSDRAFT_20267	THAPSDRAFT_20365
GO:0031324	negative regulation of cellular metabolic process	THAPSDRAFT_10136	THAPSDRAFT_11902	THAPSDRAFT_1203	THAPSDRAFT_12087	THAPSDRAFT_12090	THAPSDRAFT_1397	THAPSDRAFT_19059	THAPSDRAFT_19793	THAPSDRAFT_20661	THAPSDRAFT_20763	THAPSDRAFT_20919	THAPSDRAFT_21147	THAPSDRAFT_21858	THAPSDRAFT_22580	THAPSDRAFT_22716	THAPSDRAFT_22823	THAPSDRAFT_23094	THAPSDRAFT_23684	THAPSDRAFT_23685	THAPSDRAFT_23813	THAPSDRAFT_23814	THAPSDRAFT_24514	THAPSDRAFT_25701	MutS	CDP1	THAPSDRAFT_262700	ZFP15	THAPSDRAFT_264633	Cdc45	THAPSDRAFT_264946	THAPSDRAFT_26743	THAPSDRAFT_268117	THAPSDRAFT_268118	THAPSDRAFT_269355	THAPSDRAFT_27435	THAPSDRAFT_32661	THAPSDRAFT_33270	THAPSDRAFT_36186	THAPSDRAFT_37431	THAPSDRAFT_37472	THAPSDRAFT_37963	THAPSDRAFT_4026	THAPSDRAFT_6581	THAPSDRAFT_9018	ftsH	THAPS_20268	THAPS_23519	THAPS_23539
GO:0031325	positive regulation of cellular metabolic process	THAPSDRAFT_11078	THAPSDRAFT_11592	THAPSDRAFT_14370	THAPSDRAFT_14700	THAPSDRAFT_15791	THAPSDRAFT_17337	THAPSDRAFT_17396	THAPSDRAFT_20267	THAPSDRAFT_20674	THAPSDRAFT_21004	THAPSDRAFT_21633	THAPSDRAFT_21720	THAPSDRAFT_21791	THAPSDRAFT_21827	THAPSDRAFT_22784	RPT3	THAPSDRAFT_25225	THAPSDRAFT_25272	THAPSDRAFT_263979	THAPSDRAFT_264191	RPT1	RS9	THAPSDRAFT_268652	SUPT6H	RPT4	THAPSDRAFT_269874	THAPSDRAFT_270116	THAPSDRAFT_30969	THAPSDRAFT_31062	RPT6	THAPSDRAFT_32339	THAPSDRAFT_33851	THAPSDRAFT_35194	RPT2	THAPSDRAFT_3949	ief5	THAPSDRAFT_40704	THAPSDRAFT_4757	RPT5	THAPSDRAFT_6383	THAPSDRAFT_6581	THAPSDRAFT_8552	THAPSDRAFT_8968	THAPSDRAFT_9746	THAPS_23582	THAPS_263067
GO:0031326	regulation of cellular biosynthetic process	THAPSDRAFT_10173	THAPSDRAFT_10348	THAPSDRAFT_10360	THAPSDRAFT_10613	THAPSDRAFT_1075	THAPSDRAFT_11078	THAPSDRAFT_11148	THAPSDRAFT_11155	THAPSDRAFT_11244	THAPSDRAFT_11295	THAPSDRAFT_11296	THAPSDRAFT_11498	THAPSDRAFT_11515	THAPSDRAFT_11623	THAPSDRAFT_11643	THAPSDRAFT_11667	THAPSDRAFT_1173	THAPSDRAFT_11902	THAPSDRAFT_12066	THAPSDRAFT_12076	THAPSDRAFT_12104	THAPSDRAFT_12116	THAPSDRAFT_12153	THAPSDRAFT_1397	THAPSDRAFT_1615	THAPSDRAFT_17337	THAPSDRAFT_17396	THAPSDRAFT_1785	THAPSDRAFT_19059	THAPSDRAFT_19289	THAPSDRAFT_1943	THAPSDRAFT_19793	THAPSDRAFT_19937	THAPSDRAFT_20267	THAPSDRAFT_20365	THAPSDRAFT_20626	THAPSDRAFT_20661	THAPSDRAFT_20692	THAPSDRAFT_20763	THAPSDRAFT_20777	THAPSDRAFT_20778	THAPSDRAFT_20788	THAPSDRAFT_20866	THAPSDRAFT_20919	THAPSDRAFT_21004	THAPSDRAFT_21110	THAPSDRAFT_21138	THAPSDRAFT_21147
GO:0031327	negative regulation of cellular biosynthetic process	THAPSDRAFT_11902	THAPSDRAFT_1397	THAPSDRAFT_19059	THAPSDRAFT_19793	THAPSDRAFT_20661	THAPSDRAFT_20763	THAPSDRAFT_20919	THAPSDRAFT_21147	THAPSDRAFT_21858	THAPSDRAFT_22580	THAPSDRAFT_22716	THAPSDRAFT_22823	THAPSDRAFT_23094	CDP1	THAPSDRAFT_262700	ZFP15	Cdc45	THAPSDRAFT_264946	THAPSDRAFT_26743	THAPSDRAFT_268117	THAPSDRAFT_268118	THAPSDRAFT_27435	THAPSDRAFT_33270	THAPSDRAFT_36186	THAPSDRAFT_37431	THAPSDRAFT_37472	THAPSDRAFT_37963	THAPSDRAFT_6581	THAPSDRAFT_9018	THAPS_20268	THAPS_23519	THAPS_23539	THAPS_35407	THAPS_6948	THAPS_7180	THAPS_7206
GO:0031328	positive regulation of cellular biosynthetic process	THAPSDRAFT_11078	THAPSDRAFT_17337	THAPSDRAFT_17396	THAPSDRAFT_20267	THAPSDRAFT_21004	THAPSDRAFT_21633	THAPSDRAFT_21791	RPT3	RPT1	RS9	SUPT6H	RPT4	RPT6	THAPSDRAFT_32339	THAPSDRAFT_35194	RPT2	THAPSDRAFT_3949	ief5	THAPSDRAFT_4757	RPT5	THAPSDRAFT_6383	THAPSDRAFT_6581	THAPSDRAFT_8552	THAPSDRAFT_9746	THAPS_23582
GO:0031329	regulation of cellular catabolic process	THAPSDRAFT_17651	THAPSDRAFT_17735	THAPSDRAFT_20674	THAPSDRAFT_21720	THAPSDRAFT_21827	THAPSDRAFT_21901	THAPSDRAFT_22784	RPT3	THAPSDRAFT_25272	THAPSDRAFT_260919	THAPSDRAFT_263035	PGAM4	RPT1	RPT4	PGAM2	PGAM1	RPT6	THAPSDRAFT_33851	RPT2	RPT5	THAPSDRAFT_6383	THAPSDRAFT_7885	THAPSDRAFT_8968
GO:0031331	positive regulation of cellular catabolic process	THAPSDRAFT_20674	THAPSDRAFT_21720	THAPSDRAFT_21827	THAPSDRAFT_22784	RPT3	THAPSDRAFT_25272	RPT1	RPT4	RPT6	THAPSDRAFT_33851	RPT2	RPT5	THAPSDRAFT_6383
GO:0031334	positive regulation of protein-containing complex assembly	RPT3	THAPSDRAFT_262619	RPT1	RPT4	RPT6	RPT2	RPT5	THAPSDRAFT_6459
GO:0031338	regulation of vesicle fusion	THAPSDRAFT_22008	THAPSDRAFT_24796
GO:0031344	regulation of cell projection organization	THAPSDRAFT_21255	THAPSDRAFT_23707	THAPSDRAFT_261692
GO:0031365	N-terminal protein amino acid modification	THAPSDRAFT_10063	THAPSDRAFT_12943	THAPSDRAFT_20683	THAPSDRAFT_22548	THAPSDRAFT_25231	THAPSDRAFT_2540	THAPSDRAFT_263515	THAPSDRAFT_269576	PDF1	MNT1	THAPSDRAFT_33075	THAPSDRAFT_33511	THAPSDRAFT_3450	THAPSDRAFT_36884	THAPSDRAFT_37183	THAPSDRAFT_38370	THAPSDRAFT_385	THAPSDRAFT_7886	THAPSDRAFT_968	THAPSDRAFT_bd1876	THAPSDRAFT_bd755	THAPSDRAFT_bd803	THAPS_23568	THAPS_38025
GO:0031396	regulation of protein ubiquitination	THAPSDRAFT_14370	THAPSDRAFT_14700	THAPSDRAFT_25225	THAPSDRAFT_264191	THAPSDRAFT_31062	THAPSDRAFT_40704
GO:0031398	positive regulation of protein ubiquitination	THAPSDRAFT_14370	THAPSDRAFT_14700	THAPSDRAFT_25225	THAPSDRAFT_264191	THAPSDRAFT_31062	THAPSDRAFT_40704
GO:0031399	regulation of protein modification process	THAPSDRAFT_11592	THAPSDRAFT_1203	THAPSDRAFT_14370	THAPSDRAFT_14700	THAPSDRAFT_15791	THAPSDRAFT_17337	THAPSDRAFT_17396	THAPSDRAFT_21633	THAPSDRAFT_22189	THAPSDRAFT_22399	THAPSDRAFT_24314	THAPSDRAFT_24514	THAPSDRAFT_24588	THAPSDRAFT_25225	THAPSDRAFT_263872	THAPSDRAFT_263979	THAPSDRAFT_264191	THAPSDRAFT_264631	THAPSDRAFT_268346	THAPSDRAFT_268652	THAPSDRAFT_269874	THAPSDRAFT_30969	THAPSDRAFT_31062	THAPSDRAFT_32704	THAPSDRAFT_32880	THAPSDRAFT_35085	THAPSDRAFT_36223	THAPSDRAFT_3949	THAPSDRAFT_40704	THAPSDRAFT_6581	THAPSDRAFT_bd1464	THAPS_263067
GO:0031400	negative regulation of protein modification process	THAPSDRAFT_1203	THAPSDRAFT_24514	THAPSDRAFT_6581
GO:0031401	positive regulation of protein modification process	THAPSDRAFT_11592	THAPSDRAFT_14370	THAPSDRAFT_14700	THAPSDRAFT_15791	THAPSDRAFT_17337	THAPSDRAFT_17396	THAPSDRAFT_21633	THAPSDRAFT_25225	THAPSDRAFT_263979	THAPSDRAFT_264191	THAPSDRAFT_268652	THAPSDRAFT_269874	THAPSDRAFT_30969	THAPSDRAFT_31062	THAPSDRAFT_3949	THAPSDRAFT_40704	THAPSDRAFT_6581	THAPS_263067
GO:0031468	nuclear envelope reassembly	THAPSDRAFT_25024
GO:0031497	chromatin assembly	THAPSDRAFT_11746	THAPSDRAFT_2085	THAPSDRAFT_20903	THAPSDRAFT_27352	THAPSDRAFT_3184	THAPSDRAFT_34210	THAPSDRAFT_37309	THAPSDRAFT_37357	H4_1	THAPSDRAFT_9991	THAPSDRAFT_9992	THAPSDRAFT_9993	THAPSDRAFT_bd1850	THAPS_35229	H4_2	THAPS_35330	THAPS_35611	THAPS_38073	THAPS_6947
GO:0031498	chromatin disassembly	THAPSDRAFT_21447
GO:0031503	protein-containing complex localization	THAPSDRAFT_1255	THAPSDRAFT_18846	THAPSDRAFT_21791	RSP1	THAPSDRAFT_22138	THAPSDRAFT_2222	THAPSDRAFT_22826	THAPSDRAFT_23187	THAPSDRAFT_23269	THAPSDRAFT_23279	THAPSDRAFT_23285	THAPSDRAFT_25284	THAPSDRAFT_25869	THAPSDRAFT_262570	THAPSDRAFT_269064	THAPSDRAFT_269556	THAPSDRAFT_38925	THAPSDRAFT_39470	THAPSDRAFT_39864	THAPSDRAFT_42380	THAPSDRAFT_5351	THAPSDRAFT_6121	THAPSDRAFT_6286	THAPSDRAFT_669	THAPSDRAFT_7648	THAPSDRAFT_9079	THAPSDRAFT_9746	THAPSDRAFT_bd1807	THAPSDRAFT_bd635	THAPS_41333
GO:0031506	cell wall glycoprotein biosynthetic process	THAPSDRAFT_21617	THAPSDRAFT_21863	THAPSDRAFT_30971	THAPS_10837
GO:0031529	ruffle organization	THAPSDRAFT_21255	THAPSDRAFT_23707	THAPSDRAFT_261692
GO:0031570	DNA integrity checkpoint	THAPSDRAFT_10336	THAPSDRAFT_24120	THAPSDRAFT_25187	TopoII_2	THAPSDRAFT_3349	THAPSDRAFT_36420	TOP2	THAPSDRAFT_3770	THAPSDRAFT_9881	THAPS_6898
GO:0031571	mitotic G1 DNA damage checkpoint	THAPSDRAFT_10336	THAPSDRAFT_3770
GO:0031572	G2 DNA damage checkpoint	THAPSDRAFT_24120
GO:0031573	intra-S DNA damage checkpoint	THAPSDRAFT_3349	THAPSDRAFT_9881
GO:0031577	spindle checkpoint	THAPSDRAFT_25686	THAPSDRAFT_25687	THAPSDRAFT_260890	THAPSDRAFT_261217	THAPSDRAFT_261219	THAPSDRAFT_7890	THAPS_25363
GO:0031647	regulation of protein stability	THAPSDRAFT_3426	Cdc37	THAPSDRAFT_bd1313
GO:0031667	response to nutrient levels	AMT2	AMT3	THAPSDRAFT_1779	THAPSDRAFT_2412	THAPSDRAFT_261527	THAPSDRAFT_262157	THAPSDRAFT_262506	THAPSDRAFT_263925	AMT4	AMT6	THAPSDRAFT_28523	THAPSDRAFT_32176	THAPSDRAFT_33039	THAPSDRAFT_36263	THAPSDRAFT_37596	THAPSDRAFT_40537	THAPSDRAFT_6066	THAPSDRAFT_8428	THAPSDRAFT_bd1449	THAPS_6922
GO:0031668	cellular response to extracellular stimulus	AMT2	AMT3	THAPSDRAFT_1779	THAPSDRAFT_2412	THAPSDRAFT_261527	THAPSDRAFT_262157	THAPSDRAFT_262506	AMT4	AMT6	THAPSDRAFT_28523	THAPSDRAFT_32176	THAPSDRAFT_36263	THAPSDRAFT_40537	THAPSDRAFT_6066	THAPSDRAFT_8428	THAPS_6922
GO:0031669	cellular response to nutrient levels	AMT2	AMT3	THAPSDRAFT_1779	THAPSDRAFT_2412	THAPSDRAFT_261527	THAPSDRAFT_262157	THAPSDRAFT_262506	AMT4	AMT6	THAPSDRAFT_28523	THAPSDRAFT_32176	THAPSDRAFT_36263	THAPSDRAFT_40537	THAPSDRAFT_6066	THAPSDRAFT_8428	THAPS_6922
GO:0031848	protection from non-homologous end joining at telomere	THAPS_38060
GO:0031929	TOR signaling	THAPSDRAFT_10025	THAPSDRAFT_15822	THAPSDRAFT_20675	THAPSDRAFT_24584	THAPSDRAFT_24683	THAPSDRAFT_4260	THAPS_6922
GO:0031935	regulation of chromatin silencing	Cdc45
GO:0031938	regulation of chromatin silencing at telomere	Cdc45
GO:0031990	mRNA export from nucleus in response to heat stress	THAPSDRAFT_9746
GO:0032006	regulation of TOR signaling	THAPSDRAFT_10025	THAPSDRAFT_15822	THAPSDRAFT_20675	THAPSDRAFT_24584	THAPS_6922
GO:0032007	negative regulation of TOR signaling	THAPS_6922
GO:0032008	positive regulation of TOR signaling	THAPSDRAFT_10025	THAPSDRAFT_15822	THAPSDRAFT_20675
GO:0032011	ARF protein signal transduction	THAPSDRAFT_261255	THAPSDRAFT_262359	THAPSDRAFT_268862	THAPS_263191
GO:0032012	regulation of ARF protein signal transduction	THAPSDRAFT_261255	THAPSDRAFT_262359	THAPSDRAFT_268862	THAPS_263191
GO:0032048	cardiolipin metabolic process	THAPSDRAFT_23160	THAPSDRAFT_260941	THAPSDRAFT_262734
GO:0032049	cardiolipin biosynthetic process	THAPSDRAFT_23160	THAPSDRAFT_260941	THAPSDRAFT_262734
GO:0032119	sequestering of zinc ion	THAPSDRAFT_1636	THAPSDRAFT_260789	THAPSDRAFT_26530	THAPSDRAFT_31951	THAPSDRAFT_4507
GO:0032147	activation of protein kinase activity	THAPSDRAFT_11592	THAPSDRAFT_15791	THAPSDRAFT_263979	THAPSDRAFT_269874	THAPS_263067
GO:0032200	telomere organization	THAPSDRAFT_11902	THAPSDRAFT_21220	THAPSDRAFT_25187	THAPSDRAFT_263010	THAPSDRAFT_9195	THAPS_38060
GO:0032204	regulation of telomere maintenance	THAPSDRAFT_11902
GO:0032210	regulation of telomere maintenance via telomerase	THAPSDRAFT_11902
GO:0032258	cytoplasm to vacuole transport by the Cvt pathway	THAPSDRAFT_6066	THAPSDRAFT_8428
GO:0032259	methylation	THAPSDRAFT_1005	THAPSDRAFT_10092	THAPSDRAFT_10185	THAPSDRAFT_11106	THAPSDRAFT_11283	THAPSDRAFT_11439	THAPSDRAFT_11744	THAPSDRAFT_11779	THAPSDRAFT_1429	met	THAPSDRAFT_14708	THAPSDRAFT_15992	THAPSDRAFT_16796	THAPSDRAFT_1680	THAPSDRAFT_17145	THAPSDRAFT_1725	THAPSDRAFT_17292	THAPSDRAFT_1744	THAPSDRAFT_1951	THAPSDRAFT_2036	THAPSDRAFT_2063	THAPSDRAFT_20737	THAPSDRAFT_20797	THAPSDRAFT_20870	THAPSDRAFT_20930	THAPSDRAFT_21130	THAPSDRAFT_21248	THAPSDRAFT_21256	THAPSDRAFT_21305	THAPSDRAFT_21311	THAPSDRAFT_21409	THAPSDRAFT_21929	THAPSDRAFT_22115	THAPSDRAFT_22462	THAPSDRAFT_22467	THAPSDRAFT_22807	THAPSDRAFT_22808	THAPSDRAFT_22816	THAPSDRAFT_2325	THAPSDRAFT_23316	THAPSDRAFT_23686	THAPSDRAFT_23725	THAPSDRAFT_23931	THAPSDRAFT_24082	THAPSDRAFT_24152	THAPSDRAFT_24350	THAPSDRAFT_24429	THAPSDRAFT_24623
GO:0032261	purine nucleotide salvage	THAPSDRAFT_13021
GO:0032264	IMP salvage	THAPSDRAFT_13021
GO:0032268	regulation of cellular protein metabolic process	THAPSDRAFT_11592	THAPSDRAFT_1203	THAPSDRAFT_12087	THAPSDRAFT_12090	THAPSDRAFT_12104	THAPSDRAFT_14370	THAPSDRAFT_14700	THAPSDRAFT_15791	THAPSDRAFT_17337	THAPSDRAFT_17396	THAPSDRAFT_20674	THAPSDRAFT_20763	THAPSDRAFT_20788	THAPSDRAFT_21491	THAPSDRAFT_21498	THAPSDRAFT_2157	THAPSDRAFT_21633	THAPSDRAFT_21858	THAPSDRAFT_22170	THAPSDRAFT_22189	THAPSDRAFT_22399	THAPSDRAFT_22784	THAPSDRAFT_23679	THAPSDRAFT_23684	THAPSDRAFT_23685	THAPSDRAFT_23813	THAPSDRAFT_23814	THAPSDRAFT_24314	RPT3	THAPSDRAFT_24514	THAPSDRAFT_24588	THAPSDRAFT_25225	CDP1	THAPSDRAFT_263872	THAPSDRAFT_263979	THAPSDRAFT_264191	RPT1	THAPSDRAFT_264631	THAPSDRAFT_264633	THAPSDRAFT_264824	THAPSDRAFT_26743	THAPSDRAFT_268346	RS9	THAPSDRAFT_268652	THAPSDRAFT_269355	RPT4	THAPSDRAFT_269874	THAPSDRAFT_270116
GO:0032269	negative regulation of cellular protein metabolic process	THAPSDRAFT_1203	THAPSDRAFT_12087	THAPSDRAFT_12090	THAPSDRAFT_20763	THAPSDRAFT_21858	THAPSDRAFT_23684	THAPSDRAFT_23685	THAPSDRAFT_23813	THAPSDRAFT_23814	THAPSDRAFT_24514	CDP1	THAPSDRAFT_264633	THAPSDRAFT_26743	THAPSDRAFT_269355	THAPSDRAFT_36186	THAPSDRAFT_37472	THAPSDRAFT_37963	THAPSDRAFT_4026	THAPSDRAFT_6581	THAPS_20268	THAPS_23539
GO:0032270	positive regulation of cellular protein metabolic process	THAPSDRAFT_11592	THAPSDRAFT_14370	THAPSDRAFT_14700	THAPSDRAFT_15791	THAPSDRAFT_17337	THAPSDRAFT_17396	THAPSDRAFT_20674	THAPSDRAFT_21633	THAPSDRAFT_22784	RPT3	THAPSDRAFT_25225	THAPSDRAFT_263979	THAPSDRAFT_264191	RPT1	RS9	THAPSDRAFT_268652	RPT4	THAPSDRAFT_269874	THAPSDRAFT_30969	THAPSDRAFT_31062	RPT6	THAPSDRAFT_33851	RPT2	THAPSDRAFT_3949	ief5	THAPSDRAFT_40704	RPT5	THAPSDRAFT_6383	THAPSDRAFT_6581	THAPSDRAFT_8968	THAPSDRAFT_9746	THAPS_263067
GO:0032271	regulation of protein polymerization	THAPSDRAFT_262619	THAPSDRAFT_6459
GO:0032273	positive regulation of protein polymerization	THAPSDRAFT_262619	THAPSDRAFT_6459
GO:0032309	icosanoid secretion	THAPSDRAFT_3244
GO:0032324	molybdopterin cofactor biosynthetic process	THAPSDRAFT_22780	THAPSDRAFT_39516	THAPSDRAFT_9118	THAPS_38193
GO:0032329	serine transport	THAPSDRAFT_22223
GO:0032392	DNA geometric change	THAPSDRAFT_21220	THAPSDRAFT_21846	THAPSDRAFT_24126	THAPSDRAFT_263010	Cdc45	THAPSDRAFT_29936	THAPSDRAFT_37795	dnab
GO:0032434	regulation of proteasomal ubiquitin-dependent protein catabolic process	THAPSDRAFT_20674	THAPSDRAFT_22784	THAPSDRAFT_33851
GO:0032436	positive regulation of proteasomal ubiquitin-dependent protein catabolic process	THAPSDRAFT_20674	THAPSDRAFT_22784	THAPSDRAFT_33851
GO:0032446	protein modification by small protein conjugation	THAPSDRAFT_11876	THAPSDRAFT_12132	THAPSDRAFT_1215	THAPSDRAFT_14370	THAPSDRAFT_14384	THAPSDRAFT_14700	THAPSDRAFT_17815	THAPSDRAFT_17845	THAPSDRAFT_18388	THAPSDRAFT_1852	THAPSDRAFT_1945	THAPSDRAFT_20220	THAPSDRAFT_20674	THAPSDRAFT_20824	THAPSDRAFT_2086	THAPSDRAFT_21129	THAPSDRAFT_21140	THAPSDRAFT_21811	THAPSDRAFT_22149	THAPSDRAFT_22339	THAPSDRAFT_22487	THAPSDRAFT_22731	THAPSDRAFT_22784	THAPSDRAFT_22947	THAPSDRAFT_23095	THAPSDRAFT_23215	THAPSDRAFT_23303	THAPSDRAFT_23927	THAPSDRAFT_23971	THAPSDRAFT_24230	THAPSDRAFT_24305	THAPSDRAFT_24656	THAPSDRAFT_24677	THAPSDRAFT_24792	THAPSDRAFT_24829	THAPSDRAFT_24902	THAPSDRAFT_24961	THAPSDRAFT_25106	THAPSDRAFT_25107	THAPSDRAFT_25122	THAPSDRAFT_25214	THAPSDRAFT_25225	THAPSDRAFT_261602	THAPSDRAFT_261916	THAPSDRAFT_262047	THAPSDRAFT_262157	THAPSDRAFT_262874	ubc1
GO:0032447	protein urmylation	THAPSDRAFT_261602	THAPSDRAFT_35049
GO:0032456	endocytic recycling	THAPSDRAFT_22308	THAPSDRAFT_24736
GO:0032465	regulation of cytokinesis	THAPSDRAFT_263798	THAPSDRAFT_7921	THAPSDRAFT_9023	THAPSDRAFT_bd1173
GO:0032469	endoplasmic reticulum calcium ion homeostasis	THAPSDRAFT_269110
GO:0032501	multicellular organismal process	THAPSDRAFT_261481	THAPSDRAFT_30971	THAPSDRAFT_5992	THAPSDRAFT_7545	THAPSDRAFT_bd635
GO:0032502	developmental process	THAPSDRAFT_10440	THAPSDRAFT_1238	THAPSDRAFT_1537	THAPSDRAFT_25187	THAPSDRAFT_261481	THAPSDRAFT_262607	THAPSDRAFT_262729	THAPSDRAFT_268606	THAPSDRAFT_30971	THAPSDRAFT_33228	THAPSDRAFT_5992	THAPSDRAFT_7545	THAPSDRAFT_7921	THAPSDRAFT_bd635
GO:0032506	cytokinetic process	THAPSDRAFT_35207	THAPSDRAFT_3944	THAPSDRAFT_5942	THAPSDRAFT_7921	THAPSDRAFT_9023
GO:0032507	maintenance of protein location in cell	THAPSDRAFT_34218	THAPSDRAFT_40826
GO:0032508	DNA duplex unwinding	THAPSDRAFT_21220	THAPSDRAFT_21846	THAPSDRAFT_24126	THAPSDRAFT_263010	Cdc45	THAPSDRAFT_29936	THAPSDRAFT_37795	dnab
GO:0032509	endosome transport via multivesicular body sorting pathway	THAPSDRAFT_268881	THAPSDRAFT_32191	THAPSDRAFT_37819	THAPSDRAFT_9031	THAPS_23464
GO:0032511	late endosome to vacuole transport via multivesicular body sorting pathway	THAPSDRAFT_32191	THAPSDRAFT_37819	THAPSDRAFT_9031	THAPS_23464
GO:0032515	negative regulation of phosphoprotein phosphatase activity	THAPSDRAFT_1203
GO:0032535	regulation of cellular component size	THAPSDRAFT_25552
GO:0032543	mitochondrial translation	THAPSDRAFT_21363	THAPSDRAFT_225	RM47	THAPSDRAFT_262625	THAPSDRAFT_32507	THAPSDRAFT_34560	THAPSDRAFT_42621	THAPSDRAFT_6562	THAPSDRAFT_9318	THAPSDRAFT_bd1120	THAPSDRAFT_bd636
GO:0032768	regulation of monooxygenase activity	THAPSDRAFT_21910
GO:0032774	RNA biosynthetic process	THAPSDRAFT_10173	THAPSDRAFT_10348	THAPSDRAFT_10349	THAPSDRAFT_10360	THAPSDRAFT_10613	THAPSDRAFT_1075	THAPSDRAFT_11078	THAPSDRAFT_11111	THAPSDRAFT_11148	THAPSDRAFT_11155	THAPSDRAFT_11244	THAPSDRAFT_11295	THAPSDRAFT_11296	THAPSDRAFT_11342	THAPSDRAFT_11498	THAPSDRAFT_11515	THAPSDRAFT_11623	THAPSDRAFT_11643	THAPSDRAFT_11667	THAPSDRAFT_1173	THAPSDRAFT_11943	THAPSDRAFT_12066	THAPSDRAFT_12076	THAPSDRAFT_12116	THAPSDRAFT_12153	THAPSDRAFT_1216	THAPSDRAFT_1397	THAPSDRAFT_1615	THAPSDRAFT_1622	RP3A	RPB1	THAPSDRAFT_17337	THAPSDRAFT_17396	THAPSDRAFT_1785	THAPSDRAFT_19059	THAPSDRAFT_19289	THAPSDRAFT_1943	THAPSDRAFT_19793	THAPSDRAFT_19937	THAPSDRAFT_20267	THAPSDRAFT_20365	THAPSDRAFT_20469	THAPSDRAFT_20626	THAPSDRAFT_20661	THAPSDRAFT_20692	THAPSDRAFT_20777	THAPSDRAFT_20778	THAPSDRAFT_20866
GO:0032780	negative regulation of ATPase activity	THAPSDRAFT_29936
GO:0032784	regulation of DNA-templated transcription, elongation	THAPSDRAFT_20267	THAPSDRAFT_21004	SUPT6H	THAPSDRAFT_2897	THAPSDRAFT_32339	THAPSDRAFT_4757	THAPSDRAFT_6532
GO:0032786	positive regulation of DNA-templated transcription, elongation	THAPSDRAFT_20267	THAPSDRAFT_21004	SUPT6H	THAPSDRAFT_32339	THAPSDRAFT_4757
GO:0032787	monocarboxylic acid metabolic process	THAPSDRAFT_11075	THAPSDRAFT_11076	THAPSDRAFT_11182	THAPSDRAFT_11343	ALDO4	THAPSDRAFT_12234	THAPSDRAFT_17651	THAPSDRAFT_17735	THAPSDRAFT_1882	THAPSDRAFT_20571	THAPSDRAFT_20593	ALDO2	PFK2	PYK2	KCS1	THAPSDRAFT_22511	PPS1	GCD1	THAPSDRAFT_24348	ASA	PGK5	THAPSDRAFT_2525	THAPSDRAFT_260744	THAPSDRAFT_260757	THAPSDRAFT_260919	GLK1	ACP3	THAPSDRAFT_26293	THAPSDRAFT_263035	PGAM4	THAPSDRAFT_26365	AOX1_1	PYK4	lipB_1	THAPSDRAFT_268293	FAO1	THAPSDRAFT_268453	ANS1	PGK4	ACD3	THAPSDRAFT_269513	THAPSDRAFT_269908	KAS3	ACS2_2	THAPSDRAFT_270288	THAPSDRAFT_270301	THAPSDRAFT_270302	THAPSDRAFT_270321
GO:0032790	ribosome disassembly	THAPSDRAFT_25629	THAPSDRAFT_337	THAPSDRAFT_bd1861
GO:0032872	regulation of stress-activated MAPK cascade	THAPSDRAFT_11592
GO:0032874	positive regulation of stress-activated MAPK cascade	THAPSDRAFT_11592
GO:0032879	regulation of localization	THAPSDRAFT_1636	THAPSDRAFT_22008	THAPSDRAFT_24068	THAPSDRAFT_24796	THAPSDRAFT_25272	THAPSDRAFT_260789	THAPSDRAFT_262729	THAPSDRAFT_264699	THAPSDRAFT_26530	THAPSDRAFT_31951	THAPSDRAFT_36553	THAPSDRAFT_4507	THAPSDRAFT_4761	THAPSDRAFT_7353	THAPSDRAFT_bd1692	THAPS_18303
GO:0032880	regulation of protein localization	THAPSDRAFT_264699	THAPSDRAFT_7353
GO:0032886	regulation of microtubule-based process	THAPSDRAFT_1783	THAPSDRAFT_262619	THAPSDRAFT_262729	THAPSDRAFT_6459
GO:0032889	regulation of vacuole fusion, non-autophagic	THAPSDRAFT_22008
GO:0032940	secretion by cell	THAPSDRAFT_1471	THAPSDRAFT_20922	THAPSDRAFT_22138	THAPSDRAFT_23311	THAPSDRAFT_23989	THAPSDRAFT_25023	THAPSDRAFT_25288	THAPSDRAFT_25977	THAPSDRAFT_264699	THAPSDRAFT_33072	THAPSDRAFT_33228	THAPSDRAFT_33676	THAPSDRAFT_5563	THAPSDRAFT_6121	THAPSDRAFT_7353	THAPSDRAFT_750	THAPSDRAFT_bd2028	THAPSDRAFT_bd654
GO:0032954	regulation of cytokinetic process	THAPSDRAFT_7921	THAPSDRAFT_9023
GO:0032955	regulation of division septum assembly	THAPSDRAFT_9023
GO:0032957	inositol trisphosphate metabolic process	THAPSDRAFT_261937
GO:0032958	inositol phosphate biosynthetic process	THAPSDRAFT_8726
GO:0032963	collagen metabolic process	THAPSDRAFT_8097
GO:0032968	positive regulation of transcription elongation from RNA polymerase II promoter	THAPSDRAFT_20267	THAPSDRAFT_21004	SUPT6H	THAPSDRAFT_4757
GO:0032981	mitochondrial respiratory chain complex I assembly	THAPSDRAFT_20966	THAPSDRAFT_3776	THAPSDRAFT_3870	THAPSDRAFT_4318	THAPSDRAFT_6015	THAPS_7031
GO:0032984	protein-containing complex disassembly	THAPSDRAFT_11221	THAPSDRAFT_16136	THAPSDRAFT_1621	THAPSDRAFT_21447	THAPSDRAFT_22240	THAPSDRAFT_225	THAPSDRAFT_269412	THAPSDRAFT_32507	THAPSDRAFT_33161	THAPSDRAFT_34289	THAPSDRAFT_34303	THAPSDRAFT_34560	THAPSDRAFT_34785	THAPSDRAFT_3575	ief5	THAPSDRAFT_4830	THAPS_11034
GO:0032986	protein-DNA complex disassembly	THAPSDRAFT_21447
GO:0032989	cellular component morphogenesis	THAPSDRAFT_262729
GO:0032990	cell part morphogenesis	THAPSDRAFT_262729
GO:0033013	tetrapyrrole metabolic process	THAPSDRAFT_10234	THAPSDRAFT_15142	THAPSDRAFT_17623	THAPSDRAFT_17865	THAPSDRAFT_24431	THAPSDRAFT_24601	THAPSDRAFT_262396	THAPSDRAFT_263702	cobA	Ppx1	ChlH1	THAPSDRAFT_270280	THAPSDRAFT_270314	THAPSDRAFT_270328	THAPSDRAFT_270340	THAPSDRAFT_270343	THAPSDRAFT_270346	THAPSDRAFT_270359	THAPSDRAFT_270378	UroS	Cpx1	THAPSDRAFT_32431	THAPSDRAFT_35982	THAPSDRAFT_38022	UroD2	THAPSDRAFT_4748	THAPSDRAFT_661	THAPSDRAFT_719	PbgD	THAPSDRAFT_bd1150	bchI	THAPS_258111
GO:0033014	tetrapyrrole biosynthetic process	THAPSDRAFT_10234	THAPSDRAFT_15142	THAPSDRAFT_17623	THAPSDRAFT_24431	THAPSDRAFT_24601	THAPSDRAFT_262396	THAPSDRAFT_263702	cobA	Ppx1	ChlH1	THAPSDRAFT_270280	THAPSDRAFT_270314	THAPSDRAFT_270328	THAPSDRAFT_270340	THAPSDRAFT_270346	THAPSDRAFT_270359	THAPSDRAFT_270378	UroS	Cpx1	THAPSDRAFT_32431	THAPSDRAFT_35982	THAPSDRAFT_38022	UroD2	THAPSDRAFT_4748	THAPSDRAFT_661	THAPSDRAFT_719	PbgD	THAPSDRAFT_bd1150	bchI	THAPS_258111
GO:0033015	tetrapyrrole catabolic process	THAPSDRAFT_17865	THAPSDRAFT_270343
GO:0033036	macromolecule localization	THAPSDRAFT_10140	THAPSDRAFT_1017	THAPSDRAFT_10441	THAPSDRAFT_10527	THAPSDRAFT_10581	THAPSDRAFT_11103	THAPSDRAFT_11221	THAPSDRAFT_11576	THAPSDRAFT_11664	THAPSDRAFT_11666	THAPSDRAFT_11687	THAPSDRAFT_11713	THAPSDRAFT_11842	THAPSDRAFT_12035	THAPSDRAFT_1237	THAPSDRAFT_1255	THAPSDRAFT_12810	THAPSDRAFT_1621	THAPSDRAFT_1666	THAPSDRAFT_16695	THAPSDRAFT_16722	THAPSDRAFT_17006	THAPSDRAFT_18220	THAPSDRAFT_1827	THAPSDRAFT_1861	THAPSDRAFT_18846	THAPSDRAFT_19301	THAPSDRAFT_20330	THAPSDRAFT_20796	THAPSDRAFT_20845	THAPSDRAFT_20945	THAPSDRAFT_20963	THAPSDRAFT_21420	THAPSDRAFT_21533	THAPSDRAFT_21546	THAPSDRAFT_21706	THAPSDRAFT_21710	THAPSDRAFT_21712	THAPSDRAFT_21791	THAPSDRAFT_21869	RSP1	THAPSDRAFT_22008	COP3	THAPSDRAFT_22121	THAPSDRAFT_22138	THAPSDRAFT_2222	THAPSDRAFT_22243	THAPSDRAFT_22248
GO:0033043	regulation of organelle organization	THAPSDRAFT_11305	THAPSDRAFT_11902	THAPSDRAFT_14971	THAPSDRAFT_1783	THAPSDRAFT_22008	THAPSDRAFT_22688	THAPSDRAFT_24796	THAPSDRAFT_25686	THAPSDRAFT_25687	THAPSDRAFT_260749	THAPSDRAFT_260890	THAPSDRAFT_261217	THAPSDRAFT_261219	apc10	THAPSDRAFT_262619	Cdc45	THAPSDRAFT_268346	THAPSDRAFT_29936	THAPSDRAFT_30969	THAPSDRAFT_32661	THAPSDRAFT_35095	THAPSDRAFT_37040	THAPSDRAFT_6459	THAPSDRAFT_6581	THAPSDRAFT_7890	THAPS_23386	THAPS_25363
GO:0033044	regulation of chromosome organization	THAPSDRAFT_11305	THAPSDRAFT_11902	THAPSDRAFT_22688	THAPSDRAFT_25686	THAPSDRAFT_25687	THAPSDRAFT_260749	THAPSDRAFT_260890	THAPSDRAFT_261217	THAPSDRAFT_261219	apc10	Cdc45	THAPSDRAFT_268346	THAPSDRAFT_29936	THAPSDRAFT_30969	THAPSDRAFT_35095	THAPSDRAFT_37040	THAPSDRAFT_6581	THAPSDRAFT_7890	THAPS_25363
GO:0033045	regulation of sister chromatid segregation	THAPSDRAFT_11305	THAPSDRAFT_22688	THAPSDRAFT_25686	THAPSDRAFT_25687	THAPSDRAFT_260749	THAPSDRAFT_260890	THAPSDRAFT_261217	THAPSDRAFT_261219	apc10	THAPSDRAFT_35095	THAPSDRAFT_37040	THAPSDRAFT_7890	THAPS_25363
GO:0033046	negative regulation of sister chromatid segregation	THAPSDRAFT_25686	THAPSDRAFT_25687	THAPSDRAFT_260890	THAPSDRAFT_261217	THAPSDRAFT_261219	THAPSDRAFT_7890	THAPS_25363
GO:0033047	regulation of mitotic sister chromatid segregation	THAPSDRAFT_11305	THAPSDRAFT_22688	THAPSDRAFT_25686	THAPSDRAFT_25687	THAPSDRAFT_260749	THAPSDRAFT_260890	THAPSDRAFT_261217	THAPSDRAFT_261219	apc10	THAPSDRAFT_35095	THAPSDRAFT_37040	THAPSDRAFT_7890	THAPS_25363
GO:0033048	negative regulation of mitotic sister chromatid segregation	THAPSDRAFT_25686	THAPSDRAFT_25687	THAPSDRAFT_260890	THAPSDRAFT_261217	THAPSDRAFT_261219	THAPSDRAFT_7890	THAPS_25363
GO:0033108	mitochondrial respiratory chain complex assembly	THAPSDRAFT_11842	THAPSDRAFT_19301	THAPSDRAFT_20966	THAPSDRAFT_22378	THAPSDRAFT_260832	THAPSDRAFT_263724	TPP1	THAPSDRAFT_3776	THAPSDRAFT_3870	THAPSDRAFT_4318	THAPSDRAFT_6015	THAPS_7031
GO:0033119	negative regulation of RNA splicing	THAPSDRAFT_25701
GO:0033194	response to hydroperoxide	THAPSDRAFT_8793
GO:0033260	nuclear DNA replication	THAPSDRAFT_24126	Cdc45	THAPSDRAFT_37795	THAPSDRAFT_8849
GO:0033306	phytol metabolic process	ECR1
GO:0033313	meiotic cell cycle checkpoint	THAPSDRAFT_3349
GO:0033314	mitotic DNA replication checkpoint	THAPSDRAFT_3349
GO:0033353	S-adenosylmethionine cycle	AHC3	THAPSDRAFT_35896	THAPSDRAFT_5954
GO:0033365	protein localization to organelle	THAPSDRAFT_10140	THAPSDRAFT_11842	THAPSDRAFT_1255	THAPSDRAFT_12810	THAPSDRAFT_17006	THAPSDRAFT_19301	THAPSDRAFT_20330	THAPSDRAFT_20945	THAPSDRAFT_21533	THAPSDRAFT_21546	THAPSDRAFT_21710	THAPSDRAFT_21791	THAPSDRAFT_22243	THAPSDRAFT_22323	THAPSDRAFT_22547	THAPSDRAFT_23269	THAPSDRAFT_23270	THAPSDRAFT_24525	THAPSDRAFT_24796	THAPSDRAFT_25686	THAPSDRAFT_25687	THAPSDRAFT_26022	THAPSDRAFT_260805	THAPSDRAFT_26082	THAPSDRAFT_260832	THAPSDRAFT_260886	THAPSDRAFT_261072	THAPSDRAFT_261293	THAPSDRAFT_262136	THAPSDRAFT_262326	THAPSDRAFT_262570	THAPSDRAFT_263643	THAPSDRAFT_263724	THAPSDRAFT_263784	THAPSDRAFT_264070	THAPSDRAFT_264164	THAPSDRAFT_264438	THAPSDRAFT_264768	THAPSDRAFT_268271	THAPSDRAFT_268574	THAPSDRAFT_268746	THAPSDRAFT_269064	THAPSDRAFT_26957	THAPSDRAFT_27599	THAPSDRAFT_32191	TPP1	THAPSDRAFT_34186	THAPSDRAFT_34218
GO:0033387	putrescine biosynthetic process from ornithine	ODC1
GO:0033539	fatty acid beta-oxidation using acyl-CoA dehydrogenase	GCD1	AOX1_1	ACD3	THAPSDRAFT_269513	THAPSDRAFT_41216	ACD2	THAPS_263116	THAPS_269316	ACD1
GO:0033554	cellular response to stress	THAPSDRAFT_10136	THAPSDRAFT_10336	THAPSDRAFT_10414	THAPSDRAFT_10673	THAPSDRAFT_10752	THAPSDRAFT_11174	THAPSDRAFT_11354	THAPSDRAFT_11592	THAPSDRAFT_11615	THAPSDRAFT_1294	AMT2	AMT3	THAPSDRAFT_1500	THAPSDRAFT_1566	THAPSDRAFT_15791	THAPSDRAFT_16039	THAPSDRAFT_17008	THAPSDRAFT_1743	THAPSDRAFT_1779	THAPSDRAFT_18104	THAPSDRAFT_1852	THAPSDRAFT_18530	TRX3	THAPSDRAFT_2081	THAPSDRAFT_20825	THAPSDRAFT_20919	THAPSDRAFT_21220	THAPSDRAFT_21447	THAPSDRAFT_21705	THAPSDRAFT_21805	THAPSDRAFT_2182	THAPSDRAFT_21832	THAPSDRAFT_21846	THAPSDRAFT_21882	THAPSDRAFT_21965	THAPSDRAFT_22269	THAPSDRAFT_22520	THAPSDRAFT_22657	THAPSDRAFT_22869	THAPSDRAFT_23856	THAPSDRAFT_24004	THAPSDRAFT_24019	THAPSDRAFT_2412	THAPSDRAFT_24120	THAPSDRAFT_24126	THAPSDRAFT_24355	RPT3	THAPSDRAFT_24744
GO:0033567	DNA replication, Okazaki fragment processing	THAPSDRAFT_20248	THAPSDRAFT_262348
GO:0033615	mitochondrial proton-transporting ATP synthase complex assembly	THAPSDRAFT_261387
GO:0033617	mitochondrial cytochrome c oxidase assembly	THAPSDRAFT_22378	THAPSDRAFT_4318
GO:0033673	negative regulation of kinase activity	THAPSDRAFT_24514
GO:0033674	positive regulation of kinase activity	THAPSDRAFT_11592	THAPSDRAFT_15791	THAPSDRAFT_17337	THAPSDRAFT_17396	THAPSDRAFT_21633	THAPSDRAFT_263979	THAPSDRAFT_269874	THAPSDRAFT_270116	THAPSDRAFT_3949	THAPS_263067
GO:0033683	nucleotide-excision repair, DNA incision	THAPSDRAFT_22869
GO:0033692	cellular polysaccharide biosynthetic process	THAPSDRAFT_12695	THAPSDRAFT_262361	PGM2	THAPSDRAFT_270348	THAPSDRAFT_3105
GO:0033750	ribosome localization	THAPSDRAFT_23187	THAPSDRAFT_23269	THAPSDRAFT_39470	THAPSDRAFT_669	THAPSDRAFT_bd1807
GO:0033865	nucleoside bisphosphate metabolic process	THAPSDRAFT_15226	THAPSDRAFT_25572	THAPSDRAFT_263925	ACS2_2	THAPSDRAFT_32983	THAPSDRAFT_33039	THAPSDRAFT_33376	THAPSDRAFT_33680	ACAS2	THAPSDRAFT_37596	THAPSDRAFT_41005	SCS2	THAPSDRAFT_6416	PDHB1	THAPSDRAFT_bd1449	THAPS_15292	THAPS_35328
GO:0033866	nucleoside bisphosphate biosynthetic process	ACS2_2	THAPSDRAFT_32983	THAPSDRAFT_33376	ACAS2	THAPSDRAFT_41005	THAPSDRAFT_6416	PDHB1	THAPS_15292	THAPS_35328
GO:0033875	ribonucleoside bisphosphate metabolic process	THAPSDRAFT_15226	THAPSDRAFT_25572	THAPSDRAFT_263925	ACS2_2	THAPSDRAFT_32983	THAPSDRAFT_33039	THAPSDRAFT_33376	THAPSDRAFT_33680	ACAS2	THAPSDRAFT_37596	THAPSDRAFT_41005	SCS2	THAPSDRAFT_6416	PDHB1	THAPSDRAFT_bd1449	THAPS_15292	THAPS_35328
GO:0033962	cytoplasmic mRNA processing body assembly	THAPSDRAFT_21498	THAPSDRAFT_22907	THAPSDRAFT_37962	THAPSDRAFT_bd1124	THAPSDRAFT_bd1125	THAPS_23386
GO:0033967	box C/D snoRNA metabolic process	THAPSDRAFT_9442
GO:0033979	box H/ACA snoRNA metabolic process	THAPSDRAFT_508
GO:0034030	ribonucleoside bisphosphate biosynthetic process	ACS2_2	THAPSDRAFT_32983	THAPSDRAFT_33376	ACAS2	THAPSDRAFT_41005	THAPSDRAFT_6416	PDHB1	THAPS_15292	THAPS_35328
GO:0034032	purine nucleoside bisphosphate metabolic process	THAPSDRAFT_15226	THAPSDRAFT_25572	THAPSDRAFT_263925	ACS2_2	THAPSDRAFT_32983	THAPSDRAFT_33039	THAPSDRAFT_33376	THAPSDRAFT_33680	ACAS2	THAPSDRAFT_37596	THAPSDRAFT_41005	SCS2	THAPSDRAFT_6416	PDHB1	THAPSDRAFT_bd1449	THAPS_15292	THAPS_35328
GO:0034033	purine nucleoside bisphosphate biosynthetic process	ACS2_2	THAPSDRAFT_32983	THAPSDRAFT_33376	ACAS2	THAPSDRAFT_41005	THAPSDRAFT_6416	PDHB1	THAPS_15292	THAPS_35328
GO:0034035	purine ribonucleoside bisphosphate metabolic process	THAPSDRAFT_263925	THAPSDRAFT_33039	THAPSDRAFT_37596	THAPSDRAFT_bd1449
GO:0034058	endosomal vesicle fusion	THAPSDRAFT_24282
GO:0034063	stress granule assembly	THAPS_23386
GO:0034067	protein localization to Golgi apparatus	THAPSDRAFT_262570
GO:0034086	maintenance of sister chromatid cohesion	THAPSDRAFT_24409
GO:0034088	maintenance of mitotic sister chromatid cohesion	THAPSDRAFT_24409
GO:0034101	erythrocyte homeostasis	THAPSDRAFT_5992
GO:0034198	cellular response to amino acid starvation	THAPS_6922
GO:0034203	glycolipid translocation	THAPSDRAFT_25248
GO:0034204	lipid translocation	THAPSDRAFT_25248	THAPSDRAFT_26702	THAPSDRAFT_4270
GO:0034213	quinolinate catabolic process	THAPSDRAFT_36964
GO:0034219	carbohydrate transmembrane transport	THAPSDRAFT_10533	THAPSDRAFT_12135	THAPSDRAFT_14028	THAPSDRAFT_14527	THAPSDRAFT_20766	Tpt6	THAPSDRAFT_25933	THAPSDRAFT_262320	THAPSDRAFT_268054	THAPSDRAFT_30921	THAPSDRAFT_37974	THAPSDRAFT_5641	THAPS_269952	THAPS_38054
GO:0034220	ion transmembrane transport	THAPSDRAFT_10191	THAPSDRAFT_10292	THAPSDRAFT_10295	THAPSDRAFT_11109	THAPSDRAFT_11325	THAPSDRAFT_11826	THAPSDRAFT_1218	THAPSDRAFT_13887	THAPSDRAFT_13922	AMT2	AMT3	THAPSDRAFT_14347	THAPSDRAFT_15027	THAPSDRAFT_1636	THAPSDRAFT_19764	THAPSDRAFT_204	THAPSDRAFT_20567	THAPSDRAFT_20633	THAPSDRAFT_20810	THAPSDRAFT_20874	THAPSDRAFT_20889	THAPSDRAFT_21277	THAPSDRAFT_21292	THAPSDRAFT_21332	THAPSDRAFT_22023	THAPSDRAFT_22071	atpC_1	THAPSDRAFT_22351	THAPSDRAFT_22668	THAPSDRAFT_22753	THAPSDRAFT_23142	THAPSDRAFT_23295	THAPSDRAFT_24021	THAPSDRAFT_24096	THAPSDRAFT_24275	THAPSDRAFT_2434	THAPSDRAFT_24435	THAPSDRAFT_24644	THAPSDRAFT_2481	THAPSDRAFT_24864	THAPSDRAFT_25101	THAPSDRAFT_25918	THAPSDRAFT_260789	KE4	nhe3	THAPSDRAFT_260998	THAPSDRAFT_261078	THAPSDRAFT_261147
GO:0034227	tRNA thio-modification	THAPSDRAFT_261602	THAPSDRAFT_269988	THAPSDRAFT_35049	THAPSDRAFT_37327
GO:0034243	regulation of transcription elongation from RNA polymerase II promoter	THAPSDRAFT_20267	THAPSDRAFT_21004	SUPT6H	THAPSDRAFT_4757	THAPSDRAFT_6532
GO:0034248	regulation of cellular amide metabolic process	THAPSDRAFT_12104	THAPSDRAFT_17651	THAPSDRAFT_17735	THAPSDRAFT_20763	THAPSDRAFT_20788	THAPSDRAFT_21491	THAPSDRAFT_21498	THAPSDRAFT_2157	THAPSDRAFT_21858	THAPSDRAFT_22170	THAPSDRAFT_23679	THAPSDRAFT_260919	CDP1	THAPSDRAFT_263035	PGAM4	THAPSDRAFT_264824	THAPSDRAFT_26743	RS9	THAPSDRAFT_270116	THAPSDRAFT_27083	PGAM2	PGAM1	THAPSDRAFT_33476	THAPSDRAFT_34560	THAPSDRAFT_35933	THAPSDRAFT_36186	THAPSDRAFT_37472	THAPSDRAFT_37963	ief5	THAPSDRAFT_6056	THAPSDRAFT_6383	THAPSDRAFT_7885	THAPSDRAFT_9746	THAPS_20268	THAPS_23354	THAPS_23539
GO:0034249	negative regulation of cellular amide metabolic process	THAPSDRAFT_20763	THAPSDRAFT_21858	CDP1	THAPSDRAFT_26743	THAPSDRAFT_36186	THAPSDRAFT_37472	THAPSDRAFT_37963	THAPS_20268	THAPS_23539
GO:0034250	positive regulation of cellular amide metabolic process	RS9	ief5	THAPSDRAFT_6383	THAPSDRAFT_9746
GO:0034308	primary alcohol metabolic process	ECR1	THAPSDRAFT_26523	THAPSDRAFT_268548
GO:0034311	diol metabolic process	THAPSDRAFT_26931	THAPSDRAFT_37098
GO:0034312	diol biosynthetic process	THAPSDRAFT_26931	THAPSDRAFT_37098
GO:0034394	protein localization to cell surface	THAPS_35745
GO:0034401	chromatin organization involved in regulation of transcription	THAPSDRAFT_1397	THAPSDRAFT_19793	THAPSDRAFT_22580	THAPSDRAFT_262700	Cdc45	THAPSDRAFT_268117	THAPSDRAFT_33270	THAPSDRAFT_37431	THAPS_35407	THAPS_6948
GO:0034402	recruitment of 3'-end processing factors to RNA polymerase II holoenzyme complex	THAPSDRAFT_9746
GO:0034404	nucleobase-containing small molecule biosynthetic process	THAPSDRAFT_11179	THAPSDRAFT_11208	THAPSDRAFT_1165	NDK1	MTS2_1	THAPSDRAFT_18090	THAPSDRAFT_23691	THAPSDRAFT_23819	THAPSDRAFT_24488	THAPSDRAFT_260835	THAPSDRAFT_261492	THAPSDRAFT_262204	THAPSDRAFT_268688	THAPSDRAFT_2831	THAPSDRAFT_28317	THAPSDRAFT_30871	NDK3	THAPSDRAFT_31256	THAPSDRAFT_32684	THAPSDRAFT_34077	THAPSDRAFT_34306	THAPSDRAFT_36917	THAPSDRAFT_37724	NDK4	THAPSDRAFT_3837	THAPSDRAFT_38510	THAPSDRAFT_40223	THAPSDRAFT_41166	PRK1	NDK2	AK2	THAPSDRAFT_7445	THAPSDRAFT_7702	THAPSDRAFT_8004	THAPSDRAFT_8386	THAPSDRAFT_8819	THAPSDRAFT_9848	THAPS_23371	THAPS_38194
GO:0034414	tRNA 3'-trailer cleavage, endonucleolytic	THAPSDRAFT_12061	THAPSDRAFT_22036	THAPSDRAFT_261145	THAPSDRAFT_2666
GO:0034427	nuclear-transcribed mRNA catabolic process, exonucleolytic, 3'-5'	THAPSDRAFT_10095	THAPSDRAFT_17841	THAPSDRAFT_21706	THAPSDRAFT_21742	THAPSDRAFT_23018	THAPSDRAFT_24323	THAPSDRAFT_25487	THAPSDRAFT_40733	THAPSDRAFT_4340
GO:0034440	lipid oxidation	GCD1	AOX1_1	ACD3	THAPSDRAFT_269513	THAPSDRAFT_41216	ACD2	THAPS_263116	THAPS_269316	ACD1
GO:0034462	small-subunit processome assembly	THAPSDRAFT_34413
GO:0034470	ncRNA processing	THAPSDRAFT_10095	THAPSDRAFT_10547	THAPSDRAFT_11179	THAPSDRAFT_1150	THAPSDRAFT_11542	THAPSDRAFT_11606	THAPSDRAFT_11744	THAPSDRAFT_11801	THAPSDRAFT_11824	THAPSDRAFT_11949	THAPSDRAFT_12061	MTS2_1	THAPSDRAFT_12859	THAPSDRAFT_14597	THAPSDRAFT_14708	THAPSDRAFT_15336	THAPSDRAFT_15992	THAPSDRAFT_1680	THAPSDRAFT_17145	THAPSDRAFT_17292	THAPSDRAFT_17492	THAPSDRAFT_17511	THAPSDRAFT_17654	THAPSDRAFT_17841	THAPSDRAFT_20681	THAPSDRAFT_20930	THAPSDRAFT_21397	THAPSDRAFT_21580	THAPSDRAFT_21706	THAPSDRAFT_21709	THAPSDRAFT_21715	THAPSDRAFT_21725	THAPSDRAFT_21742	THAPSDRAFT_21770	RSP1	THAPSDRAFT_21966	THAPSDRAFT_22036	THAPSDRAFT_22212	THAPSDRAFT_22334	RS21	THAPSDRAFT_22462	THAPSDRAFT_22635	THAPSDRAFT_22685	THAPSDRAFT_22807	THAPSDRAFT_22808	THAPSDRAFT_22847	THAPSDRAFT_22854	THAPSDRAFT_22918
GO:0034471	ncRNA 5'-end processing	THAPSDRAFT_34413	THAPSDRAFT_900
GO:0034472	snRNA 3'-end processing	THAPSDRAFT_10095	THAPSDRAFT_17841	THAPSDRAFT_20681	THAPSDRAFT_21706	THAPSDRAFT_21742	THAPSDRAFT_23018	THAPSDRAFT_24323	THAPSDRAFT_25487	THAPSDRAFT_40733	THAPSDRAFT_4340	THAPSDRAFT_5599
GO:0034473	U1 snRNA 3'-end processing	THAPSDRAFT_10095	THAPSDRAFT_21742	THAPSDRAFT_23018	THAPSDRAFT_24323
GO:0034474	U2 snRNA 3'-end processing	THAPSDRAFT_20681
GO:0034475	U4 snRNA 3'-end processing	THAPSDRAFT_10095	THAPSDRAFT_17841	THAPSDRAFT_21706	THAPSDRAFT_21742	THAPSDRAFT_23018	THAPSDRAFT_24323	THAPSDRAFT_25487	THAPSDRAFT_40733	THAPSDRAFT_4340
GO:0034476	U5 snRNA 3'-end processing	THAPSDRAFT_10095	THAPSDRAFT_21742	THAPSDRAFT_23018	THAPSDRAFT_24323
GO:0034477	U6 snRNA 3'-end processing	THAPSDRAFT_5599
GO:0034497	protein localization to phagophore assembly site	THAPSDRAFT_1017	THAPSDRAFT_21712	THAPSDRAFT_37942
GO:0034498	early endosome to Golgi transport	THAPS_25373
GO:0034504	protein localization to nucleus	THAPSDRAFT_1255	THAPSDRAFT_12810	THAPSDRAFT_21533	THAPSDRAFT_21546	THAPSDRAFT_21791	THAPSDRAFT_23269	THAPSDRAFT_24525	THAPSDRAFT_25686	THAPSDRAFT_25687	THAPSDRAFT_26082	THAPSDRAFT_261293	THAPSDRAFT_262326	THAPSDRAFT_268746	THAPSDRAFT_269064	THAPSDRAFT_27599	THAPSDRAFT_39470	THAPSDRAFT_39955	THAPSDRAFT_43097	THAPSDRAFT_4357	THAPSDRAFT_669	THAPSDRAFT_9148	THAPSDRAFT_bd1542	THAPS_23461
GO:0034508	centromere complex assembly	THAPSDRAFT_21986	THAPS_10906
GO:0034587	piRNA metabolic process	THAPSDRAFT_23160
GO:0034599	cellular response to oxidative stress	THAPSDRAFT_11615	TRX3	THAPSDRAFT_22657	THAPSDRAFT_25121	THAPSDRAFT_25875	THAPSDRAFT_261827	THAPSDRAFT_261935	THAPSDRAFT_263903	THAPSDRAFT_263987	THAPSDRAFT_263992	THAPSDRAFT_264111	THAPSDRAFT_264651	THAPSDRAFT_264663	THAPSDRAFT_264664	THAPSDRAFT_268447	THAPSDRAFT_270004	Trx-f	THAPSDRAFT_270273	THAPSDRAFT_270310	THAPSDRAFT_29789	THAPSDRAFT_31785	THAPSDRAFT_33417	THAPSDRAFT_3947	THAPSDRAFT_40293	THAPSDRAFT_41697	THAPS_269213
GO:0034605	cellular response to heat	THAPSDRAFT_9746
GO:0034613	cellular protein localization	THAPSDRAFT_10140	THAPSDRAFT_1017	THAPSDRAFT_10441	THAPSDRAFT_10527	THAPSDRAFT_10581	THAPSDRAFT_11103	THAPSDRAFT_11221	THAPSDRAFT_11576	THAPSDRAFT_11687	THAPSDRAFT_11713	THAPSDRAFT_11842	THAPSDRAFT_12035	THAPSDRAFT_1255	THAPSDRAFT_12810	THAPSDRAFT_1621	THAPSDRAFT_17006	THAPSDRAFT_18846	THAPSDRAFT_19301	THAPSDRAFT_20330	THAPSDRAFT_20796	THAPSDRAFT_20945	THAPSDRAFT_21420	THAPSDRAFT_21533	THAPSDRAFT_21546	THAPSDRAFT_21710	THAPSDRAFT_21712	THAPSDRAFT_21791	THAPSDRAFT_21869	RSP1	THAPSDRAFT_22008	COP3	THAPSDRAFT_22121	THAPSDRAFT_22138	THAPSDRAFT_2222	THAPSDRAFT_22243	THAPSDRAFT_22248	THAPSDRAFT_22323	THAPSDRAFT_22533	THAPSDRAFT_22546	THAPSDRAFT_22547	THAPSDRAFT_22826	THAPSDRAFT_23187	THAPSDRAFT_23269	THAPSDRAFT_23270	THAPSDRAFT_23279	THAPSDRAFT_23285	THAPSDRAFT_23754	THAPSDRAFT_24171
GO:0034614	cellular response to reactive oxygen species	THAPSDRAFT_11615	THAPSDRAFT_31785
GO:0034620	cellular response to unfolded protein	THAPSDRAFT_30950	THAPSDRAFT_30971
GO:0034622	cellular protein-containing complex assembly	THAPSDRAFT_11085	THAPSDRAFT_11498	THAPSDRAFT_11508	THAPSDRAFT_11746	THAPSDRAFT_11842	THAPSDRAFT_1255	THAPSDRAFT_12982	THAPSDRAFT_1471	RPN9	THAPSDRAFT_19301	RS10	RL20	THAPSDRAFT_20014	THAPSDRAFT_2008	THAPSDRAFT_20643	THAPSDRAFT_20710	THAPSDRAFT_20799	THAPSDRAFT_2081	THAPSDRAFT_2085	THAPSDRAFT_20903	THAPSDRAFT_20966	THAPSDRAFT_20971	THAPSDRAFT_21026	THAPSDRAFT_21280	THAPSDRAFT_2130	THAPSDRAFT_21491	THAPSDRAFT_2157	THAPSDRAFT_21725	RSP1	THAPSDRAFT_21904	THAPSDRAFT_21943	THAPSDRAFT_21986	THAPSDRAFT_22008	THAPSDRAFT_22170	THAPSDRAFT_22249	THAPSDRAFT_22312	THAPSDRAFT_22378	THAPSDRAFT_22823	THAPSDRAFT_22978	RPT3	THAPSDRAFT_24796	THAPSDRAFT_24867	THAPSDRAFT_25272	RL11A	THAPSDRAFT_260758	THAPSDRAFT_260772	THAPSDRAFT_260832	RPN
GO:0034629	cellular protein-containing complex localization	THAPSDRAFT_22138	THAPSDRAFT_6121
GO:0034637	cellular carbohydrate biosynthetic process	THAPSDRAFT_12695	THAPSDRAFT_12729	THAPSDRAFT_261448	THAPSDRAFT_262361	PGM2	THAPSDRAFT_270348	THAPSDRAFT_30924	THAPSDRAFT_3105	THAPSDRAFT_31108	THAPSDRAFT_36788
GO:0034641	cellular nitrogen compound metabolic process	THAPSDRAFT_10063	THAPSDRAFT_10095	THAPSDRAFT_10109	THAPSDRAFT_10129	THAPSDRAFT_10136	THAPSDRAFT_10173	THAPSDRAFT_10234	THAPSDRAFT_10266	THAPSDRAFT_10348	THAPSDRAFT_10349	THAPSDRAFT_10360	THAPSDRAFT_10402	THAPSDRAFT_10414	THAPSDRAFT_10416	THAPSDRAFT_10468	THAPSDRAFT_10493	THAPSDRAFT_105	THAPSDRAFT_1051	THAPSDRAFT_10547	THAPSDRAFT_10559	GFA_2	THAPSDRAFT_10613	THAPSDRAFT_10615	THAPSDRAFT_10673	THAPSDRAFT_10683	THAPSDRAFT_10731	THAPSDRAFT_1075	THAPSDRAFT_10752	THAPSDRAFT_11078	THAPSDRAFT_11111	THAPSDRAFT_11148	THAPSDRAFT_11155	THAPSDRAFT_11166	THAPSDRAFT_11174	THAPSDRAFT_11179	THAPSDRAFT_11208	THAPSDRAFT_11220	THAPSDRAFT_11244	THAPSDRAFT_11295	THAPSDRAFT_11296	THAPSDRAFT_11342	THAPSDRAFT_11354	THAPSDRAFT_11498	THAPSDRAFT_1150	THAPSDRAFT_11515	THAPSDRAFT_11542	THAPSDRAFT_11606	THAPSDRAFT_11623
GO:0034645	cellular macromolecule biosynthetic process	THAPSDRAFT_10047	THAPSDRAFT_10063	THAPSDRAFT_1017	THAPSDRAFT_10173	THAPSDRAFT_10241	THAPSDRAFT_10348	THAPSDRAFT_10349	THAPSDRAFT_10360	THAPSDRAFT_10474	THAPSDRAFT_10493	THAPSDRAFT_105	GFA_2	THAPSDRAFT_10581	THAPSDRAFT_10613	THAPSDRAFT_10619	THAPSDRAFT_10673	THAPSDRAFT_10731	THAPSDRAFT_1075	THAPSDRAFT_11078	THAPSDRAFT_11111	THAPSDRAFT_11148	THAPSDRAFT_11155	THAPSDRAFT_11220	THAPSDRAFT_11244	THAPSDRAFT_11295	THAPSDRAFT_11296	THAPSDRAFT_11342	THAPSDRAFT_11498	THAPSDRAFT_11515	THAPSDRAFT_11585	THAPSDRAFT_11623	THAPSDRAFT_11643	THAPSDRAFT_11667	THAPSDRAFT_1173	THAPSDRAFT_11902	THAPSDRAFT_11943	THAPSDRAFT_11996	THAPSDRAFT_12066	THAPSDRAFT_12076	THAPSDRAFT_12104	THAPSDRAFT_12116	THAPSDRAFT_12153	THAPSDRAFT_1216	THAPSDRAFT_12695	THAPSDRAFT_1294	THAPSDRAFT_13117	MTS1	THAPSDRAFT_13806
GO:0034654	nucleobase-containing compound biosynthetic process	THAPSDRAFT_10173	THAPSDRAFT_10348	THAPSDRAFT_10349	THAPSDRAFT_10360	THAPSDRAFT_10613	THAPSDRAFT_1075	THAPSDRAFT_11078	THAPSDRAFT_11111	THAPSDRAFT_11148	THAPSDRAFT_11155	THAPSDRAFT_11179	THAPSDRAFT_11208	THAPSDRAFT_11244	THAPSDRAFT_11295	THAPSDRAFT_11296	THAPSDRAFT_11342	THAPSDRAFT_11498	THAPSDRAFT_11515	THAPSDRAFT_11623	THAPSDRAFT_11643	THAPSDRAFT_1165	THAPSDRAFT_11667	THAPSDRAFT_1173	THAPSDRAFT_11902	THAPSDRAFT_11943	THAPSDRAFT_12066	NDK1	THAPSDRAFT_12076	THAPSDRAFT_12116	THAPSDRAFT_12153	THAPSDRAFT_1216	MTS2_1	THAPSDRAFT_13021	THAPSDRAFT_13482	THAPSDRAFT_1397	THAPSDRAFT_14364	THAPSDRAFT_1615	THAPSDRAFT_1622	RP3A	RPB1	THAPSDRAFT_17337	THAPSDRAFT_17396	THAPSDRAFT_1785	THAPSDRAFT_18090	THAPSDRAFT_19058	THAPSDRAFT_19059	THAPSDRAFT_19289	THAPSDRAFT_1943
GO:0034655	nucleobase-containing compound catabolic process	THAPSDRAFT_10095	THAPSDRAFT_10266	THAPSDRAFT_10683	THAPSDRAFT_11208	THAPSDRAFT_1165	THAPSDRAFT_11913	THAPSDRAFT_12859	THAPSDRAFT_17008	THAPSDRAFT_17841	THAPSDRAFT_18530	THAPSDRAFT_18841	THAPSDRAFT_20763	THAPSDRAFT_20800	THAPSDRAFT_21580	THAPSDRAFT_21706	THAPSDRAFT_21742	THAPSDRAFT_22284	THAPSDRAFT_22907	THAPSDRAFT_23018	THAPSDRAFT_23691	THAPSDRAFT_24323	THAPSDRAFT_25485	THAPSDRAFT_25487	THAPSDRAFT_2595	THAPSDRAFT_260835	THAPSDRAFT_261492	THAPSDRAFT_262204	THAPSDRAFT_262250	THAPSDRAFT_262352	CDP1	THAPSDRAFT_263371	THAPSDRAFT_263495	THAPSDRAFT_263510	THAPSDRAFT_268644	THAPSDRAFT_268896	THAPSDRAFT_28317	THAPSDRAFT_29496	THAPSDRAFT_30871	THAPSDRAFT_31145	THAPSDRAFT_31404	THAPSDRAFT_31564	THAPSDRAFT_32744	THAPSDRAFT_34661	THAPSDRAFT_35907	THAPSDRAFT_37472	THAPSDRAFT_37724	THAPSDRAFT_37962	THAPSDRAFT_37963
GO:0034656	nucleobase-containing small molecule catabolic process	THAPSDRAFT_262250	THAPSDRAFT_37724	THAPS_23371
GO:0034660	ncRNA metabolic process	THAPSDRAFT_10095	THAPSDRAFT_10129	THAPSDRAFT_10547	THAPSDRAFT_11179	THAPSDRAFT_1150	THAPSDRAFT_11542	THAPSDRAFT_11606	THAPSDRAFT_11744	THAPSDRAFT_11801	THAPSDRAFT_11824	THAPSDRAFT_11949	THAPSDRAFT_12061	MTS2_1	THAPSDRAFT_12859	MTS1	THAPSDRAFT_13806	THAPSDRAFT_14597	THAPSDRAFT_14708	CTS1	THAPSDRAFT_15336	THAPSDRAFT_15976	THAPSDRAFT_15992	THAPSDRAFT_1680	THAPSDRAFT_17145	THAPSDRAFT_17292	THAPSDRAFT_17492	THAPSDRAFT_17511	THAPSDRAFT_17654	THAPSDRAFT_17841	THAPSDRAFT_20681	THAPSDRAFT_20930	THAPSDRAFT_21397	THAPSDRAFT_21580	THAPSDRAFT_21706	THAPSDRAFT_21709	THAPSDRAFT_21715	THAPSDRAFT_21725	THAPSDRAFT_21742	THAPSDRAFT_21770	RSP1	THAPSDRAFT_21966	THAPSDRAFT_22036	THAPSDRAFT_22212	THAPSDRAFT_22334	RS21	THAPSDRAFT_22462	THAPSDRAFT_22635	THAPSDRAFT_22685
GO:0034661	ncRNA catabolic process	THAPSDRAFT_10095	THAPSDRAFT_12859	THAPSDRAFT_17841	THAPSDRAFT_21706	THAPSDRAFT_21742	THAPSDRAFT_23018	THAPSDRAFT_24323	THAPSDRAFT_25487	THAPSDRAFT_32744	THAPSDRAFT_40733	THAPSDRAFT_4340	THAPSDRAFT_4574
GO:0034727	piecemeal microautophagy of the nucleus	THAPSDRAFT_21712	THAPSDRAFT_262157
GO:0034728	nucleosome organization	THAPSDRAFT_11746	THAPSDRAFT_1615	THAPSDRAFT_2085	THAPSDRAFT_20903	THAPSDRAFT_21447	THAPSDRAFT_27352	THAPSDRAFT_2951	THAPSDRAFT_3184	THAPSDRAFT_34210	THAPSDRAFT_37309	THAPSDRAFT_37357	H4_1	THAPSDRAFT_9991	THAPSDRAFT_9992	THAPSDRAFT_9993	THAPSDRAFT_bd1850	THAPS_35229	H4_2	THAPS_35330	THAPS_35611	THAPS_38073	THAPS_6947
GO:0034729	histone H3-K79 methylation	THAPSDRAFT_1744	THAPSDRAFT_bd874
GO:0034754	cellular hormone metabolic process	THAPSDRAFT_6418
GO:0034755	iron ion transmembrane transport	THAPSDRAFT_20810	THAPSDRAFT_268009	THAPSDRAFT_27208	THAPSDRAFT_5671	THAPSDRAFT_8111
GO:0034963	box C/D snoRNA processing	THAPSDRAFT_9442
GO:0034964	box H/ACA snoRNA processing	THAPSDRAFT_508
GO:0034968	histone lysine methylation	THAPSDRAFT_1744	THAPSDRAFT_21409	THAPSDRAFT_262700	THAPSDRAFT_268346	THAPSDRAFT_bd874
GO:0034969	histone arginine methylation	THAPSDRAFT_24152	THAPSDRAFT_24429	THAPSDRAFT_25810	THAPSDRAFT_28185	THAPSDRAFT_3690	THAPSDRAFT_bd1828
GO:0034975	protein folding in endoplasmic reticulum	THAPSDRAFT_24233	THAPS_23388
GO:0034976	response to endoplasmic reticulum stress	THAPSDRAFT_1500	THAPSDRAFT_21805	THAPSDRAFT_21965	RPT3	THAPSDRAFT_24931	THAPSDRAFT_24932	THAPSDRAFT_25110	THAPSDRAFT_25476	RPT1	THAPSDRAFT_268640	RPT4	THAPSDRAFT_28842	THAPSDRAFT_30950	THAPSDRAFT_30971	RPT6	THAPSDRAFT_32745	THAPSDRAFT_34968	THAPSDRAFT_37338	RPT2	OAM1	THAPSDRAFT_4372	RPT5	THAPS_17910
GO:0034982	mitochondrial protein processing	THAPSDRAFT_11842	THAPSDRAFT_19301	THAPSDRAFT_260832	THAPSDRAFT_263724	THAPSDRAFT_263784	TPP1	THAPS_41306
GO:0035065	regulation of histone acetylation	THAPSDRAFT_30969	THAPSDRAFT_6581
GO:0035066	positive regulation of histone acetylation	THAPSDRAFT_30969	THAPSDRAFT_6581
GO:0035067	negative regulation of histone acetylation	THAPSDRAFT_6581
GO:0035082	axoneme assembly	THAPSDRAFT_22312	THAPSDRAFT_34518	THAPSDRAFT_4829	THAPSDRAFT_7939	THAPS_10929	THAPS_23432	THAPS_6875
GO:0035088	establishment or maintenance of apical/basal cell polarity	THAPSDRAFT_bd635
GO:0035194	post-transcriptional gene silencing by RNA	THAPSDRAFT_20637
GO:0035246	peptidyl-arginine N-methylation	THAPSDRAFT_24152	THAPSDRAFT_24429	THAPSDRAFT_25810	THAPSDRAFT_28185	THAPSDRAFT_3690	THAPSDRAFT_bd1828
GO:0035247	peptidyl-arginine omega-N-methylation	THAPSDRAFT_24152	THAPSDRAFT_24429	THAPSDRAFT_25810	THAPSDRAFT_28185	THAPSDRAFT_3690	THAPSDRAFT_bd1828
GO:0035264	multicellular organism growth	THAPSDRAFT_261481
GO:0035268	protein mannosylation	THAPSDRAFT_16378	THAPSDRAFT_20292	THAPSDRAFT_269159	THAPSDRAFT_30971	THAPSDRAFT_33330
GO:0035269	protein O-linked mannosylation	THAPSDRAFT_16378	THAPSDRAFT_20292	THAPSDRAFT_269159	THAPSDRAFT_30971	THAPSDRAFT_33330
GO:0035303	regulation of dephosphorylation	THAPSDRAFT_10012	THAPSDRAFT_1203	THAPSDRAFT_24314	THAPSDRAFT_24588
GO:0035304	regulation of protein dephosphorylation	THAPSDRAFT_1203	THAPSDRAFT_24314	THAPSDRAFT_24588
GO:0035305	negative regulation of dephosphorylation	THAPSDRAFT_1203
GO:0035308	negative regulation of protein dephosphorylation	THAPSDRAFT_1203
GO:0035335	peptidyl-tyrosine dephosphorylation	THAPSDRAFT_11185	THAPSDRAFT_14971	THAPSDRAFT_38780
GO:0035383	thioester metabolic process	THAPSDRAFT_15226	THAPSDRAFT_25572	ACS2_2	THAPSDRAFT_32983	ACAS2	THAPSDRAFT_41005	SCS2	PDHB1
GO:0035384	thioester biosynthetic process	ACS2_2	THAPSDRAFT_32983	ACAS2	THAPSDRAFT_41005	PDHB1
GO:0035404	histone-serine phosphorylation	THAPSDRAFT_bd1173
GO:0035418	protein localization to synapse	THAPSDRAFT_bd635
GO:0035434	copper ion transmembrane transport	THAPSDRAFT_24275	THAPSDRAFT_264357	THAPSDRAFT_8437	THAPSDRAFT_9391	THAPS_263051
GO:0035435	phosphate ion transmembrane transport	THAPSDRAFT_24435	THAPSDRAFT_261260	THAPSDRAFT_262506	THAPSDRAFT_263581	THAPSDRAFT_36201	THAPSDRAFT_8962
GO:0035437	maintenance of protein localization in endoplasmic reticulum	THAPSDRAFT_34218	THAPSDRAFT_40826
GO:0035445	borate transmembrane transport	THAPSDRAFT_13887
GO:0035493	SNARE complex assembly	THAPSDRAFT_22008	THAPSDRAFT_24796	THAPSDRAFT_25272	THAPSDRAFT_4761
GO:0035494	SNARE complex disassembly	THAPSDRAFT_11221	THAPSDRAFT_1621	THAPSDRAFT_269412	THAPSDRAFT_34289	THAPSDRAFT_3575
GO:0035510	DNA dealkylation	THAPSDRAFT_20825	THAPSDRAFT_21832	THAPSDRAFT_261481
GO:0035511	oxidative DNA demethylation	THAPSDRAFT_20825	THAPSDRAFT_21832	THAPSDRAFT_261481
GO:0035513	oxidative RNA demethylation	THAPSDRAFT_261481
GO:0035520	monoubiquitinated protein deubiquitination	THAPSDRAFT_269666
GO:0035521	monoubiquitinated histone deubiquitination	THAPSDRAFT_269666
GO:0035522	monoubiquitinated histone H2A deubiquitination	THAPSDRAFT_269666
GO:0035542	regulation of SNARE complex assembly	THAPSDRAFT_22008	THAPSDRAFT_24796
GO:0035552	oxidative single-stranded DNA demethylation	THAPSDRAFT_20825	THAPSDRAFT_21832	THAPSDRAFT_261481
GO:0035553	oxidative single-stranded RNA demethylation	THAPSDRAFT_261481
GO:0035556	intracellular signal transduction	THAPSDRAFT_10025	THAPSDRAFT_11480	THAPSDRAFT_11592	THAPSDRAFT_14030	THAPSDRAFT_14322	THAPSDRAFT_14378	THAPSDRAFT_14490	THAPSDRAFT_14492	THAPSDRAFT_15791	THAPSDRAFT_15822	THAPSDRAFT_15916	THAPSDRAFT_16265	THAPSDRAFT_17480	THAPSDRAFT_18220	THAPSDRAFT_19631	THAPSDRAFT_20675	THAPSDRAFT_21158	THAPSDRAFT_21249	THAPSDRAFT_22202	THAPSDRAFT_22442	THAPSDRAFT_22792	THAPSDRAFT_22848	THAPSDRAFT_23786	THAPSDRAFT_2415	THAPSDRAFT_24231	THAPSDRAFT_24575	THAPSDRAFT_24584	THAPSDRAFT_24682	THAPSDRAFT_24683	THAPSDRAFT_24827	THAPSDRAFT_260874	THAPSDRAFT_261064	THAPSDRAFT_261255	THAPSDRAFT_26136	THAPSDRAFT_261381	THAPSDRAFT_261678	THAPSDRAFT_261932	THAPSDRAFT_262088	THAPSDRAFT_262103	THAPSDRAFT_262104	THAPSDRAFT_262251	THAPSDRAFT_262359	THAPSDRAFT_262528	THAPSDRAFT_262719	THAPSDRAFT_263012	THAPSDRAFT_263361	THAPSDRAFT_263389	THAPSDRAFT_263483
GO:0035592	establishment of protein localization to extracellular region	THAPSDRAFT_264699	THAPSDRAFT_33676	THAPSDRAFT_5563	THAPSDRAFT_7353	THAPSDRAFT_bd2028
GO:0035600	tRNA methylthiolation	THAPSDRAFT_41246	THAPSDRAFT_42821
GO:0035601	protein deacylation	THAPSDRAFT_18091	THAPSDRAFT_23094	THAPSDRAFT_262807	THAPSDRAFT_268118	THAPSDRAFT_27435	THAPSDRAFT_32098	THAPSDRAFT_34746	THAPSDRAFT_35956	THAPSDRAFT_3640	THAPSDRAFT_41025	THAPSDRAFT_6090	THAPSDRAFT_bd168	THAPS_23519	THAPS_7180
GO:0035725	sodium ion transmembrane transport	THAPSDRAFT_10292	THAPSDRAFT_10295	THAPSDRAFT_4973	THAPSDRAFT_bd1662	THAPS_269232
GO:0035822	gene conversion	THAPSDRAFT_32661
GO:0035825	homologous recombination	THAPSDRAFT_16039	THAPSDRAFT_2081	THAPSDRAFT_21882	THAPSDRAFT_22869	THAPSDRAFT_25513	RecA_2	TopoII_2	THAPSDRAFT_3257	THAPSDRAFT_32661	THAPSDRAFT_36420	TOP2	THAPSDRAFT_4756	THAPS_10886
GO:0035966	response to topologically incorrect protein	THAPSDRAFT_21147	THAPSDRAFT_21805	THAPSDRAFT_25110	THAPSDRAFT_30950	THAPSDRAFT_30971	THAPSDRAFT_4372
GO:0035967	cellular response to topologically incorrect protein	THAPSDRAFT_21805	THAPSDRAFT_25110	THAPSDRAFT_30950	THAPSDRAFT_30971	THAPSDRAFT_4372
GO:0035999	tetrahydrofolate interconversion	THAPSDRAFT_26031	THAPSDRAFT_26190	THAPSDRAFT_5636	THAPS_269942
GO:0036065	fucosylation	THAPSDRAFT_4660	THAPSDRAFT_6217
GO:0036066	protein O-linked fucosylation	THAPSDRAFT_6217
GO:0036085	GDP-fucose import into Golgi lumen	FCT1
GO:0036092	phosphatidylinositol-3-phosphate biosynthetic process	THAPSDRAFT_264395	THAPSDRAFT_36937
GO:0036158	outer dynein arm assembly	THAPSDRAFT_34518	THAPS_23432
GO:0036211	protein modification process	THAPSDRAFT_10006	THAPSDRAFT_10047	THAPSDRAFT_1005	THAPSDRAFT_10063	THAPSDRAFT_10092	THAPSDRAFT_1011	THAPSDRAFT_1017	THAPSDRAFT_10185	THAPSDRAFT_10219	THAPSDRAFT_10241	THAPSDRAFT_10457	THAPSDRAFT_10474	THAPSDRAFT_10547	GFA_2	THAPSDRAFT_10581	THAPSDRAFT_10619	THAPSDRAFT_10753	THAPSDRAFT_1077	THAPSDRAFT_11091	THAPSDRAFT_11106	THAPSDRAFT_11180	THAPSDRAFT_11185	Lhcr8	THAPSDRAFT_11283	THAPSDRAFT_11287	THAPSDRAFT_1134	THAPSDRAFT_11433	THAPSDRAFT_11480	FCP3	THAPSDRAFT_11592	THAPSDRAFT_1160	THAPSDRAFT_11779	THAPSDRAFT_11876	THAPSDRAFT_1193	THAPSDRAFT_11996	THAPSDRAFT_1203	THAPSDRAFT_1205	Lhcx6	THAPSDRAFT_12132	THAPSDRAFT_1215	THAPSDRAFT_12943	THAPSDRAFT_12983	THAPSDRAFT_13427	THAPSDRAFT_1397	THAPSDRAFT_14004	THAPSDRAFT_14030	THAPSDRAFT_1418	THAPSDRAFT_1429
GO:0036260	RNA capping	THAPSDRAFT_23316	THAPSDRAFT_268358	THAPSDRAFT_4709	THAPS_10934	THAPS_10979	THAPS_35297
GO:0036265	RNA (guanine-N7)-methylation	THAPSDRAFT_17145	THAPSDRAFT_21305	THAPSDRAFT_22807	THAPSDRAFT_269065	THAPSDRAFT_33718	THAPSDRAFT_36108	THAPSDRAFT_36539	THAPS_10979
GO:0036293	response to decreased oxygen levels	THAPSDRAFT_268740	THAPSDRAFT_3704	THAPSDRAFT_8274
GO:0036297	interstrand cross-link repair	THAPSDRAFT_22869	THAPSDRAFT_2598	THAPSDRAFT_3408	THAPSDRAFT_8732	THAPS_38060
GO:0036388	pre-replicative complex assembly	Cdc45
GO:0036503	ERAD pathway	THAPSDRAFT_21805	RPT3	THAPSDRAFT_25110	THAPSDRAFT_25476	RPT1	THAPSDRAFT_268640	RPT4	THAPSDRAFT_30950	RPT6	THAPSDRAFT_34968	RPT2	OAM1	THAPSDRAFT_4372	RPT5	THAPS_17910
GO:0038061	NIK/NF-kappaB signaling	THAPSDRAFT_11592
GO:0038202	TORC1 signaling	THAPSDRAFT_10025	THAPSDRAFT_15822
GO:0040001	establishment of mitotic spindle localization	THAPSDRAFT_4041
GO:0040007	growth	THAPSDRAFT_261481
GO:0040008	regulation of growth	THAPSDRAFT_261481
GO:0040011	locomotion	THAPSDRAFT_261716	THAPSDRAFT_263979	THAPSDRAFT_4971
GO:0040014	regulation of multicellular organism growth	THAPSDRAFT_261481
GO:0040020	regulation of meiotic nuclear division	THAPSDRAFT_32661
GO:0040029	regulation of gene expression, epigenetic	THAPSDRAFT_1397	THAPSDRAFT_19793	THAPSDRAFT_20637	THAPSDRAFT_22580	THAPSDRAFT_262700	Cdc45	THAPSDRAFT_268117	THAPSDRAFT_33270	THAPSDRAFT_37431	THAPS_35407	THAPS_6948
GO:0040031	snRNA modification	THAPSDRAFT_508
GO:0042023	DNA endoreduplication	THAPSDRAFT_24300
GO:0042026	protein refolding	THAPSDRAFT_6610	HSP60
GO:0042040	metal incorporation into metallo-molybdopterin complex	THAPSDRAFT_22780
GO:0042044	fluid transport	THAPSDRAFT_924
GO:0042073	intraciliary transport	THAPSDRAFT_18846	THAPSDRAFT_23285	THAPSDRAFT_262570	THAPSDRAFT_5351	THAPSDRAFT_6286	THAPSDRAFT_7648	THAPSDRAFT_9079
GO:0042126	nitrate metabolic process	THAPSDRAFT_25299	SUOX	NIR_1	THAPSDRAFT_29842
GO:0042127	regulation of cell population proliferation	THAPSDRAFT_264607	THAPSDRAFT_6532	THAPSDRAFT_6581
GO:0042128	nitrate assimilation	THAPSDRAFT_25299	SUOX	NIR_1	THAPSDRAFT_29842
GO:0042144	vacuole fusion, non-autophagic	THAPSDRAFT_22008	THAPSDRAFT_24796
GO:0042147	retrograde transport, endosome to Golgi	THAPSDRAFT_11576	THAPSDRAFT_22112	THAPSDRAFT_22308	THAPSDRAFT_22568	THAPSDRAFT_23311	THAPSDRAFT_3582	THAPSDRAFT_36337	THAPS_25373	THAPS_38123
GO:0042148	strand invasion	THAPSDRAFT_2081	RecA_2	THAPS_10886	RecA_1
GO:0042157	lipoprotein metabolic process	THAPSDRAFT_1017	THAPSDRAFT_10581	THAPSDRAFT_11996	THAPSDRAFT_16378	THAPSDRAFT_18091	THAPSDRAFT_181	THAPSDRAFT_20292	THAPSDRAFT_21130	THAPSDRAFT_23029	THAPSDRAFT_2412	THAPSDRAFT_25444	THAPSDRAFT_262157	THAPSDRAFT_262807	THAPSDRAFT_269121	THAPSDRAFT_269159	MNT1	THAPSDRAFT_33330	THAPSDRAFT_34701	THAPSDRAFT_34746	THAPSDRAFT_3640	THAPSDRAFT_37942	THAPSDRAFT_42624	THAPSDRAFT_6090	THAPSDRAFT_6533	THAPSDRAFT_bd168	THAPSDRAFT_bd686	THAPS_35745	THAPS_6874
GO:0042158	lipoprotein biosynthetic process	THAPSDRAFT_1017	THAPSDRAFT_10581	THAPSDRAFT_11996	THAPSDRAFT_16378	THAPSDRAFT_181	THAPSDRAFT_20292	THAPSDRAFT_21130	THAPSDRAFT_23029	THAPSDRAFT_2412	THAPSDRAFT_25444	THAPSDRAFT_262157	THAPSDRAFT_269121	THAPSDRAFT_269159	MNT1	THAPSDRAFT_33330	THAPSDRAFT_34701	THAPSDRAFT_37942	THAPSDRAFT_42624	THAPSDRAFT_6533	THAPSDRAFT_bd686	THAPS_35745	THAPS_6874
GO:0042159	lipoprotein catabolic process	THAPSDRAFT_18091	THAPSDRAFT_262807	THAPSDRAFT_34746	THAPSDRAFT_3640	THAPSDRAFT_6090	THAPSDRAFT_bd168
GO:0042168	heme metabolic process	THAPSDRAFT_15142	THAPSDRAFT_17623	THAPSDRAFT_17865	cobA	THAPSDRAFT_270280	THAPSDRAFT_270314	THAPSDRAFT_270328	THAPSDRAFT_270343	THAPSDRAFT_270346	THAPSDRAFT_35982	UroD2	THAPSDRAFT_719	THAPSDRAFT_bd1150
GO:0042176	regulation of protein catabolic process	THAPSDRAFT_20674	THAPSDRAFT_22784	RPN2	RPT3	RPN1	RPT1	RPT4	RPT6	THAPSDRAFT_33851	RPN3	RPT2	RPT5	THAPSDRAFT_8968
GO:0042180	cellular ketone metabolic process	THAPSDRAFT_10604	THAPSDRAFT_21593	THAPSDRAFT_21713	THAPSDRAFT_23904	THAPSDRAFT_264347	THAPSDRAFT_267948	THAPSDRAFT_268293	THAPSDRAFT_2856	THAPSDRAFT_31785	THAPSDRAFT_32096	THAPSDRAFT_36709	THAPSDRAFT_36738	THAPSDRAFT_37725	THAPSDRAFT_6581	NPS1	THAPSDRAFT_8655	THAPS_35408	THAPS_6979
GO:0042181	ketone biosynthetic process	THAPSDRAFT_10604	THAPSDRAFT_21593	THAPSDRAFT_21713	THAPSDRAFT_23904	THAPSDRAFT_264347	THAPSDRAFT_267948	THAPSDRAFT_2856	THAPSDRAFT_36709	THAPSDRAFT_36738	THAPSDRAFT_37725	NPS1	THAPS_35408
GO:0042182	ketone catabolic process	THAPSDRAFT_268293	THAPSDRAFT_31785	THAPSDRAFT_32096	THAPS_6979
GO:0042219	cellular modified amino acid catabolic process	THAPSDRAFT_262573	THAPSDRAFT_5586	THAPSDRAFT_6537
GO:0042221	response to chemical	THAPSDRAFT_1083	THAPSDRAFT_11307	THAPSDRAFT_11615	THAPSDRAFT_1417	THAPSDRAFT_1636	THAPSDRAFT_1986	TRX3	THAPSDRAFT_20651	THAPSDRAFT_21147	THAPSDRAFT_21805	THAPSDRAFT_22657	RPT3	THAPSDRAFT_24925	THAPSDRAFT_24965	THAPSDRAFT_25110	THAPSDRAFT_25121	THAPSDRAFT_25476	THAPSDRAFT_25875	THAPSDRAFT_260789	THAPSDRAFT_260974	THAPSDRAFT_261250	THAPSDRAFT_261527	THAPSDRAFT_261827	THAPSDRAFT_261935	THAPSDRAFT_262116	THAPSDRAFT_263459	THAPSDRAFT_263903	THAPSDRAFT_263987	THAPSDRAFT_263992	THAPSDRAFT_264111	RPT1	THAPSDRAFT_264387	THAPSDRAFT_264651	THAPSDRAFT_264663	THAPSDRAFT_264664	THAPSDRAFT_26530	THAPSDRAFT_267977	THAPSDRAFT_268447	THAPSDRAFT_268548	THAPSDRAFT_268640	THAPSDRAFT_268740	THAPSDRAFT_269391	THAPSDRAFT_269448	RPT4	THAPSDRAFT_270004	Trx-f	THAPSDRAFT_270273	THAPSDRAFT_270310
GO:0042245	RNA repair	THAPSDRAFT_261481
GO:0042254	ribosome biogenesis	THAPSDRAFT_10095	THAPSDRAFT_1150	THAPSDRAFT_11744	THAPSDRAFT_11801	THAPSDRAFT_11824	THAPSDRAFT_11949	THAPSDRAFT_12859	THAPSDRAFT_12982	THAPSDRAFT_14597	THAPSDRAFT_14708	THAPSDRAFT_15992	THAPSDRAFT_1680	THAPSDRAFT_17110	THAPSDRAFT_17145	THAPSDRAFT_17292	THAPSDRAFT_17654	THAPSDRAFT_17657	THAPSDRAFT_17841	RS10	RL20	THAPSDRAFT_20930	THAPSDRAFT_20985	THAPSDRAFT_21397	THAPSDRAFT_21553	THAPSDRAFT_21580	THAPSDRAFT_21706	THAPSDRAFT_21725	THAPSDRAFT_21742	RSP1	THAPSDRAFT_21943	THAPSDRAFT_21966	THAPSDRAFT_22203	THAPSDRAFT_22212	THAPSDRAFT_22276	THAPSDRAFT_22334	RS21	THAPSDRAFT_22635	THAPSDRAFT_22985	THAPSDRAFT_23018	THAPSDRAFT_23179	THAPSDRAFT_23187	THAPSDRAFT_23202	THAPSDRAFT_23269	THAPSDRAFT_24042	THAPSDRAFT_24323	THAPSDRAFT_24590	THAPSDRAFT_24777	THAPSDRAFT_24904
GO:0042255	ribosome assembly	THAPSDRAFT_12982	RS10	RL20	THAPSDRAFT_21725	RSP1	THAPSDRAFT_23179	RL11A	THAPSDRAFT_268331	RS19	RL10	eIF6	RS5	RS27	RM11	THAPSDRAFT_31047	THAPSDRAFT_31084	THAPSDRAFT_31465	RL24	THAPSDRAFT_33589	THAPSDRAFT_34413	RL6	THAPSDRAFT_37809	THAPSDRAFT_39003	RL12	THAPSDRAFT_40265	RL30	THAPSDRAFT_42594	RL23a	THAPS_23337	RL3	RL5
GO:0042256	mature ribosome assembly	THAPSDRAFT_23179	eIF6	THAPSDRAFT_40265
GO:0042264	peptidyl-aspartic acid hydroxylation	THAPSDRAFT_8006
GO:0042273	ribosomal large subunit biogenesis	THAPSDRAFT_12982	THAPSDRAFT_17292	RL20	THAPSDRAFT_21553	THAPSDRAFT_21725	THAPSDRAFT_22203	THAPSDRAFT_22985	THAPSDRAFT_23187	THAPSDRAFT_25689	RL11A	THAPSDRAFT_262018	RL26	RL7	RL10	RL35A	eIF6	RM11	THAPSDRAFT_31047	THAPSDRAFT_31465	RL24	THAPSDRAFT_33589	THAPSDRAFT_34412	THAPSDRAFT_34881	THAPSDRAFT_36406	RL6	THAPSDRAFT_38776	RL12	RL14	RL30	RL35	THAPSDRAFT_42594	RL23a	THAPSDRAFT_bd1807	RL3	RL5
GO:0042274	ribosomal small subunit biogenesis	THAPSDRAFT_11949	RS10	RSP1	THAPSDRAFT_21966	RS21	THAPSDRAFT_24777	THAPSDRAFT_24907	THAPSDRAFT_25120	THAPSDRAFT_25484	THAPSDRAFT_262041	THAPSDRAFT_262381	THAPSDRAFT_268331	THAPSDRAFT_268543	GPB1	RS24	THAPSDRAFT_269352	RS6	RS19	RS8	RS5	RS27	THAPSDRAFT_31084	THAPSDRAFT_31150	THAPSDRAFT_32295	THAPSDRAFT_34413	THAPSDRAFT_34596	THAPSDRAFT_35194	THAPSDRAFT_36434	THAPSDRAFT_37809	THAPSDRAFT_38662	RS7	RS16	THAPSDRAFT_bd1807	THAPS_23337	THAPS_6835	THAPS_7265
GO:0042276	error-prone translesion synthesis	THAPSDRAFT_263717	THAPSDRAFT_264222
GO:0042278	purine nucleoside metabolic process	NDK1	THAPSDRAFT_262250	THAPSDRAFT_263925	THAPSDRAFT_268688	NDK3	THAPSDRAFT_33039	THAPSDRAFT_34077	THAPSDRAFT_37596	THAPSDRAFT_37724	NDK4	THAPSDRAFT_40223	NDK2	AK2	THAPSDRAFT_bd1449	THAPSDRAFT_bd635	THAPS_23371
GO:0042304	regulation of fatty acid biosynthetic process	THAPSDRAFT_6581
GO:0042325	regulation of phosphorylation	THAPSDRAFT_11592	THAPSDRAFT_12960	THAPSDRAFT_15791	THAPSDRAFT_17337	THAPSDRAFT_17396	THAPSDRAFT_21114	THAPSDRAFT_21633	THAPSDRAFT_22189	THAPSDRAFT_22399	THAPSDRAFT_24514	THAPSDRAFT_263872	THAPSDRAFT_263979	THAPSDRAFT_264631	THAPSDRAFT_268652	THAPSDRAFT_269874	THAPSDRAFT_270116	THAPSDRAFT_32704	THAPSDRAFT_32880	THAPSDRAFT_35085	THAPSDRAFT_36223	THAPSDRAFT_3949	THAPSDRAFT_bd1464	THAPS_263067
GO:0042326	negative regulation of phosphorylation	THAPSDRAFT_24514
GO:0042327	positive regulation of phosphorylation	THAPSDRAFT_11592	THAPSDRAFT_15791	THAPSDRAFT_17337	THAPSDRAFT_17396	THAPSDRAFT_21633	THAPSDRAFT_263979	THAPSDRAFT_268652	THAPSDRAFT_269874	THAPSDRAFT_270116	THAPSDRAFT_3949	THAPS_263067
GO:0042330	taxis	THAPSDRAFT_4971
GO:0042350	GDP-L-fucose biosynthetic process	GFS1
GO:0042351	'de novo' GDP-L-fucose biosynthetic process	GFS1
GO:0042360	vitamin E metabolic process	THAPSDRAFT_23931	THAPSDRAFT_37444
GO:0042362	fat-soluble vitamin biosynthetic process	THAPSDRAFT_23931	THAPSDRAFT_37444
GO:0042364	water-soluble vitamin biosynthetic process	THAPSDRAFT_10468	THAPSDRAFT_19311	THAPSDRAFT_21141	THAPSDRAFT_24431	THAPSDRAFT_24601	THAPSDRAFT_260744	THAPSDRAFT_260757	THAPSDRAFT_260906	THAPSDRAFT_262963	THAPSDRAFT_262964	THAPSDRAFT_263702	THAPSDRAFT_269490	THAPSDRAFT_28100	THAPSDRAFT_31921	THAPSDRAFT_32510	THAPSDRAFT_33619	THAPSDRAFT_34585	THAPSDRAFT_36774	THAPSDRAFT_3959	THI1	THAPSDRAFT_42612	THAPSDRAFT_5175	THAPSDRAFT_8679	THAPSDRAFT_bd1620	THAPS_6708
GO:0042391	regulation of membrane potential	THAPSDRAFT_21277	THAPSDRAFT_22023	THAPSDRAFT_22071	THAPSDRAFT_2434	THAPSDRAFT_2481	THAPSDRAFT_262004	THAPSDRAFT_268454	THAPSDRAFT_3590	THAPSDRAFT_5488	THAPSDRAFT_8576	THAPS_10928	THAPS_10935	THAPS_25377
GO:0042396	phosphagen biosynthetic process	THAPSDRAFT_263946
GO:0042398	cellular modified amino acid biosynthetic process	THAPSDRAFT_13064	THAPSDRAFT_261857	THAPSDRAFT_263716	THAPSDRAFT_263946	THAPSDRAFT_26931	THAPSDRAFT_27550	GSHS	THAPSDRAFT_31412	THAPSDRAFT_33000	THAPSDRAFT_34399	THAPSDRAFT_36774	DPS1	THAPSDRAFT_3959	THAPSDRAFT_5636	FGS1	THAPSDRAFT_bd1155	THAPSDRAFT_bd460	TMS1
GO:0042401	cellular biogenic amine biosynthetic process	THAPSDRAFT_17140	THAPSDRAFT_19813	THAPSDRAFT_19837	THAPSDRAFT_21371	THAPSDRAFT_24501	trpAB	THAPSDRAFT_261161	THAPSDRAFT_262580	THAPSDRAFT_264237	THAPSDRAFT_264407	THAPSDRAFT_264730	THAPSDRAFT_267946	THAPSDRAFT_268301	THAPSDRAFT_269901	THAPSDRAFT_30691	THAPSDRAFT_30804	THAPSDRAFT_31166	ODC1	THAPSDRAFT_34233	THAPSDRAFT_34348	THAPSDRAFT_36525	THAPSDRAFT_5806
GO:0042402	cellular biogenic amine catabolic process	THAPSDRAFT_8655
GO:0042407	cristae formation	THAPS_41306
GO:0042430	indole-containing compound metabolic process	THAPSDRAFT_24501	trpAB	THAPSDRAFT_264407	THAPSDRAFT_268301	THAPSDRAFT_36525	THAPSDRAFT_5806	THAPSDRAFT_8655
GO:0042435	indole-containing compound biosynthetic process	THAPSDRAFT_24501	trpAB	THAPSDRAFT_264407	THAPSDRAFT_268301	THAPSDRAFT_36525	THAPSDRAFT_5806
GO:0042436	indole-containing compound catabolic process	THAPSDRAFT_8655
GO:0042440	pigment metabolic process	THAPSDRAFT_10234	PDS1	THAPSDRAFT_15142	THAPSDRAFT_17623	THAPSDRAFT_17865	THAPSDRAFT_20580	THAPSDRAFT_21670	THAPSDRAFT_22993	THAPSDRAFT_23291	THAPSDRAFT_24832	cobA	ChlH1	THAPSDRAFT_270280	THAPSDRAFT_270314	THAPSDRAFT_270328	THAPSDRAFT_270340	THAPSDRAFT_270343	THAPSDRAFT_270346	THAPSDRAFT_270357	THAPSDRAFT_270359	THAPSDRAFT_270378	THAPSDRAFT_270389	THAPSDRAFT_35982	THAPSDRAFT_39075	UroD2	THAPSDRAFT_4748	THAPSDRAFT_661	THAPSDRAFT_719	THAPSDRAFT_bd1150	bchI	THAPS_23371
GO:0042445	hormone metabolic process	THAPSDRAFT_33794	THAPSDRAFT_6418
GO:0042446	hormone biosynthetic process	THAPSDRAFT_33794	THAPSDRAFT_6418
GO:0042450	arginine biosynthetic process via ornithine	ASL	THAPSDRAFT_997
GO:0042451	purine nucleoside biosynthetic process	NDK1	THAPSDRAFT_268688	NDK3	THAPSDRAFT_34077	THAPSDRAFT_37724	NDK4	THAPSDRAFT_40223	NDK2	AK2	THAPS_23371
GO:0042454	ribonucleoside catabolic process	THAPSDRAFT_37724	THAPS_23371
GO:0042455	ribonucleoside biosynthetic process	THAPSDRAFT_11179	NDK1	MTS2_1	THAPSDRAFT_18090	THAPSDRAFT_23819	THAPSDRAFT_268688	THAPSDRAFT_2831	NDK3	THAPSDRAFT_31256	THAPSDRAFT_34077	THAPSDRAFT_34306	THAPSDRAFT_36917	THAPSDRAFT_37724	NDK4	THAPSDRAFT_40223	NDK2	AK2	THAPSDRAFT_7702	THAPSDRAFT_9848	THAPS_23371
GO:0042493	response to drug	THAPSDRAFT_1083	THAPSDRAFT_11307	THAPSDRAFT_1986	THAPSDRAFT_20651	THAPSDRAFT_24925	THAPSDRAFT_260974	THAPSDRAFT_262116	THAPSDRAFT_263459	THAPSDRAFT_264387	THAPSDRAFT_267977	THAPSDRAFT_269391	THAPSDRAFT_269448	THAPSDRAFT_27557	THAPSDRAFT_31622	THAPSDRAFT_37740	THAPSDRAFT_4576	THAPSDRAFT_5119	THAPSDRAFT_5201	THAPSDRAFT_7804	THAPSDRAFT_bd1237
GO:0042537	benzene-containing compound metabolic process	THAPSDRAFT_8655
GO:0042542	response to hydrogen peroxide	THAPSDRAFT_11615	THAPSDRAFT_31785
GO:0042546	cell wall biogenesis	THAPSDRAFT_21617	THAPSDRAFT_21863	THAPSDRAFT_30971	THAPS_10837
GO:0042548	regulation of photosynthesis, light reaction	PsbO	THAPSDRAFT_2848	THAPSDRAFT_5793	THAPSDRAFT_5805	THAPSDRAFT_bd1426	ftsH
GO:0042549	photosystem II stabilization	PsbO	THAPSDRAFT_2848	THAPSDRAFT_5793	THAPSDRAFT_5805	THAPSDRAFT_bd1426
GO:0042558	pteridine-containing compound metabolic process	THAPSDRAFT_26031	THAPSDRAFT_261857	THAPSDRAFT_26190	THAPSDRAFT_26931	THAPSDRAFT_27550	THAPSDRAFT_31412	THAPSDRAFT_33000	THAPSDRAFT_34399	THAPSDRAFT_37098	DPS1	THAPSDRAFT_5636	MHMT1	FGS1	THAPSDRAFT_bd460	TMS1	THAPS_269942
GO:0042559	pteridine-containing compound biosynthetic process	THAPSDRAFT_261857	THAPSDRAFT_26931	THAPSDRAFT_27550	THAPSDRAFT_31412	THAPSDRAFT_33000	THAPSDRAFT_34399	THAPSDRAFT_37098	DPS1	THAPSDRAFT_5636	FGS1	THAPSDRAFT_bd460	TMS1
GO:0042592	homeostatic process	THAPSDRAFT_10292	THAPSDRAFT_10295	THAPSDRAFT_11109	THAPSDRAFT_11902	THAPSDRAFT_14140	THAPSDRAFT_1500	THAPSDRAFT_1629	THAPSDRAFT_1636	THAPSDRAFT_18089	THAPSDRAFT_18090	THAPSDRAFT_18503	THAPSDRAFT_1936	TRX3	THAPSDRAFT_20714	THAPSDRAFT_20753	THAPSDRAFT_21147	THAPSDRAFT_21220	THAPSDRAFT_21619	THAPSDRAFT_21965	atpC_1	THAPSDRAFT_22657	THAPSDRAFT_22710	THAPSDRAFT_22753	THAPSDRAFT_22767	THAPSDRAFT_23786	GCD1	THAPSDRAFT_23837	THAPSDRAFT_23857	THAPSDRAFT_24315	DLDH2	THAPSDRAFT_24549	THAPSDRAFT_24560	THAPSDRAFT_24887	THAPSDRAFT_24931	THAPSDRAFT_24932	THAPSDRAFT_25121	THAPSDRAFT_25128	THAPSDRAFT_25187	THAPSDRAFT_25846	THAPSDRAFT_25875	THAPSDRAFT_260789	KE4	nhe3	THAPSDRAFT_261078	atpC_2	THAPSDRAFT_261827	THAPSDRAFT_261935	THAPSDRAFT_262515
GO:0042594	response to starvation	AMT2	AMT3	THAPSDRAFT_1779	THAPSDRAFT_2412	THAPSDRAFT_261527	THAPSDRAFT_262157	THAPSDRAFT_262506	THAPSDRAFT_263925	AMT4	AMT6	THAPSDRAFT_28523	THAPSDRAFT_32176	THAPSDRAFT_33039	THAPSDRAFT_36263	THAPSDRAFT_37596	THAPSDRAFT_40537	THAPSDRAFT_6066	THAPSDRAFT_8428	THAPSDRAFT_bd1449	THAPS_6922
GO:0042723	thiamine-containing compound metabolic process	THAPSDRAFT_10468	THAPSDRAFT_262963	THAPSDRAFT_262964	THI1	THAPSDRAFT_5797	THAPSDRAFT_bd1620	THAPS_6708
GO:0042724	thiamine-containing compound biosynthetic process	THAPSDRAFT_10468	THAPSDRAFT_262963	THAPSDRAFT_262964	THI1	THAPSDRAFT_bd1620	THAPS_6708
GO:0042726	flavin-containing compound metabolic process	THAPSDRAFT_19311	THAPSDRAFT_21141	THAPSDRAFT_269490	THAPSDRAFT_28100	THAPSDRAFT_32510	THAPSDRAFT_33619	THAPSDRAFT_5175	THAPSDRAFT_8679
GO:0042727	flavin-containing compound biosynthetic process	THAPSDRAFT_19311	THAPSDRAFT_21141	THAPSDRAFT_269490	THAPSDRAFT_28100	THAPSDRAFT_32510	THAPSDRAFT_33619	THAPSDRAFT_5175	THAPSDRAFT_8679
GO:0042743	hydrogen peroxide metabolic process	THAPSDRAFT_11615
GO:0042744	hydrogen peroxide catabolic process	THAPSDRAFT_11615
GO:0042773	ATP synthesis coupled electron transport	THAPSDRAFT_26002	THAPSDRAFT_261904	THAPSDRAFT_264051	THAPSDRAFT_264905	THAPSDRAFT_3229	THAPSDRAFT_41169	THAPSDRAFT_41530	THAPSDRAFT_9849	THAPS_6704
GO:0042775	mitochondrial ATP synthesis coupled electron transport	THAPSDRAFT_26002	THAPSDRAFT_261904	THAPSDRAFT_264051	THAPSDRAFT_3229	THAPSDRAFT_41169	THAPSDRAFT_41530	THAPSDRAFT_9849	THAPS_6704
GO:0042779	tRNA 3'-trailer cleavage	THAPSDRAFT_12061	THAPSDRAFT_22036	THAPSDRAFT_261145	THAPSDRAFT_2666	THAPSDRAFT_37100
GO:0042780	tRNA 3'-end processing	THAPSDRAFT_12061	THAPSDRAFT_22036	THAPSDRAFT_261145	THAPSDRAFT_2666	THAPSDRAFT_37100
GO:0042816	vitamin B6 metabolic process	THAPSDRAFT_260906	THAPSDRAFT_31921	THAPSDRAFT_42612
GO:0042819	vitamin B6 biosynthetic process	THAPSDRAFT_260906	THAPSDRAFT_31921	THAPSDRAFT_42612
GO:0042822	pyridoxal phosphate metabolic process	THAPSDRAFT_260906	THAPSDRAFT_31921	THAPSDRAFT_42612
GO:0042823	pyridoxal phosphate biosynthetic process	THAPSDRAFT_260906	THAPSDRAFT_31921	THAPSDRAFT_42612
GO:0042886	amide transport	THAPSDRAFT_10140	THAPSDRAFT_10441	THAPSDRAFT_10527	THAPSDRAFT_10581	THAPSDRAFT_11103	THAPSDRAFT_11221	THAPSDRAFT_11576	THAPSDRAFT_11664	THAPSDRAFT_11687	THAPSDRAFT_11713	THAPSDRAFT_11842	THAPSDRAFT_12035	THAPSDRAFT_1255	THAPSDRAFT_12810	THAPSDRAFT_1621	THAPSDRAFT_1666	THAPSDRAFT_16695	THAPSDRAFT_17006	THAPSDRAFT_18220	THAPSDRAFT_1827	THAPSDRAFT_1861	THAPSDRAFT_18846	THAPSDRAFT_19301	THAPSDRAFT_20330	THAPSDRAFT_20796	THAPSDRAFT_20845	THAPSDRAFT_20945	THAPSDRAFT_20963	THAPSDRAFT_21420	THAPSDRAFT_21533	THAPSDRAFT_21546	THAPSDRAFT_21710	THAPSDRAFT_21791	THAPSDRAFT_21869	RSP1	THAPSDRAFT_22008	COP3	THAPSDRAFT_22121	THAPSDRAFT_2222	THAPSDRAFT_22248	THAPSDRAFT_22323	THAPSDRAFT_22533	THAPSDRAFT_22547	THAPSDRAFT_22579	THAPSDRAFT_22792	THAPSDRAFT_22826	THAPSDRAFT_23050	THAPSDRAFT_23187
GO:0042908	xenobiotic transport	THAPSDRAFT_264896	THAPSDRAFT_38845
GO:0042981	regulation of apoptotic process	THAPSDRAFT_25701	THAPSDRAFT_269874	THAPSDRAFT_4026	THAPSDRAFT_6461
GO:0042991	obsolete transcription factor import into nucleus	THAPSDRAFT_11438
GO:0043001	Golgi to plasma membrane protein transport	THAPSDRAFT_11221	THAPSDRAFT_34289	THAPSDRAFT_3575	THAPSDRAFT_37441
GO:0043038	amino acid activation	MTS1	THAPSDRAFT_13806	CTS1	THAPSDRAFT_15976	THAPSDRAFT_22725	THAPSDRAFT_22770	THAPSDRAFT_24163	ASA	MTS2_2	THAPSDRAFT_25960	THAPSDRAFT_260900	THAPSDRAFT_261027	CTS2	LEUS	THAPSDRAFT_26191	THAPSDRAFT_262625	THAPSDRAFT_262926	THAPSDRAFT_264365	ITS2	THAPSDRAFT_268068	THAPSDRAFT_268398	THAPSDRAFT_269399	THAPSDRAFT_2921	THAPSDRAFT_29232	THAPSDRAFT_3189	THAPSDRAFT_32053	THAPSDRAFT_33044	THAPSDRAFT_33046	THAPSDRAFT_3461	ITS1	ALATS1	THAPSDRAFT_38909	THAPSDRAFT_39255	THAPSDRAFT_39606	ITS3	THAPSDRAFT_40028	THAPSDRAFT_40034	THAPSDRAFT_40463	ALATS2	THAPSDRAFT_42000	THAPSDRAFT_42213	THAPSDRAFT_42226	THAPSDRAFT_42621	THAPSDRAFT_42971	TPS1	THAPSDRAFT_5078	THAPS_10818	VTS1
GO:0043039	tRNA aminoacylation	MTS1	THAPSDRAFT_13806	CTS1	THAPSDRAFT_15976	THAPSDRAFT_22725	THAPSDRAFT_22770	THAPSDRAFT_24163	ASA	MTS2_2	THAPSDRAFT_25960	THAPSDRAFT_260900	THAPSDRAFT_261027	CTS2	LEUS	THAPSDRAFT_26191	THAPSDRAFT_262625	THAPSDRAFT_262926	THAPSDRAFT_264365	ITS2	THAPSDRAFT_268068	THAPSDRAFT_268398	THAPSDRAFT_269399	THAPSDRAFT_2921	THAPSDRAFT_29232	THAPSDRAFT_3189	THAPSDRAFT_32053	THAPSDRAFT_33044	THAPSDRAFT_33046	THAPSDRAFT_3461	ITS1	ALATS1	THAPSDRAFT_38909	THAPSDRAFT_39255	THAPSDRAFT_39606	ITS3	THAPSDRAFT_40028	THAPSDRAFT_40034	THAPSDRAFT_40463	ALATS2	THAPSDRAFT_42000	THAPSDRAFT_42213	THAPSDRAFT_42226	THAPSDRAFT_42621	THAPSDRAFT_42971	TPS1	THAPSDRAFT_5078	THAPS_10818	VTS1
GO:0043043	peptide biosynthetic process	THAPSDRAFT_10063	THAPSDRAFT_10493	THAPSDRAFT_105	THAPSDRAFT_10731	THAPSDRAFT_11220	THAPSDRAFT_12104	THAPSDRAFT_13064	THAPSDRAFT_13117	MTS1	THAPSDRAFT_13806	CTS1	RS1	THAPSDRAFT_15976	THAPSDRAFT_16136	THAPSDRAFT_16184	THAPSDRAFT_16772	THAPSDRAFT_17747	THAPSDRAFT_1889	RL28	RT15	RL20	RS26	THAPSDRAFT_20069	THAPSDRAFT_20420	THAPSDRAFT_20602	THAPSDRAFT_20731	THAPSDRAFT_20763	THAPSDRAFT_20788	THAPSDRAFT_21069	THAPSDRAFT_21363	THAPSDRAFT_21475	THAPSDRAFT_21491	THAPSDRAFT_21498	THAPSDRAFT_2157	THAPSDRAFT_21858	RSP1	THAPSDRAFT_22170	THAPSDRAFT_22240	RS21	THAPSDRAFT_22465	RL13e	THAPSDRAFT_225	RS11	RL4e	THAPSDRAFT_22725	THAPSDRAFT_22770	THAPSDRAFT_2278	RPL1
GO:0043044	ATP-dependent chromatin remodeling	THAPSDRAFT_12403	THAPSDRAFT_12500	THAPSDRAFT_1615	THAPSDRAFT_21447	THAPSDRAFT_2951	THAPSDRAFT_35129
GO:0043066	negative regulation of apoptotic process	THAPSDRAFT_4026	THAPSDRAFT_6461
GO:0043067	regulation of programmed cell death	THAPSDRAFT_25701	THAPSDRAFT_269874	THAPSDRAFT_4026	THAPSDRAFT_6461
GO:0043069	negative regulation of programmed cell death	THAPSDRAFT_4026	THAPSDRAFT_6461
GO:0043085	positive regulation of catalytic activity	THAPSDRAFT_11592	THAPSDRAFT_12104	THAPSDRAFT_14370	THAPSDRAFT_14700	THAPSDRAFT_15791	THAPSDRAFT_17337	THAPSDRAFT_17396	THAPSDRAFT_21633	THAPSDRAFT_23992	THAPSDRAFT_25225	THAPSDRAFT_260758	THAPSDRAFT_262613	THAPSDRAFT_263979	THAPSDRAFT_264191	THAPSDRAFT_264824	THAPSDRAFT_26743	THAPSDRAFT_269874	THAPSDRAFT_270116	THAPSDRAFT_31062	THAPSDRAFT_31778	THAPSDRAFT_34702	THAPSDRAFT_3949	THAPSDRAFT_40704	THAPSDRAFT_4253	THAPSDRAFT_5615	THAPSDRAFT_6056	THAPSDRAFT_8968	THAPS_263067	THAPS_263123
GO:0043086	negative regulation of catalytic activity	THAPSDRAFT_11902	THAPSDRAFT_1203	THAPSDRAFT_12087	THAPSDRAFT_12090	THAPSDRAFT_23684	THAPSDRAFT_23685	THAPSDRAFT_23813	THAPSDRAFT_23814	THAPSDRAFT_24514	THAPSDRAFT_24588	THAPSDRAFT_264633	THAPSDRAFT_269355	THAPSDRAFT_29936	THAPSDRAFT_4026
GO:0043087	regulation of GTPase activity	THAPSDRAFT_12104	THAPSDRAFT_23992	THAPSDRAFT_260758	THAPSDRAFT_264824	THAPSDRAFT_26743	THAPSDRAFT_31778	THAPSDRAFT_34702	THAPSDRAFT_3516	THAPSDRAFT_5615	THAPSDRAFT_6056	THAPS_263123
GO:0043094	cellular metabolic compound salvage	THAPSDRAFT_13021	THAPSDRAFT_24488	THAPSDRAFT_260906	THAPSDRAFT_268929	THAPSDRAFT_269004	THAPSDRAFT_270286	PNP1	THAPSDRAFT_32684	THAPSDRAFT_34077	THAPSDRAFT_35896	THAPSDRAFT_37443	THAPSDRAFT_38510	THAPSDRAFT_41166	PRK1	AK2	THAPS_23371
GO:0043096	purine nucleobase salvage	THAPS_23371
GO:0043097	pyrimidine nucleoside salvage	THAPSDRAFT_24488	THAPSDRAFT_32684	THAPSDRAFT_38510	THAPSDRAFT_41166	PRK1
GO:0043101	purine-containing compound salvage	THAPSDRAFT_13021	THAPSDRAFT_269004	PNP1	THAPSDRAFT_34077	AK2	THAPS_23371
GO:0043102	amino acid salvage	THAPSDRAFT_270286	THAPSDRAFT_35896	THAPSDRAFT_37443
GO:0043103	hypoxanthine salvage	THAPS_23371
GO:0043113	receptor clustering	THAPSDRAFT_bd635
GO:0043137	DNA replication, removal of RNA primer	THAPSDRAFT_17008	THAPSDRAFT_18530	THAPSDRAFT_2595	THAPSDRAFT_7542
GO:0043144	snoRNA processing	THAPSDRAFT_17841	THAPSDRAFT_21706	THAPSDRAFT_25487	THAPSDRAFT_40733	THAPSDRAFT_4340	THAPSDRAFT_508	THAPSDRAFT_9442
GO:0043154	negative regulation of cysteine-type endopeptidase activity involved in apoptotic process	THAPSDRAFT_4026
GO:0043155	negative regulation of photosynthesis, light reaction	ftsH
GO:0043161	proteasome-mediated ubiquitin-dependent protein catabolic process	THAPSDRAFT_10336	THAPSDRAFT_11305	THAPSDRAFT_11876	THAPSDRAFT_18407	THAPSDRAFT_1945	THAPSDRAFT_20674	THAPSDRAFT_21140	THAPSDRAFT_21805	THAPSDRAFT_2182	THAPSDRAFT_22149	THAPSDRAFT_22269	THAPSDRAFT_22319	THAPSDRAFT_22688	THAPSDRAFT_22731	THAPSDRAFT_22784	THAPSDRAFT_22947	THAPSDRAFT_23971	RPN2	RPT3	THAPSDRAFT_24902	THAPSDRAFT_25024	THAPSDRAFT_25110	THAPSDRAFT_25476	RPN	THAPSDRAFT_261916	RPN1	apc10	Rad23	ubc1	RPT1	THAPSDRAFT_268640	RPT4	PSA5	THAPSDRAFT_30950	RPT6	THAPSDRAFT_32758	PSB6	THAPSDRAFT_33851	THAPSDRAFT_34018	THAPSDRAFT_34968	THAPSDRAFT_36045	THAPSDRAFT_37409	THAPSDRAFT_3770	PSB3	RPT2	OAM1	THAPSDRAFT_40817	RPN8
GO:0043162	ubiquitin-dependent protein catabolic process via the multivesicular body sorting pathway	THAPSDRAFT_32191	THAPSDRAFT_37819	THAPSDRAFT_9031	THAPS_23464
GO:0043170	macromolecule metabolic process	THAPSDRAFT_10006	THAPSDRAFT_10047	THAPSDRAFT_1005	THAPSDRAFT_10063	THAPSDRAFT_10077	THAPSDRAFT_10092	THAPSDRAFT_10095	THAPSDRAFT_10109	THAPSDRAFT_1011	THAPSDRAFT_10129	THAPSDRAFT_10136	THAPSDRAFT_1017	THAPSDRAFT_10173	THAPSDRAFT_10185	THAPSDRAFT_10219	THAPSDRAFT_10241	THAPSDRAFT_10266	THAPSDRAFT_10336	THAPSDRAFT_10348	THAPSDRAFT_10349	THAPSDRAFT_10360	THAPSDRAFT_10395	THAPSDRAFT_10402	THAPSDRAFT_10414	THAPSDRAFT_10416	THAPSDRAFT_10457	THAPSDRAFT_10474	THAPSDRAFT_10493	THAPSDRAFT_10497	THAPSDRAFT_10498	THAPSDRAFT_105	THAPSDRAFT_10547	GFA_2	THAPSDRAFT_10581	THAPSDRAFT_10613	THAPSDRAFT_10619	THAPSDRAFT_10673	THAPSDRAFT_10683	THAPSDRAFT_10731	THAPSDRAFT_1075	THAPSDRAFT_10752	THAPSDRAFT_10753	THAPSDRAFT_1077	THAPSDRAFT_1095	PSA6	THAPSDRAFT_11078	THAPSDRAFT_11091	THAPSDRAFT_11106
GO:0043171	peptide catabolic process	THAPSDRAFT_2118	THAPSDRAFT_261756	THAPSDRAFT_262412	THAPSDRAFT_262573	THAPSDRAFT_264361	LTA4	THAPSDRAFT_31437	THAPSDRAFT_37621	THAPSDRAFT_6537	THAPS_269937
GO:0043173	nucleotide salvage	THAPSDRAFT_13021	THAPSDRAFT_268929
GO:0043174	nucleoside salvage	THAPSDRAFT_24488	THAPSDRAFT_32684	THAPSDRAFT_34077	THAPSDRAFT_38510	THAPSDRAFT_41166	PRK1	AK2
GO:0043200	response to amino acid	THAPSDRAFT_261527	THAPSDRAFT_28523
GO:0043243	positive regulation of protein-containing complex disassembly	ief5
GO:0043244	regulation of protein-containing complex disassembly	ief5
GO:0043247	telomere maintenance in response to DNA damage	THAPS_38060
GO:0043248	proteasome assembly	RPN9	THAPSDRAFT_20710	RPN	THAPSDRAFT_34219	THAPSDRAFT_37409	THAPSDRAFT_5410
GO:0043254	regulation of protein-containing complex assembly	THAPSDRAFT_22008	RPT3	THAPSDRAFT_24796	THAPSDRAFT_262619	RPT1	RPT4	RPT6	RPT2	RPT5	THAPSDRAFT_6459
GO:0043281	regulation of cysteine-type endopeptidase activity involved in apoptotic process	THAPSDRAFT_4026
GO:0043328	protein transport to vacuole involved in ubiquitin-dependent protein catabolic process via the multivesicular body sorting pathway	THAPSDRAFT_32191	THAPSDRAFT_37819	THAPSDRAFT_9031	THAPS_23464
GO:0043408	regulation of MAPK cascade	THAPSDRAFT_11592	THAPSDRAFT_263979
GO:0043410	positive regulation of MAPK cascade	THAPSDRAFT_11592
GO:0043412	macromolecule modification	THAPSDRAFT_10006	THAPSDRAFT_10047	THAPSDRAFT_1005	THAPSDRAFT_10063	THAPSDRAFT_10092	THAPSDRAFT_1011	THAPSDRAFT_1017	THAPSDRAFT_10185	THAPSDRAFT_10219	THAPSDRAFT_10241	THAPSDRAFT_10457	THAPSDRAFT_10474	THAPSDRAFT_10547	GFA_2	THAPSDRAFT_10581	THAPSDRAFT_10619	THAPSDRAFT_10753	THAPSDRAFT_1077	THAPSDRAFT_11091	THAPSDRAFT_11106	THAPSDRAFT_11179	THAPSDRAFT_11180	THAPSDRAFT_11185	Lhcr8	THAPSDRAFT_11283	THAPSDRAFT_11287	THAPSDRAFT_1134	THAPSDRAFT_11433	THAPSDRAFT_11480	THAPSDRAFT_1150	FCP3	THAPSDRAFT_11542	THAPSDRAFT_11592	THAPSDRAFT_1160	THAPSDRAFT_11744	THAPSDRAFT_11779	THAPSDRAFT_11876	THAPSDRAFT_1193	THAPSDRAFT_11996	THAPSDRAFT_1203	THAPSDRAFT_1205	Lhcx6	THAPSDRAFT_12132	THAPSDRAFT_1215	MTS2_1	THAPSDRAFT_12943	THAPSDRAFT_12983	THAPSDRAFT_13427
GO:0043413	macromolecule glycosylation	THAPSDRAFT_10047	THAPSDRAFT_10241	THAPSDRAFT_10474	GFA_2	THAPSDRAFT_10619	THAPSDRAFT_14643	THAPSDRAFT_14875	THAPSDRAFT_1600	THAPSDRAFT_16378	THAPSDRAFT_17966	THAPSDRAFT_18047	THAPSDRAFT_1971	THAPSDRAFT_20292	THAPSDRAFT_21617	THAPSDRAFT_21863	GFA_1	THAPSDRAFT_24627	THAPSDRAFT_25537	THAPSDRAFT_25576	THAPSDRAFT_261059	THAPSDRAFT_261140	STT3b	THAPSDRAFT_262287	THAPSDRAFT_262459	THAPSDRAFT_263396	THAPSDRAFT_263534	THAPSDRAFT_264240	THAPSDRAFT_269159	THAPSDRAFT_269403	THAPSDRAFT_269773	THAPSDRAFT_270115	Tpt1	Tpt3	THAPSDRAFT_30971	THAPSDRAFT_32774	THAPSDRAFT_33330	THAPSDRAFT_39696	THAPSDRAFT_4160	THAPSDRAFT_42123	THAPSDRAFT_4660	THAPSDRAFT_5034	THAPSDRAFT_5389	THAPSDRAFT_5510	THAPSDRAFT_6217	Tpt2	THAPSDRAFT_7828	THAPSDRAFT_7904	THAPSDRAFT_8445
GO:0043414	macromolecule methylation	THAPSDRAFT_1005	THAPSDRAFT_10092	THAPSDRAFT_10185	THAPSDRAFT_11106	THAPSDRAFT_11283	THAPSDRAFT_11744	THAPSDRAFT_11779	THAPSDRAFT_1429	met	THAPSDRAFT_14708	THAPSDRAFT_15992	THAPSDRAFT_1680	THAPSDRAFT_17145	THAPSDRAFT_17292	THAPSDRAFT_1744	THAPSDRAFT_1951	THAPSDRAFT_2063	THAPSDRAFT_20737	THAPSDRAFT_20870	THAPSDRAFT_20930	THAPSDRAFT_21130	THAPSDRAFT_21248	THAPSDRAFT_21305	THAPSDRAFT_21409	THAPSDRAFT_22807	THAPSDRAFT_22808	THAPSDRAFT_23316	THAPSDRAFT_23686	THAPSDRAFT_23725	THAPSDRAFT_24152	THAPSDRAFT_24350	THAPSDRAFT_24429	THAPSDRAFT_24623	THAPSDRAFT_25473	THAPSDRAFT_25496	THAPSDRAFT_25510	THAPSDRAFT_25689	THAPSDRAFT_25721	THAPSDRAFT_2581	THAPSDRAFT_25810	THAPSDRAFT_261490	THAPSDRAFT_261852	THAPSDRAFT_262325	THAPSDRAFT_262700	THAPSDRAFT_264345	THAPSDRAFT_268027	THAPSDRAFT_268346	THAPSDRAFT_268350
GO:0043419	urea catabolic process	URE
GO:0043436	oxoacid metabolic process	THAPSDRAFT_10129	THAPSDRAFT_10559	THAPSDRAFT_11075	THAPSDRAFT_11076	THAPSDRAFT_11182	THAPSDRAFT_11228	DPHA1	THAPSDRAFT_11343	CSN1	ALDO4	THAPSDRAFT_11993	THAPSDRAFT_12234	CYS3	THAPSDRAFT_1310	THAPSDRAFT_13444	MTS1	THAPSDRAFT_13806	THAPSDRAFT_14147	HDC	THAPSDRAFT_14772	THAPSDRAFT_14979	CTS1	THAPSDRAFT_15976	SAT1	THAPSDRAFT_17623	THAPSDRAFT_17651	DHPS_1	THAPSDRAFT_17735	THAPSDRAFT_1882	THAPSDRAFT_20571	THAPSDRAFT_20593	THAPSDRAFT_20607	THAPSDRAFT_20613	MDH1	THAPSDRAFT_20928	AGPR	THAPSDRAFT_21539	THAPSDRAFT_21620	THAPSDRAFT_21640	ALDO2	THAPSDRAFT_21813	THAPSDRAFT_21978	THAPSDRAFT_22150	PFK2	PYK2	KCS1	THAPSDRAFT_22511	THAPSDRAFT_22725
GO:0043455	regulation of secondary metabolic process	THAPSDRAFT_17651	THAPSDRAFT_17735	THAPSDRAFT_260919	THAPSDRAFT_263035	PGAM4	PGAM2	PGAM1	THAPSDRAFT_7885
GO:0043456	regulation of pentose-phosphate shunt	THAPSDRAFT_17651	THAPSDRAFT_17735	THAPSDRAFT_260919	THAPSDRAFT_263035	PGAM4	PGAM2	PGAM1	THAPSDRAFT_7885
GO:0043461	proton-transporting ATP synthase complex assembly	THAPSDRAFT_22249	THAPSDRAFT_261387
GO:0043462	regulation of ATPase activity	THAPSDRAFT_29936
GO:0043467	regulation of generation of precursor metabolites and energy	THAPSDRAFT_17651	THAPSDRAFT_17735	THAPSDRAFT_260919	THAPSDRAFT_263035	PGAM4	PsbO	PGAM2	PGAM1	THAPSDRAFT_2848	THAPSDRAFT_5793	THAPSDRAFT_5805	THAPSDRAFT_7885	THAPSDRAFT_bd1426	ftsH
GO:0043470	regulation of carbohydrate catabolic process	THAPSDRAFT_17651	THAPSDRAFT_17735	THAPSDRAFT_260919	THAPSDRAFT_263035	PGAM4	PGAM2	PGAM1	THAPSDRAFT_7885
GO:0043471	regulation of cellular carbohydrate catabolic process	THAPSDRAFT_17651	THAPSDRAFT_17735	THAPSDRAFT_260919	THAPSDRAFT_263035	PGAM4	PGAM2	PGAM1	THAPSDRAFT_7885
GO:0043484	regulation of RNA splicing	THAPSDRAFT_18841	THAPSDRAFT_25701	THAPS_10940
GO:0043486	histone exchange	THAPSDRAFT_1615	THAPSDRAFT_2951
GO:0043543	protein acylation	THAPSDRAFT_12943	THAPSDRAFT_1397	THAPSDRAFT_20683	THAPSDRAFT_20692	THAPSDRAFT_20919	THAPSDRAFT_22548	THAPSDRAFT_22580	THAPSDRAFT_24331	THAPSDRAFT_24752	THAPSDRAFT_25231	THAPSDRAFT_2540	THAPSDRAFT_25613	THAPSDRAFT_263515	ZFP14	ZFP16	THAPSDRAFT_269576	THAPSDRAFT_30969	MNT1	THAPSDRAFT_33075	THAPSDRAFT_3450	THAPSDRAFT_36275	THAPSDRAFT_36884	THAPSDRAFT_37183	THAPSDRAFT_37928	THAPSDRAFT_38370	THAPSDRAFT_385	THAPSDRAFT_3901	THAPSDRAFT_6581	THAPSDRAFT_7886	THAPSDRAFT_9040	THAPSDRAFT_968	THAPSDRAFT_bd1876	THAPSDRAFT_bd755	THAPSDRAFT_bd803	THAPS_23568
GO:0043545	molybdopterin cofactor metabolic process	THAPSDRAFT_22780	THAPSDRAFT_39516	THAPSDRAFT_9118	THAPS_38193
GO:0043547	positive regulation of GTPase activity	THAPSDRAFT_12104	THAPSDRAFT_23992	THAPSDRAFT_260758	THAPSDRAFT_264824	THAPSDRAFT_26743	THAPSDRAFT_31778	THAPSDRAFT_34702	THAPSDRAFT_5615	THAPSDRAFT_6056	THAPS_263123
GO:0043549	regulation of kinase activity	THAPSDRAFT_11592	THAPSDRAFT_12960	THAPSDRAFT_15791	THAPSDRAFT_17337	THAPSDRAFT_17396	THAPSDRAFT_21114	THAPSDRAFT_21633	THAPSDRAFT_22189	THAPSDRAFT_22399	THAPSDRAFT_24514	THAPSDRAFT_263872	THAPSDRAFT_263979	THAPSDRAFT_264631	THAPSDRAFT_269874	THAPSDRAFT_270116	THAPSDRAFT_3949	THAPS_263067
GO:0043550	regulation of lipid kinase activity	THAPSDRAFT_12960	THAPSDRAFT_21114
GO:0043562	cellular response to nitrogen levels	AMT2	AMT3	THAPSDRAFT_2412	THAPSDRAFT_262157	AMT4	AMT6	THAPSDRAFT_32176	THAPSDRAFT_36263	THAPSDRAFT_40537	THAPSDRAFT_6066	THAPSDRAFT_8428
GO:0043570	maintenance of DNA repeat elements	THAPSDRAFT_261368	MutS	THAPSDRAFT_32661	THAPSDRAFT_5283
GO:0043574	peroxisomal transport	THAPSDRAFT_260886	THAPSDRAFT_261072	THAPSDRAFT_264438
GO:0043603	cellular amide metabolic process	THAPSDRAFT_10063	THAPSDRAFT_10493	THAPSDRAFT_105	THAPSDRAFT_1051	THAPSDRAFT_10731	THAPSDRAFT_11220	THAPSDRAFT_11806	THAPSDRAFT_11842	THAPSDRAFT_12104	THAPSDRAFT_13064	THAPSDRAFT_13117	MTS1	THAPSDRAFT_13806	CTS1	THAPSDRAFT_15226	RS1	THAPSDRAFT_15976	THAPSDRAFT_16136	THAPSDRAFT_16184	THAPSDRAFT_16772	THAPSDRAFT_1754	THAPSDRAFT_17651	THAPSDRAFT_17735	THAPSDRAFT_17747	THAPSDRAFT_1882	THAPSDRAFT_1889	THAPSDRAFT_19301	RL28	RT15	RL20	RS26	THAPSDRAFT_20069	THAPSDRAFT_20420	THAPSDRAFT_20602	THAPSDRAFT_20731	THAPSDRAFT_20763	THAPSDRAFT_20788	THAPSDRAFT_21069	THAPSDRAFT_2118	THAPSDRAFT_21363	THAPSDRAFT_21475	THAPSDRAFT_21491	THAPSDRAFT_21498	THAPSDRAFT_2157	THAPSDRAFT_21619	THAPSDRAFT_21858	RSP1	THAPSDRAFT_22170
GO:0043604	amide biosynthetic process	THAPSDRAFT_10063	THAPSDRAFT_10493	THAPSDRAFT_105	THAPSDRAFT_10731	THAPSDRAFT_11220	THAPSDRAFT_11806	THAPSDRAFT_12104	THAPSDRAFT_13064	THAPSDRAFT_13117	MTS1	THAPSDRAFT_13806	CTS1	RS1	THAPSDRAFT_15976	THAPSDRAFT_16136	THAPSDRAFT_16184	THAPSDRAFT_16772	THAPSDRAFT_17747	THAPSDRAFT_1882	THAPSDRAFT_1889	RL28	RT15	RL20	RS26	THAPSDRAFT_20069	THAPSDRAFT_20420	THAPSDRAFT_20602	THAPSDRAFT_20731	THAPSDRAFT_20763	THAPSDRAFT_20788	THAPSDRAFT_21069	THAPSDRAFT_21363	THAPSDRAFT_21475	THAPSDRAFT_21491	THAPSDRAFT_21498	THAPSDRAFT_2157	THAPSDRAFT_21858	RSP1	THAPSDRAFT_22170	THAPSDRAFT_22240	RS21	THAPSDRAFT_22465	RL13e	THAPSDRAFT_225	RS11	RL4e	THAPSDRAFT_22725	THAPSDRAFT_22770
GO:0043605	cellular amide catabolic process	THAPSDRAFT_23865	THAPSDRAFT_262034	URE
GO:0043624	cellular protein complex disassembly	THAPSDRAFT_11221	THAPSDRAFT_16136	THAPSDRAFT_1621	THAPSDRAFT_22240	THAPSDRAFT_225	THAPSDRAFT_269412	THAPSDRAFT_32507	THAPSDRAFT_33161	THAPSDRAFT_34289	THAPSDRAFT_34303	THAPSDRAFT_34560	THAPSDRAFT_34785	THAPSDRAFT_3575	ief5	THAPSDRAFT_4830	THAPS_11034
GO:0043628	ncRNA 3'-end processing	THAPSDRAFT_10095	THAPSDRAFT_12061	THAPSDRAFT_17841	THAPSDRAFT_20681	THAPSDRAFT_21706	THAPSDRAFT_21742	RSP1	THAPSDRAFT_22036	RS21	THAPSDRAFT_23018	THAPSDRAFT_24323	THAPSDRAFT_25487	THAPSDRAFT_261145	THAPSDRAFT_2666	THAPSDRAFT_37100	THAPSDRAFT_40733	THAPSDRAFT_4340	THAPSDRAFT_508	THAPSDRAFT_5599	THAPSDRAFT_9442
GO:0043631	RNA polyadenylation	THAPSDRAFT_13920	THAPSDRAFT_23085	THAPSDRAFT_264081	THAPSDRAFT_38469	THAPS_29013
GO:0043632	modification-dependent macromolecule catabolic process	THAPSDRAFT_10006	THAPSDRAFT_10077	THAPSDRAFT_10095	THAPSDRAFT_10336	PSA6	THAPSDRAFT_11305	THAPSDRAFT_11876	THAPSDRAFT_1451	THAPSDRAFT_15123	THAPSDRAFT_16926	THAPSDRAFT_1732	THAPSDRAFT_17704	THAPSDRAFT_18388	THAPSDRAFT_18407	RPN9	THAPSDRAFT_1945	THAPSDRAFT_20267	THAPSDRAFT_20674	THAPSDRAFT_21140	THAPSDRAFT_21364	THAPSDRAFT_21460	THAPSDRAFT_21706	THAPSDRAFT_21720	THAPSDRAFT_21742	THAPSDRAFT_21805	THAPSDRAFT_2182	THAPSDRAFT_21955	THAPSDRAFT_22140	THAPSDRAFT_22149	THAPSDRAFT_22269	THAPSDRAFT_22302	THAPSDRAFT_22319	THAPSDRAFT_22589	THAPSDRAFT_22688	THAPSDRAFT_22731	THAPSDRAFT_22784	THAPSDRAFT_22897	THAPSDRAFT_22947	THAPSDRAFT_23018	THAPSDRAFT_23731	THAPSDRAFT_23817	THAPSDRAFT_23971	THAPSDRAFT_23994	THAPSDRAFT_24035	THAPSDRAFT_2409	THAPSDRAFT_24235	RPN2	THAPSDRAFT_24323
GO:0043633	polyadenylation-dependent RNA catabolic process	THAPSDRAFT_10095	THAPSDRAFT_21706	THAPSDRAFT_21742	THAPSDRAFT_23018	THAPSDRAFT_24323	THAPSDRAFT_4340
GO:0043634	polyadenylation-dependent ncRNA catabolic process	THAPSDRAFT_10095	THAPSDRAFT_21706	THAPSDRAFT_21742	THAPSDRAFT_23018	THAPSDRAFT_24323	THAPSDRAFT_4340
GO:0043647	inositol phosphate metabolic process	THAPSDRAFT_16912	THAPSDRAFT_17302	THAPSDRAFT_261937	THAPSDRAFT_263776	THAPSDRAFT_31846	THAPSDRAFT_34390	THAPSDRAFT_8726	THAPSDRAFT_bd899	THAPS_17443
GO:0043648	dicarboxylic acid metabolic process	DHPS_1	THAPSDRAFT_20607	THAPSDRAFT_20613	MDH1	THAPSDRAFT_21539	THAPSDRAFT_24123	THAPSDRAFT_25572	gltD	glsF	THAPSDRAFT_270364	THAPSDRAFT_270372	THAPSDRAFT_27564	THAPSDRAFT_27892	THAPSDRAFT_28544	THAPSDRAFT_29861	THAPSDRAFT_31394	THAPSDRAFT_32140	ASDH	MAO1	THAPSDRAFT_36614	THAPSDRAFT_36964	SCS2	THAPS_41425
GO:0043649	dicarboxylic acid catabolic process	THAPSDRAFT_36964
GO:0043650	dicarboxylic acid biosynthetic process	THAPSDRAFT_20607	THAPSDRAFT_21539	gltD	glsF	THAPSDRAFT_270364	THAPSDRAFT_270372	THAPSDRAFT_28544	THAPSDRAFT_29861
GO:0043666	regulation of phosphoprotein phosphatase activity	THAPSDRAFT_1203	THAPSDRAFT_24314	THAPSDRAFT_24588
GO:0043686	co-translational protein modification	THAPSDRAFT_10063	PDF1	THAPS_38025
GO:0043687	post-translational protein modification	THAPSDRAFT_10581	THAPSDRAFT_2412	STT3b	THAPSDRAFT_262157	THAPSDRAFT_33310	THAPSDRAFT_34701	THAPSDRAFT_4160
GO:0043928	exonucleolytic catabolism of deadenylated mRNA	THAPSDRAFT_10095	THAPSDRAFT_20763	THAPSDRAFT_21706	THAPSDRAFT_21742	THAPSDRAFT_23018	THAPSDRAFT_24323	THAPSDRAFT_4340
GO:0043933	protein-containing complex subunit organization	THAPSDRAFT_11085	THAPSDRAFT_11221	THAPSDRAFT_11484	THAPSDRAFT_11498	THAPSDRAFT_11508	THAPSDRAFT_11746	THAPSDRAFT_11842	THAPSDRAFT_1255	THAPSDRAFT_12982	THAPSDRAFT_1471	THAPSDRAFT_16136	THAPSDRAFT_1615	THAPSDRAFT_1621	RPN9	THAPSDRAFT_19301	RS10	RL20	THAPSDRAFT_20014	THAPSDRAFT_2008	THAPSDRAFT_20643	THAPSDRAFT_20710	THAPSDRAFT_20799	THAPSDRAFT_2081	THAPSDRAFT_2085	THAPSDRAFT_20903	THAPSDRAFT_20966	THAPSDRAFT_20971	THAPSDRAFT_21026	THAPSDRAFT_21280	THAPSDRAFT_2130	THAPSDRAFT_21447	THAPSDRAFT_21491	THAPSDRAFT_2157	THAPSDRAFT_21725	RSP1	THAPSDRAFT_21904	THAPSDRAFT_21943	THAPSDRAFT_21986	THAPSDRAFT_22008	THAPSDRAFT_22155	THAPSDRAFT_22170	THAPSDRAFT_22240	THAPSDRAFT_22249	THAPSDRAFT_22312	THAPSDRAFT_22378	THAPSDRAFT_225	THAPSDRAFT_22823	THAPSDRAFT_22978
GO:0043967	histone H4 acetylation	THAPSDRAFT_1397	THAPSDRAFT_20919	THAPSDRAFT_22580
GO:0043968	histone H2A acetylation	THAPSDRAFT_20919
GO:0044036	cell wall macromolecule metabolic process	THAPSDRAFT_21617	THAPSDRAFT_21863	THAPSDRAFT_23700	THAPSDRAFT_264576	THAPSDRAFT_264577	THAPSDRAFT_264582	THAPSDRAFT_2647	THAPSDRAFT_30971	THAPS_10837	THAPS_263096	THAPS_263184
GO:0044038	cell wall macromolecule biosynthetic process	THAPSDRAFT_21617	THAPSDRAFT_21863	THAPSDRAFT_30971	THAPS_10837
GO:0044042	glucan metabolic process	THAPSDRAFT_12695	THAPSDRAFT_13556	THAPSDRAFT_1554	THAPSDRAFT_262361	PGM2	THAPSDRAFT_270348	THAPSDRAFT_3105
GO:0044085	cellular component biogenesis	THAPSDRAFT_10095	THAPSDRAFT_1017	THAPSDRAFT_10581	THAPSDRAFT_11085	THAPSDRAFT_11484	THAPSDRAFT_11498	THAPSDRAFT_1150	THAPSDRAFT_11508	THAPSDRAFT_11744	THAPSDRAFT_11746	THAPSDRAFT_11801	THAPSDRAFT_11824	THAPSDRAFT_11842	THAPSDRAFT_11949	THAPSDRAFT_1255	THAPSDRAFT_12859	THAPSDRAFT_12982	THAPSDRAFT_14597	THAPSDRAFT_14708	THAPSDRAFT_1471	NIFU_1	THAPSDRAFT_1555	THAPSDRAFT_15992	THAPSDRAFT_16039	THAPSDRAFT_1680	THAPSDRAFT_17110	THAPSDRAFT_17145	THAPSDRAFT_17292	THAPSDRAFT_17654	THAPSDRAFT_17657	THAPSDRAFT_1783	THAPSDRAFT_17841	NIFU_2	RPN9	THAPSDRAFT_19301	RS10	RL20	THAPSDRAFT_20014	THAPSDRAFT_2008	THAPSDRAFT_20285	THAPSDRAFT_20643	THAPSDRAFT_20710	THAPSDRAFT_20799	THAPSDRAFT_2081	THAPSDRAFT_2085	THAPSDRAFT_20903	THAPSDRAFT_20930	THAPSDRAFT_20966
GO:0044087	regulation of cellular component biogenesis	THAPSDRAFT_21147	THAPSDRAFT_21255	THAPSDRAFT_22008	THAPSDRAFT_23707	RPT3	THAPSDRAFT_24796	THAPSDRAFT_261692	THAPSDRAFT_262619	RPT1	RPT4	RPT6	THAPSDRAFT_36186	RPT2	RPT5	THAPSDRAFT_6459	THAPSDRAFT_7921	THAPSDRAFT_9023	THAPS_23386	THAPS_23539
GO:0044088	regulation of vacuole organization	THAPSDRAFT_22008
GO:0044089	positive regulation of cellular component biogenesis	RPT3	THAPSDRAFT_262619	RPT1	RPT4	RPT6	RPT2	RPT5	THAPSDRAFT_6459
GO:0044092	negative regulation of molecular function	THAPSDRAFT_11902	THAPSDRAFT_1203	THAPSDRAFT_12087	THAPSDRAFT_12090	THAPSDRAFT_23684	THAPSDRAFT_23685	THAPSDRAFT_23813	THAPSDRAFT_23814	THAPSDRAFT_24514	THAPSDRAFT_24588	THAPSDRAFT_264633	THAPSDRAFT_269355	THAPSDRAFT_29936	THAPSDRAFT_4026
GO:0044093	positive regulation of molecular function	THAPSDRAFT_11592	THAPSDRAFT_12104	THAPSDRAFT_14370	THAPSDRAFT_14700	THAPSDRAFT_15791	THAPSDRAFT_17337	THAPSDRAFT_17396	THAPSDRAFT_21633	THAPSDRAFT_23992	THAPSDRAFT_25225	THAPSDRAFT_260758	THAPSDRAFT_262613	THAPSDRAFT_263979	THAPSDRAFT_264191	THAPSDRAFT_264824	THAPSDRAFT_26743	THAPSDRAFT_269874	THAPSDRAFT_270116	THAPSDRAFT_31062	THAPSDRAFT_31778	THAPSDRAFT_34702	THAPSDRAFT_3949	THAPSDRAFT_40704	THAPSDRAFT_4253	THAPSDRAFT_5615	THAPSDRAFT_6056	THAPSDRAFT_8968	THAPS_263067	THAPS_263123
GO:0044106	cellular amine metabolic process	THAPSDRAFT_17140	THAPSDRAFT_19813	THAPSDRAFT_19837	THAPSDRAFT_21371	THAPSDRAFT_24501	trpAB	THAPSDRAFT_261161	THAPSDRAFT_262580	THAPSDRAFT_264237	THAPSDRAFT_264407	THAPSDRAFT_264730	THAPSDRAFT_267946	THAPSDRAFT_268301	THAPSDRAFT_269901	THAPSDRAFT_30691	THAPSDRAFT_30804	THAPSDRAFT_31166	ODC1	THAPSDRAFT_34233	THAPSDRAFT_34348	THAPSDRAFT_36525	THAPSDRAFT_5806	THAPSDRAFT_8655
GO:0044107	cellular alcohol metabolic process	THAPSDRAFT_22768	THAPSDRAFT_268488
GO:0044108	cellular alcohol biosynthetic process	THAPSDRAFT_22768	THAPSDRAFT_268488
GO:0044205	'de novo' UMP biosynthetic process	THAPSDRAFT_264316
GO:0044208	'de novo' AMP biosynthetic process	PURA	ADL
GO:0044210	'de novo' CTP biosynthetic process	THAPSDRAFT_269080	THAPS_35527
GO:0044237	cellular metabolic process	THAPSDRAFT_10006	THAPSDRAFT_10012	THAPSDRAFT_10047	THAPSDRAFT_1005	THAPSDRAFT_10063	THAPSDRAFT_10077	THAPSDRAFT_10092	THAPSDRAFT_10095	THAPSDRAFT_10102	THAPSDRAFT_10109	THAPSDRAFT_1011	THAPSDRAFT_10129	THAPSDRAFT_10136	THAPSDRAFT_10150	THAPSDRAFT_10151	THAPSDRAFT_1017	THAPSDRAFT_10173	THAPSDRAFT_10185	THAPSDRAFT_10219	THAPSDRAFT_10234	THAPSDRAFT_10241	THAPSDRAFT_10266	THAPSDRAFT_10336	THAPSDRAFT_10348	THAPSDRAFT_10349	THAPSDRAFT_10360	THAPSDRAFT_10395	THAPSDRAFT_10402	THAPSDRAFT_10414	THAPSDRAFT_10416	THAPSDRAFT_10457	THAPSDRAFT_10468	THAPSDRAFT_10470	THAPSDRAFT_10474	THAPSDRAFT_10490	THAPSDRAFT_10493	THAPSDRAFT_10497	THAPSDRAFT_10498	THAPSDRAFT_105	THAPSDRAFT_1051	THAPSDRAFT_10547	THAPSDRAFT_10559	GFA_2	THAPSDRAFT_10581	THAPSDRAFT_10604	THAPSDRAFT_10613	THAPSDRAFT_10615	THAPSDRAFT_10619
[truncated: 3,305 more rows]
[truncated: 5,000 more columns]
