# Supplementary material for: Molecular mechanism of oil induced growth inhibition in diatoms using Thalassiosira pseudonana as the model species
Source: Sci Rep. 2021 Oct 6;11:19831. doi: 10.1038/s41598-021-98744-9 (PMC8494926; doi:10.1038/s41598-021-98744-9)
Supplement: Supplementary file 5 — Supplementary Information 5. [file 41598_2021_98744_MOESM5_ESM.xlsx]

## Sheet: gProfiler_tpseudonana_7-31-2020
GO.ID	Description	p.Val	FDR	Phenotype	Genes
KEGG:00195	Photosynthesis	4.53241e-06	4.53241e-06	1	THAPSDRAFT_35934,THAPSDRAFT_270229,THAPSDRAFT_BD1611,THAPSDRAFT_20603
GO:1905862	ferroxidase complex	0.00370714	0.00370714	1	THAPSDRAFT_268009
GO:0033573	high-affinity iron permease complex	0.00370714	0.00370714	1	THAPSDRAFT_268009
GO:0015103	inorganic anion transmembrane transporter activity	0.00415534	0.00415534	1	THAPSDRAFT_25918,THAPSDRAFT_262506
GO:0015075	ion transmembrane transporter activity	0.00415534	0.00415534	1	THAPSDRAFT_268009,THAPSDRAFT_25918,THAPSDRAFT_262506
GO:0015318	inorganic molecular entity transmembrane transporter activity	0.00415534	0.00415534	1	THAPSDRAFT_268009,THAPSDRAFT_25918,THAPSDRAFT_262506
GO:1902495	transmembrane transporter complex	0.00462656	0.00462656	1	THAPSDRAFT_268009
GO:0071944	cell periphery	0.00462656	0.00462656	1	THAPSDRAFT_268009,THAPSDRAFT_262506,THAPSDRAFT_264361
GO:0005886	plasma membrane	0.00462656	0.00462656	1	THAPSDRAFT_268009,THAPSDRAFT_262506,THAPSDRAFT_264361
GO:0019904	protein domain specific binding	0.00487995	0.00487995	1	THAPSDRAFT_26146
GO:0022857	transmembrane transporter activity	0.00487995	0.00487995	1	THAPSDRAFT_268009,THAPSDRAFT_25918,THAPSDRAFT_262506
GO:0043225	ATPase-coupled inorganic anion transmembrane transporter activity	0.00487995	0.00487995	1	THAPSDRAFT_262506
GO:0008509	anion transmembrane transporter activity	0.00487995	0.00487995	1	THAPSDRAFT_25918,THAPSDRAFT_262506
GO:0015415	ATPase-coupled phosphate ion transmembrane transporter activity	0.00487995	0.00487995	1	THAPSDRAFT_262506
GO:0005381	iron ion transmembrane transporter activity	0.00487995	0.00487995	1	THAPSDRAFT_268009
GO:0005253	anion channel activity	0.00487995	0.00487995	1	THAPSDRAFT_25918
GO:0005215	transporter activity	0.00487995	0.00487995	1	THAPSDRAFT_268009,THAPSDRAFT_25918,THAPSDRAFT_262506
GO:0008308	voltage-gated anion channel activity	0.00487995	0.00487995	1	THAPSDRAFT_25918
GO:1990351	transporter complex	0.0055607	0.0055607	1	THAPSDRAFT_268009
GO:0019867	outer membrane	0.0065936	0.0065936	1	THAPSDRAFT_25918
GO:0005741	mitochondrial outer membrane	0.0065936	0.0065936	1	THAPSDRAFT_25918
GO:0034357	photosynthetic membrane	0.0065936	0.0065936	1	THAPSDRAFT_270229,THAPSDRAFT_BD1611
GO:0098797	plasma membrane protein complex	0.0065936	0.0065936	1	THAPSDRAFT_268009
GO:0031968	organelle outer membrane	0.0065936	0.0065936	1	THAPSDRAFT_25918
GO:0016020	membrane	0.0065936	0.0065936	1	THAPSDRAFT_268009,THAPSDRAFT_25918,THAPSDRAFT_262506,THAPSDRAFT_26224,THAPS_14106,THAPSDRAFT_264361,THAPSDRAFT_10383,THAPSDRAFT_22108,THAPSDRAFT_270229,THAPSDRAFT_BD1611,THAPSDRAFT_BD1154
GO:0042301	phosphate ion binding	0.00660924	0.00660924	1	THAPSDRAFT_262506
GO:0034220	ion transmembrane transport	0.00836848	0.00836848	1	THAPSDRAFT_268009,THAPSDRAFT_25918,THAPSDRAFT_262506
GO:1990204	oxidoreductase complex	0.00855493	0.00855493	1	THAPSDRAFT_268009
GO:0006811	ion transport	0.0105094	0.0105094	1	THAPSDRAFT_268009,THAPSDRAFT_25918,THAPSDRAFT_262506
GO:0046915	transition metal ion transmembrane transporter activity	0.0114584	0.0114584	1	THAPSDRAFT_268009
GO:0015114	phosphate ion transmembrane transporter activity	0.0114584	0.0114584	1	THAPSDRAFT_262506
GO:0004332	fructose-bisphosphate aldolase activity	0.0125231	0.0125231	1	THAPSDRAFT_270396
GO:0052880	oxidoreductase activity, acting on diphenols and related substances as donors, with copper protein as acceptor	0.0143122	0.0143122	1	THAPSDRAFT_270229
GO:0009496	plastoquinol--plastocyanin reductase activity	0.0143122	0.0143122	1	THAPSDRAFT_270229
GO:0004035	alkaline phosphatase activity	0.0143122	0.0143122	1	THAPSDRAFT_260835
GO:0098656	anion transmembrane transport	0.0148622	0.0148622	1	THAPSDRAFT_25918,THAPSDRAFT_262506
GO:0006826	iron ion transport	0.0148622	0.0148622	1	THAPSDRAFT_268009
GO:0034755	iron ion transmembrane transport	0.0148622	0.0148622	1	THAPSDRAFT_268009
GO:0016832	aldehyde-lyase activity	0.0150202	0.0150202	1	THAPSDRAFT_270396
GO:0006820	anion transport	0.0165904	0.0165904	1	THAPSDRAFT_25918,THAPSDRAFT_262506
GO:0055085	transmembrane transport	0.0165904	0.0165904	1	THAPSDRAFT_268009,THAPSDRAFT_25918,THAPSDRAFT_262506
GO:0022832	voltage-gated channel activity	0.0169094	0.0169094	1	THAPSDRAFT_25918
GO:0005244	voltage-gated ion channel activity	0.0169094	0.0169094	1	THAPSDRAFT_25918
GO:0016036	cellular response to phosphate starvation	0.0185739	0.0185739	1	THAPSDRAFT_262506
GO:0022836	gated channel activity	0.0186594	0.0186594	1	THAPSDRAFT_25918
GO:0046873	metal ion transmembrane transporter activity	0.0211861	0.0211861	1	THAPSDRAFT_268009
GO:0070006	metalloaminopeptidase activity	0.0222875	0.0222875	1	THAPSDRAFT_264361
GO:0098660	inorganic ion transmembrane transport	0.0245868	0.0245868	1	THAPSDRAFT_268009,THAPSDRAFT_262506
GO:0009579	thylakoid	0.0246829	0.0246829	1	THAPSDRAFT_270229,THAPSDRAFT_BD1611
GO:0031966	mitochondrial membrane	0.0266318	0.0266318	1	THAPSDRAFT_25918
GO:0005740	mitochondrial envelope	0.0269708	0.0269708	1	THAPSDRAFT_25918
GO:0098805	whole membrane	0.0269708	0.0269708	1	THAPSDRAFT_25918
GO:0004364	glutathione transferase activity	0.0271495	0.0271495	1	THAPSDRAFT_BD718
GO:0046914	transition metal ion binding	0.0271495	0.0271495	1	THAPSDRAFT_35934,THAPSDRAFT_270396,THAPSDRAFT_264361
GO:0005216	ion channel activity	0.0271495	0.0271495	1	THAPSDRAFT_25918
GO:0022803	passive transmembrane transporter activity	0.0271495	0.0271495	1	THAPSDRAFT_25918
GO:0015267	channel activity	0.0271495	0.0271495	1	THAPSDRAFT_25918
GO:0016864	intramolecular oxidoreductase activity, transposing S-S bonds	0.0280752	0.0280752	1	THAPSDRAFT_24932
GO:0003756	protein disulfide isomerase activity	0.0280752	0.0280752	1	THAPSDRAFT_24932
GO:0009522	photosystem I	0.0301223	0.0301223	1	THAPSDRAFT_BD1611
GO:0022890	inorganic cation transmembrane transporter activity	0.0321183	0.0321183	1	THAPSDRAFT_268009
GO:0000041	transition metal ion transport	0.0323277	0.0323277	1	THAPSDRAFT_268009
GO:0009056	catabolic process	0.0323277	0.0323277	1	THAPSDRAFT_270396,THAPSDRAFT_264361,THAPSDRAFT_267922,THAPSDRAFT_260835
GO:0006817	phosphate ion transport	0.0323277	0.0323277	1	THAPSDRAFT_262506
GO:0035435	phosphate ion transmembrane transport	0.0323277	0.0323277	1	THAPSDRAFT_262506
GO:1901575	organic substance catabolic process	0.0323277	0.0323277	1	THAPSDRAFT_270396,THAPSDRAFT_264361,THAPSDRAFT_267922,THAPSDRAFT_260835
GO:0008324	cation transmembrane transporter activity	0.0326481	0.0326481	1	THAPSDRAFT_268009
GO:0020037	heme binding	0.0329998	0.0329998	1	THAPSDRAFT_35934
GO:0098796	membrane protein complex	0.0339496	0.0339496	1	THAPSDRAFT_268009
GO:0031975	envelope	0.0341084	0.0341084	1	THAPSDRAFT_25918
GO:0031967	organelle envelope	0.0341084	0.0341084	1	THAPSDRAFT_25918
GO:0110165	cellular anatomical entity	0.0347692	0.0347692	1	THAPSDRAFT_268009,THAPSDRAFT_25918,THAPSDRAFT_BD718,THAPSDRAFT_262506,THAPSDRAFT_26224,THAPS_14106,THAPSDRAFT_264361,THAPSDRAFT_10383,THAPSDRAFT_22108,THAPSDRAFT_267922,THAPSDRAFT_270229,THAPSDRAFT_BD1611,THAPSDRAFT_BD1154
GO:0098588	bounding membrane of organelle	0.0347692	0.0347692	1	THAPSDRAFT_25918
GO:0016679	oxidoreductase activity, acting on diphenols and related substances as donors	0.0375399	0.0375399	1	THAPSDRAFT_270229
GO:0009055	electron transfer activity	0.0381143	0.0381143	1	THAPSDRAFT_35934
GO:0051179	localization	0.0403258	0.0403258	1	THAPSDRAFT_268009,THAPSDRAFT_25918
GO:0051234	establishment of localization	0.0403258	0.0403258	1	THAPSDRAFT_268009,THAPSDRAFT_25918
GO:0006810	transport	0.0403258	0.0403258	1	THAPSDRAFT_268009,THAPSDRAFT_25918
GO:0003674	molecular_function	0.0405066	0.0405066	1	THAPSDRAFT_268009,THAPSDRAFT_25918,THAPSDRAFT_35934,THAPSDRAFT_BD718,THAPSDRAFT_262506,THAPSDRAFT_270396,THAPSDRAFT_26146,THAPSDRAFT_24932
GO:0042625	ATPase-coupled ion transmembrane transporter activity	0.0405066	0.0405066	1	THAPSDRAFT_262506
GO:0008235	metalloexopeptidase activity	0.0405066	0.0405066	1	THAPSDRAFT_264361
GO:0042277	peptide binding	0.0405235	0.0405235	1	THAPSDRAFT_264361
GO:0004177	aminopeptidase activity	0.0439097	0.0439097	1	THAPSDRAFT_264361
GO:0016765	transferase activity, transferring alkyl or aryl (other than methyl) groups	0.048699	0.048699	1	THAPSDRAFT_BD718
GO:0016860	intramolecular oxidoreductase activity	0.048699	0.048699	1	THAPSDRAFT_24932
GO:0005506	iron ion binding	0.048699	0.048699	1	THAPSDRAFT_35934
GO:0043169	cation binding	0.048699	0.048699	1	THAPSDRAFT_35934,THAPSDRAFT_270396,THAPSDRAFT_264361,THAPSDRAFT_270229
GO:0046872	metal ion binding	0.048699	0.048699	1	THAPSDRAFT_35934,THAPSDRAFT_270396,THAPSDRAFT_264361,THAPSDRAFT_270229
GO:0046906	tetrapyrrole binding	0.048699	0.048699	1	THAPSDRAFT_35934
GO:0098662	inorganic cation transmembrane transport	0.0493014	0.0493014	1	THAPSDRAFT_268009
GO:0098661	inorganic anion transmembrane transport	0.0493014	0.0493014	1	THAPSDRAFT_262506
GO:0098655	cation transmembrane transport	0.0493014	0.0493014	1	THAPSDRAFT_268009
GO:0090480	purine nucleotide-sugar transmembrane transport	0.0493014	0.0493014	1	THAPSDRAFT_BD1154
GO:0071496	cellular response to external stimulus	0.0493014	0.0493014	1	THAPSDRAFT_262506
GO:0044248	cellular catabolic process	0.0493014	0.0493014	1	THAPSDRAFT_264361,THAPSDRAFT_267922,THAPSDRAFT_260835
GO:0006749	glutathione metabolic process	0.0493014	0.0493014	1	THAPSDRAFT_BD718
GO:0006812	cation transport	0.0493014	0.0493014	1	THAPSDRAFT_268009
GO:1990570	GDP-mannose transmembrane transport	0.0493014	0.0493014	1	THAPSDRAFT_BD1154
GO:0033554	cellular response to stress	0.0493014	0.0493014	1	THAPSDRAFT_262506,THAPSDRAFT_24932
GO:0031669	cellular response to nutrient levels	0.0493014	0.0493014	1	THAPSDRAFT_262506
GO:0031668	cellular response to extracellular stimulus	0.0493014	0.0493014	1	THAPSDRAFT_262506
GO:0031667	response to nutrient levels	0.0493014	0.0493014	1	THAPSDRAFT_262506
GO:0030001	metal ion transport	0.0493014	0.0493014	1	THAPSDRAFT_268009
GO:0009991	response to extracellular stimulus	0.0493014	0.0493014	1	THAPSDRAFT_262506
GO:0009605	response to external stimulus	0.0493014	0.0493014	1	THAPSDRAFT_262506
GO:0009267	cellular response to starvation	0.0493014	0.0493014	1	THAPSDRAFT_262506
GO:0043171	peptide catabolic process	0.0493014	0.0493014	1	THAPSDRAFT_264361
GO:0042594	response to starvation	0.0493014	0.0493014	1	THAPSDRAFT_262506
GO:0005575	cellular_component	0.0495916	0.0495916	1	THAPSDRAFT_268009,THAPSDRAFT_25918,THAPSDRAFT_BD718,THAPSDRAFT_262506,THAPSDRAFT_26224,THAPS_14106,THAPSDRAFT_264361,THAPSDRAFT_10383,THAPSDRAFT_22108,THAPSDRAFT_267922,THAPSDRAFT_270229,THAPSDRAFT_BD1611,THAPSDRAFT_BD1154
